# Supplementary material for: Melanotic Neuroectodermal Tumor of Infancy (MNTI) and Pineal Anlage Tumor (PAT) Harbor A Medulloblastoma Signature by DNA Methylation Profiling
Source: Cancers (Basel). 2021 Feb 9;13(4):706. doi: 10.3390/cancers13040706 (PMC7916108; doi:10.3390/cancers13040706)
Supplement: Supplementary file 1 [file cancers-13-00706-s001.zip]

Archive with 56 entries (53 files):
- Supplementary Figure 1.pdf
- __MACOSX/._Supplementary Figure 1.pdf
- Supplementary Figure 2.pdf
- __MACOSX/._Supplementary Figure 2.pdf
- Supplementary Figure 3.pdf
- __MACOSX/._Supplementary Figure 3.pdf
- Supplementary Table1.xlsx
- __MACOSX/._Supplementary Table1.xlsx
- Supplementary Table2.xlsx
- __MACOSX/._Supplementary Table2.xlsx
- Supplementary Table3.xlsx
- __MACOSX/._Supplementary Table3.xlsx
- Supplementary Table4.xlsx
- __MACOSX/._Supplementary Table4.xlsx
- Supplementary information/
- __MACOSX/._Supplementary information
- Supplementary information/MNTI PAT MBG4_G4 C reports/
- __MACOSX/Supplementary information/._MNTI PAT MBG4_G4 C reports
- Supplementary information/MNTI PAT BTC reports/
- __MACOSX/Supplementary information/._MNTI PAT BTC reports
- Supplementary information/MNTI PAT MBG4_G4 C reports/MNTI1 _ idat_reportMeduloblastoma_v1_0_version_1_0_203939360062_R07C01.pdf
- __MACOSX/Supplementary information/MNTI PAT MBG4_G4 C reports/._MNTI1 _ idat_reportMeduloblastoma_v1_0_version_1_0_203939360062_R07C01.pdf
- Supplementary information/MNTI PAT MBG4_G4 C reports/MNTI6 _ idat_reportMeduloblastoma_v1_0_version_1_0_203939360072_R03C01.pdf
- __MACOSX/Supplementary information/MNTI PAT MBG4_G4 C reports/._MNTI6 _ idat_reportMeduloblastoma_v1_0_version_1_0_203939360072_R03C01.pdf
- Supplementary information/MNTI PAT MBG4_G4 C reports/MNTI2 _ idat_reportMeduloblastoma_v1_0_version_1_0_203724130138_R05C01.pdf
- __MACOSX/Supplementary information/MNTI PAT MBG4_G4 C reports/._MNTI2 _ idat_reportMeduloblastoma_v1_0_version_1_0_203724130138_R05C01.pdf
- Supplementary information/MNTI PAT MBG4_G4 C reports/PAT _ idat_reportMeduloblastoma_v1_0_version_1_0_200992280039_R07C01.pdf
- __MACOSX/Supplementary information/MNTI PAT MBG4_G4 C reports/._PAT _ idat_reportMeduloblastoma_v1_0_version_1_0_200992280039_R07C01.pdf
- Supplementary information/MNTI PAT MBG4_G4 C reports/PATr _ idat_reportMeduloblastoma_v1_0_version_1_0_200992280039_R08C01.pdf
- __MACOSX/Supplementary information/MNTI PAT MBG4_G4 C reports/._PATr _ idat_reportMeduloblastoma_v1_0_version_1_0_200992280039_R08C01.pdf
- Supplementary information/MNTI PAT MBG4_G4 C reports/MNTI3 _ idat_reportMeduloblastoma_v1_0_version_1_0_203724130138_R06C01.pdf
- __MACOSX/Supplementary information/MNTI PAT MBG4_G4 C reports/._MNTI3 _ idat_reportMeduloblastoma_v1_0_version_1_0_203724130138_R06C01.pdf
- Supplementary information/MNTI PAT MBG4_G4 C reports/MNTI4 _ idat_reportMeduloblastoma_v1_0_version_1_0_203724130138_R07C01.pdf
- __MACOSX/Supplementary information/MNTI PAT MBG4_G4 C reports/._MNTI4 _ idat_reportMeduloblastoma_v1_0_version_1_0_203724130138_R07C01.pdf
- Supplementary information/MNTI PAT MBG4_G4 C reports/MNTI5 _ idat_reportMeduloblastoma_v1_0_version_1_0_203939360072_R02C01.pdf
- __MACOSX/Supplementary information/MNTI PAT MBG4_G4 C reports/._MNTI5 _ idat_reportMeduloblastoma_v1_0_version_1_0_203939360072_R02C01.pdf
- Supplementary information/MNTI PAT MBG4_G4 C reports/MNTI7 _ idat_reportMeduloblastoma_v1_0_version_1_0_203939360072_R04C01.pdf
- __MACOSX/Supplementary information/MNTI PAT MBG4_G4 C reports/._MNTI7 _ idat_reportMeduloblastoma_v1_0_version_1_0_203939360072_R04C01.pdf
- Supplementary information/MNTI PAT BTC reports/MNTI4 _ idat_reportBrain_v11b4_version_2_0_203724130138_R07C01.pdf
- __MACOSX/Supplementary information/MNTI PAT BTC reports/._MNTI4 _ idat_reportBrain_v11b4_version_2_0_203724130138_R07C01.pdf
- Supplementary information/MNTI PAT BTC reports/MNTI6 _ idat_reportBrain_v11b4_version_2_0_203939360072_R03C01.pdf
- __MACOSX/Supplementary information/MNTI PAT BTC reports/._MNTI6 _ idat_reportBrain_v11b4_version_2_0_203939360072_R03C01.pdf
- Supplementary information/MNTI PAT BTC reports/MNTI7 _ idat_reportBrain_v11b4_version_2_0_203939360072_R04C01.pdf
- __MACOSX/Supplementary information/MNTI PAT BTC reports/._MNTI7 _ idat_reportBrain_v11b4_version_2_0_203939360072_R04C01.pdf
- Supplementary information/MNTI PAT BTC reports/PAT _ idat_reportBrain_v11b4_version_2_0_200992280039_R07C01.pdf
- __MACOSX/Supplementary information/MNTI PAT BTC reports/._PAT _ idat_reportBrain_v11b4_version_2_0_200992280039_R07C01.pdf
- Supplementary information/MNTI PAT BTC reports/MNTI1 _ idat_reportBrain_v11b4_version_2_0_203939360062_R07C01.pdf
- __MACOSX/Supplementary information/MNTI PAT BTC reports/._MNTI1 _ idat_reportBrain_v11b4_version_2_0_203939360062_R07C01.pdf
- Supplementary information/MNTI PAT BTC reports/MNTI5 _ idat_reportBrain_v11b4_version_2_0_203939360072_R02C01.pdf
- __MACOSX/Supplementary information/MNTI PAT BTC reports/._MNTI5 _ idat_reportBrain_v11b4_version_2_0_203939360072_R02C01.pdf
- Supplementary information/MNTI PAT BTC reports/MNTI3 _ idat_reportBrain_v11b4_version_2_0_203724130138_R06C01.pdf
- __MACOSX/Supplementary information/MNTI PAT BTC reports/._MNTI3 _ idat_reportBrain_v11b4_version_2_0_203724130138_R06C01.pdf
- Supplementary information/MNTI PAT BTC reports/PATr _ idat_reportBrain_v11b4_version_2_0_200992280039_R08C01.pdf
- __MACOSX/Supplementary information/MNTI PAT BTC reports/._PATr _ idat_reportBrain_v11b4_version_2_0_200992280039_R08C01.pdf
- Supplementary information/MNTI PAT BTC reports/MNTI2 _ idat_reportBrain_v11b4_version_2_0_203724130138_R05C01.pdf
- __MACOSX/Supplementary information/MNTI PAT BTC reports/._MNTI2 _ idat_reportBrain_v11b4_version_2_0_203724130138_R05C01.pdf
