# Supplementary material for: Melanotic Neuroectodermal Tumor of Infancy (MNTI) and Pineal Anlage Tumor (PAT) Harbor A Medulloblastoma Signature by DNA Methylation Profiling
Source: Cancers (Basel). 2021 Feb 9;13(4):706. doi: 10.3390/cancers13040706 (PMC7916108; doi:10.3390/cancers13040706)
Supplement: Supplementary file 1 [file cancers-13-00706-s001.zip › Supplementary Table1.xlsx]

## Sheet: Supplementary Table1
Supplemental Table 1. Annotated probes located in differentially methylated regions (DMRs, p-value <0.001) between MNTI/PAT and Group 3.
DMR_1
chr	pos	strand	Name	Probe_rs	Probe_maf	CpG_rs	CpG_maf	SBE_rs	SBE_maf	Islands_Name	Relation_to_Island	Delta beta MNTI/PAT- MB G3	UCSC_RefGene_Name	UCSC_RefGene_Accession	UCSC_RefGene_Group	Phantom4_Enhancers	Phantom5_Enhancers	DMR	X450k_Enhancer	HMM_Island	Regulatory_Feature_Name	Regulatory_Feature_Group	GencodeBasicV12_NAME	GencodeBasicV12_Accession	GencodeBasicV12_Group	GencodeCompV12_NAME	GencodeCompV12_Accession	GencodeCompV12_Group	DNase_Hypersensitivity_NAME	DNase_Hypersensitivity_Evidence_Count	OpenChromatin_NAME	OpenChromatin_Evidence_Count	TFBS_NAME	TFBS_Evidence_Count	Methyl27_Loci	Methyl450_Loci	Random_Loci
chr11	2292361	-	cg02964724	NA	NA	NA	NA	NA	NA	chr11:2290104-2292932	Island	-0.0184877	ASCL2	NM_005170	TSS200					11:2246715-2249758			ASCL2	ENST00000331289.4	TSS200	ASCL2	ENST00000331289.4	TSS200	chr11:2292185-2292715	3						TRUE
chr11	2292373	-	cg27252164	NA	NA	NA	NA	NA	NA	chr11:2290104-2292932	Island	-0.0391856	ASCL2	NM_005170	TSS200					11:2246715-2249758			ASCL2	ENST00000331289.4	TSS200	ASCL2	ENST00000331289.4	TSS200	chr11:2292185-2292715	3						TRUE
chr11	2292428	+	cg20912770	NA	NA	NA	NA	NA	NA	chr11:2290104-2292932	Island	-0.00422162	ASCL2	NM_005170	TSS1500					11:2246715-2249758			ASCL2	ENST00000331289.4	TSS1500	ASCL2	ENST00000331289.4	TSS1500	chr11:2292185-2292715	3						TRUE
chr11	2292447	+	cg05309948	NA	NA	NA	NA	NA	NA	chr11:2290104-2292932	Island	0.00912098	ASCL2	NM_005170	TSS1500					11:2246715-2249758			ASCL2	ENST00000331289.4	TSS1500	ASCL2	ENST00000331289.4	TSS1500	chr11:2292185-2292715	3						TRUE
chr11	2292477	-	cg19459876	NA	NA	NA	NA	NA	NA	chr11:2290104-2292932	Island	0.0167931	ASCL2	NM_005170	TSS1500					11:2246715-2249758			ASCL2	ENST00000331289.4	TSS1500	ASCL2	ENST00000331289.4	TSS1500	chr11:2292185-2292715	3						TRUE
chr11	2292510	+	cg15790820	rs61873085	0.268984	NA	NA	NA	NA	chr11:2290104-2292932	Island	-0.00454278	ASCL2	NM_005170	TSS1500					11:2246715-2249758			ASCL2	ENST00000331289.4	TSS1500	ASCL2	ENST00000331289.4	TSS1500	chr11:2292185-2292715	3						TRUE
chr11	2292512	+	cg06272038	rs61873085	0.268984	NA	NA	NA	NA	chr11:2290104-2292932	Island	-0.00290151	ASCL2	NM_005170	TSS1500					11:2246715-2249758			ASCL2	ENST00000331289.4	TSS1500	ASCL2	ENST00000331289.4	TSS1500	chr11:2292185-2292715	3						TRUE
chr11	2292525	+	cg10526374	rs61873085	0.268984	NA	NA	NA	NA	chr11:2290104-2292932	Island	-0.00672994	ASCL2	NM_005170	TSS1500					11:2246715-2249758			ASCL2	ENST00000331289.4	TSS1500	ASCL2	ENST00000331289.4	TSS1500	chr11:2292185-2292715	3						TRUE
chr11	2292544	+	cg11772171	rs61873085	0.268984	NA	NA	NA	NA	chr11:2290104-2292932	Island	0.000329314	ASCL2	NM_005170	TSS1500					11:2246715-2249758			ASCL2	ENST00000331289.4	TSS1500	ASCL2	ENST00000331289.4	TSS1500	chr11:2292185-2292715	3						TRUE
chr11	2292677	-	cg14308479	rs185156788	0.0169	NA	NA	NA	NA	chr11:2290104-2292932	Island	0.0170239	ASCL2	NM_005170	TSS1500					11:2246715-2249758			ASCL2	ENST00000331289.4	TSS1500	ASCL2	ENST00000331289.4	TSS1500	chr11:2292185-2292715	3						TRUE
chr11	2292691	+	cg07333715	rs7924540	0.402099	NA	NA	NA	NA	chr11:2290104-2292932	Island	0.215319	ASCL2	NM_005170	TSS1500					11:2246715-2249758			ASCL2	ENST00000331289.4	TSS1500	ASCL2	ENST00000331289.4	TSS1500	chr11:2292185-2292715	3						TRUE
chr11	2292751	+	cg01156550	NA	NA	NA	NA	NA	NA	chr11:2290104-2292932	Island	0.204833	ASCL2	NM_005170	TSS1500					11:2246715-2249758			ASCL2	ENST00000331289.4	TSS1500	ASCL2	ENST00000331289.4	TSS1500	chr11:2292725-2293375	3						TRUE
chr11	2292787	-	cg21063716	NA	NA	NA	NA	NA	NA	chr11:2290104-2292932	Island	0.241852	ASCL2	NM_005170	TSS1500					11:2246715-2249758			ASCL2	ENST00000331289.4	TSS1500	ASCL2	ENST00000331289.4	TSS1500	chr11:2292725-2293375	3						TRUE
chr11	2292890	+	cg03306615	NA	NA	NA	NA	NA	NA	chr11:2290104-2292932	Island	0.153336	ASCL2	NM_005170	TSS1500					11:2246715-2249758			ASCL2	ENST00000331289.4	TSS1500	ASCL2	ENST00000331289.4	TSS1500	chr11:2292725-2293375	3						TRUE
chr11	2292895	+	cg19284039	NA	NA	NA	NA	NA	NA	chr11:2290104-2292932	Island	0.248001	ASCL2	NM_005170	TSS1500			DMR		11:2246715-2249758			ASCL2	ENST00000331289.4	TSS1500	ASCL2	ENST00000331289.4	TSS1500	chr11:2292725-2293375	3						TRUE
chr11	2292902	+	cg26051413	NA	NA	NA	NA	NA	NA	chr11:2290104-2292932	Island	0.26119	ASCL2	NM_005170	TSS1500			DMR		11:2246715-2249758			ASCL2	ENST00000331289.4	TSS1500	ASCL2	ENST00000331289.4	TSS1500	chr11:2292725-2293375	3						TRUE
chr11	2292905	+	cg13762320	NA	NA	NA	NA	NA	NA	chr11:2290104-2292932	Island	0.183154	ASCL2	NM_005170	TSS1500			DMR		11:2246715-2249758			ASCL2	ENST00000331289.4	TSS1500	ASCL2	ENST00000331289.4	TSS1500	chr11:2292725-2293375	3						TRUE
chr11	2292914	+	cg11644479	NA	NA	NA	NA	NA	NA	chr11:2290104-2292932	Island	0.441497	ASCL2	NM_005170	TSS1500					11:2246715-2249758			ASCL2	ENST00000331289.4	TSS1500	ASCL2	ENST00000331289.4	TSS1500	chr11:2292725-2293375	3						TRUE
chr11	2293048	-	cg24353535	NA	NA	NA	NA	NA	NA	chr11:2290104-2292932	S_Shore	0.149429	ASCL2	NM_005170	TSS1500					11:2246715-2249758			ASCL2	ENST00000331289.4	TSS1500	ASCL2	ENST00000331289.4	TSS1500	chr11:2292725-2293375	3						TRUE
chr11	2293074	+	cg05068202	NA	NA	NA	NA	NA	NA	chr11:2290104-2292932	S_Shore	0.579791	ASCL2	NM_005170	TSS1500					11:2246715-2249758			ASCL2	ENST00000331289.4	TSS1500	ASCL2	ENST00000331289.4	TSS1500	chr11:2292725-2293375	3						TRUE
chr11	2293117	+	cg20392764	NA	NA	NA	NA	NA	NA	chr11:2290104-2292932	S_Shore	0.534228	ASCL2	NM_005170	TSS1500					11:2246715-2249758			ASCL2	ENST00000331289.4	TSS1500	ASCL2	ENST00000331289.4	TSS1500	chr11:2292725-2293375	3					TRUE	TRUE
chr11	2293171	-	cg07525299	NA	NA	NA	NA	NA	NA	chr11:2290104-2292932	S_Shore	0.473378	ASCL2	NM_005170	TSS1500					11:2246715-2249758			ASCL2	ENST00000331289.4	TSS1500	ASCL2	ENST00000331289.4	TSS1500	chr11:2292725-2293375	3						TRUE
chr11	2293173	-	cg12499235	NA	NA	NA	NA	NA	NA	chr11:2290104-2292932	S_Shore	0.462942	ASCL2	NM_005170	TSS1500					11:2246715-2249758			ASCL2	ENST00000331289.4	TSS1500	ASCL2	ENST00000331289.4	TSS1500	chr11:2292725-2293375	3						TRUE
chr11	2293181	+	cg24057514	NA	NA	NA	NA	NA	NA	chr11:2290104-2292932	S_Shore	0.317615	ASCL2	NM_005170	TSS1500					11:2246715-2249758			ASCL2	ENST00000331289.4	TSS1500	ASCL2	ENST00000331289.4	TSS1500	chr11:2292725-2293375	3						TRUE
chr11	2293201	+	cg06623151	NA	NA	NA	NA	NA	NA	chr11:2290104-2292932	S_Shore	0.0993761	ASCL2	NM_005170	TSS1500								ASCL2	ENST00000331289.4	TSS1500	ASCL2	ENST00000331289.4	TSS1500	chr11:2292725-2293375	3						TRUE
chr11	2293211	+	cg09394785	NA	NA	NA	NA	NA	NA	chr11:2290104-2292932	S_Shore	0.177908	ASCL2	NM_005170	TSS1500								ASCL2	ENST00000331289.4	TSS1500	ASCL2	ENST00000331289.4	TSS1500	chr11:2292725-2293375	3						TRUE
chr11	2293260	+	cg04454576	NA	NA	NA	NA	NA	NA	chr11:2290104-2292932	S_Shore	0.559158	ASCL2	NM_005170	TSS1500								ASCL2	ENST00000331289.4	TSS1500	ASCL2	ENST00000331289.4	TSS1500	chr11:2292725-2293375	3						TRUE
chr11	2293305	-	cg10988368	NA	NA	NA	NA	NA	NA	chr11:2290104-2292932	S_Shore	0.578862	ASCL2	NM_005170	TSS1500								ASCL2	ENST00000331289.4	TSS1500	ASCL2	ENST00000331289.4	TSS1500	chr11:2292725-2293375	3						TRUE
chr11	2293552	+	cg17426084	NA	NA	NA	NA	NA	NA	chr11:2290104-2292932	S_Shore	0.333817	ASCL2	NM_005170	TSS1500								ASCL2	ENST00000331289.4	TSS1500	ASCL2	ENST00000331289.4	TSS1500	chr11:2293405-2293775	3						TRUE
chr11	2293593	-	cg00494735	NA	NA	NA	NA	NA	NA	chr11:2290104-2292932	S_Shore	0.366514	ASCL2	NM_005170	TSS1500								ASCL2	ENST00000331289.4	TSS1500	ASCL2	ENST00000331289.4	TSS1500	chr11:2293405-2293775	3						TRUE
chr11	2293665	-	cg03874471	NA	NA	NA	NA	NA	NA	chr11:2290104-2292932	S_Shore	0.568234	ASCL2	NM_005170	TSS1500								ASCL2	ENST00000331289.4	TSS1500	ASCL2	ENST00000331289.4	TSS1500	chr11:2293405-2293775	3						TRUE
DMR_2
chr	pos	strand	Name	Probe_rs	Probe_maf	CpG_rs	CpG_maf	SBE_rs	SBE_maf	Islands_Name	Relation_to_Island	Delta beta MNTI/PAT- MB G3	UCSC_RefGene_Name	UCSC_RefGene_Accession	UCSC_RefGene_Group	Phantom4_Enhancers	Phantom5_Enhancers	DMR	X450k_Enhancer	HMM_Island	Regulatory_Feature_Name	Regulatory_Feature_Group	GencodeBasicV12_NAME	GencodeBasicV12_Accession	GencodeBasicV12_Group	GencodeCompV12_NAME	GencodeCompV12_Accession	GencodeCompV12_Group	DNase_Hypersensitivity_NAME	DNase_Hypersensitivity_Evidence_Count	OpenChromatin_NAME	OpenChromatin_Evidence_Count	TFBS_NAME	TFBS_Evidence_Count	Methyl27_Loci	Methyl450_Loci	Random_Loci
chr2	58273420	+	cg03092551	NA	NA	NA	NA	NA	NA	chr2:58273642-58274422	N_Shore	-0.587965	VRK2;VRK2;VRK2;VRK2;VRK2;VRK2	NM_001130483;NM_001130482;NM_001130481;NM_001136027;NM_006296;NM_001130480	TSS1500;TSS1500;TSS1500;TSS1500;TSS1500;TSS1500						2:58273272-58274989	Promoter_Associated	VRK2;VRK2;VRK2;VRK2;VRK2	ENST00000423109.2;ENST00000412104.2;ENST00000394539.4;ENST00000440705.2;ENST00000435505.2	TSS1500;TSS1500;TSS1500;TSS1500;5'UTR	VRK2;VRK2;VRK2;VRK2;VRK2;VRK2;VRK2	ENST00000423109.2;ENST00000412104.2;ENST00000394539.4;ENST00000432057.1;ENST00000440705.2;ENST00000428021.1;ENST00000435505.2	TSS1500;TSS1500;TSS1500;TSS1500;TSS1500;TSS1500;5'UTR			chr2:58273331-58274716	6	chr2:58271253-58276219	6		TRUE
chr2	58273528	-	cg03830559	NA	NA	NA	NA	NA	NA	chr2:58273642-58274422	N_Shore	-0.713401	VRK2;VRK2;VRK2;VRK2;VRK2;VRK2;VRK2;VRK2;VRK2	NM_001130480;NM_006296;NM_001130482;NM_001288839;NM_001288836;NM_001130483;NM_001130481;NM_001288838;NM_001288837	TSS1500;TSS1500;TSS1500;TSS1500;TSS1500;TSS1500;TSS1500;5'UTR;5'UTR					2:58127032-58128099	2:58273272-58274989	Promoter_Associated	VRK2;VRK2;VRK2;VRK2;VRK2	ENST00000394539.4;ENST00000440705.2;ENST00000423109.2;ENST00000412104.2;ENST00000435505.2	TSS1500;TSS1500;TSS200;TSS200;5'UTR	VRK2;VRK2;VRK2;VRK2;VRK2;VRK2;VRK2	ENST00000394539.4;ENST00000432057.1;ENST00000440705.2;ENST00000428021.1;ENST00000423109.2;ENST00000412104.2;ENST00000435505.2	TSS1500;TSS1500;TSS1500;TSS1500;TSS200;TSS200;5'UTR	chr2:58273425-58273995	3
chr2	58273552	-	cg18998670	NA	NA	NA	NA	NA	NA	chr2:58273642-58274422	N_Shore	-0.860906	VRK2;VRK2;VRK2;VRK2;VRK2;VRK2	NM_001130483;NM_001130481;NM_001130480;NM_001136027;NM_001130482;NM_006296	TSS200;TSS200;TSS200;TSS1500;TSS200;TSS200					2:58127032-58128099	2:58273272-58274989	Promoter_Associated	VRK2;VRK2;VRK2;VRK2;VRK2	ENST00000394539.4;ENST00000440705.2;ENST00000423109.2;ENST00000412104.2;ENST00000435505.2	TSS1500;TSS1500;TSS200;TSS200;5'UTR	VRK2;VRK2;VRK2;VRK2;VRK2;VRK2;VRK2	ENST00000394539.4;ENST00000432057.1;ENST00000440705.2;ENST00000428021.1;ENST00000423109.2;ENST00000412104.2;ENST00000435505.2	TSS1500;TSS1500;TSS1500;TSS1500;TSS200;TSS200;5'UTR	chr2:58273425-58273995	3						TRUE
chr2	58273589	-	cg00743041	NA	NA	NA	NA	NA	NA	chr2:58273642-58274422	N_Shore	-0.780401	VRK2;VRK2;VRK2;VRK2;VRK2;VRK2;VRK2;VRK2;VRK2	NM_001130481;NM_001130480;NM_006296;NM_001130482;NM_001288839;NM_001288836;NM_001130483;NM_001288838;NM_001288837	TSS1500;TSS200;TSS200;TSS200;TSS200;TSS200;TSS200;5'UTR;5'UTR					2:58127032-58128099	2:58273272-58274989	Promoter_Associated	VRK2;VRK2;VRK2;VRK2;VRK2	ENST00000394539.4;ENST00000440705.2;ENST00000423109.2;ENST00000412104.2;ENST00000435505.2	TSS1500;TSS1500;TSS200;TSS200;5'UTR	VRK2;VRK2;VRK2;VRK2;VRK2;VRK2;VRK2	ENST00000394539.4;ENST00000432057.1;ENST00000440705.2;ENST00000428021.1;ENST00000423109.2;ENST00000412104.2;ENST00000435505.2	TSS1500;TSS1500;TSS1500;TSS1500;TSS200;TSS200;5'UTR	chr2:58273425-58273995	3
chr2	58273643	-	cg05505450	NA	NA	NA	NA	NA	NA	chr2:58273642-58274422	Island	-0.699612	VRK2;VRK2;VRK2;VRK2;VRK2;VRK2	NM_001130483;NM_001130481;NM_001130480;NM_001136027;NM_001130482;NM_006296	TSS200;TSS200;TSS200;TSS200;TSS200;TSS200					2:58127032-58128099	2:58273272-58274989	Promoter_Associated	VRK2;VRK2;VRK2;VRK2;VRK2	ENST00000440705.2;ENST00000423109.2;ENST00000412104.2;ENST00000394539.4;ENST00000435505.2	TSS1500;TSS200;TSS200;TSS200;5'UTR	VRK2;VRK2;VRK2;VRK2;VRK2;VRK2;VRK2	ENST00000432057.1;ENST00000440705.2;ENST00000428021.1;ENST00000423109.2;ENST00000412104.2;ENST00000394539.4;ENST00000435505.2	TSS1500;TSS1500;TSS1500;TSS200;TSS200;TSS200;5'UTR	chr2:58273425-58273995	3						TRUE
chr2	58273654	-	cg26093711	NA	NA	NA	NA	NA	NA	chr2:58273642-58274422	Island	-0.761609	VRK2;VRK2;VRK2;VRK2;VRK2;VRK2	NM_001130483;NM_001130481;NM_001130480;NM_001136027;NM_001130482;NM_006296	TSS200;TSS200;TSS200;TSS200;TSS200;TSS200					2:58127032-58128099	2:58273272-58274989	Promoter_Associated	VRK2;VRK2;VRK2;VRK2;VRK2;VRK2	ENST00000412104.2;ENST00000394539.4;ENST00000440705.2;ENST00000423109.2;ENST00000423109.2;ENST00000435505.2	TSS200;TSS200;TSS200;1stExon;5'UTR;5'UTR	VRK2;VRK2;VRK2;VRK2;VRK2;VRK2;VRK2;VRK2	ENST00000428021.1;ENST00000412104.2;ENST00000394539.4;ENST00000432057.1;ENST00000440705.2;ENST00000423109.2;ENST00000423109.2;ENST00000435505.2	TSS1500;TSS200;TSS200;TSS200;TSS200;1stExon;5'UTR;5'UTR	chr2:58273425-58273995	3					TRUE	TRUE
chr2	58273672	-	cg24802550	NA	NA	NA	NA	NA	NA	chr2:58273642-58274422	Island	-0.688105	VRK2;VRK2;VRK2;VRK2;VRK2;VRK2;VRK2;VRK2;VRK2	NM_001130480;NM_006296;NM_001130482;NM_001288839;NM_001288836;NM_001130483;NM_001130481;NM_001288838;NM_001288837	TSS200;TSS200;TSS200;TSS200;TSS200;TSS200;TSS200;5'UTR;5'UTR					2:58127032-58128099	2:58273272-58274989	Promoter_Associated	VRK2;VRK2;VRK2;VRK2;VRK2;VRK2	ENST00000412104.2;ENST00000394539.4;ENST00000440705.2;ENST00000423109.2;ENST00000423109.2;ENST00000435505.2	TSS200;TSS200;TSS200;1stExon;5'UTR;5'UTR	VRK2;VRK2;VRK2;VRK2;VRK2;VRK2;VRK2;VRK2	ENST00000428021.1;ENST00000412104.2;ENST00000394539.4;ENST00000432057.1;ENST00000440705.2;ENST00000423109.2;ENST00000423109.2;ENST00000435505.2	TSS1500;TSS200;TSS200;TSS200;TSS200;1stExon;5'UTR;5'UTR	chr2:58273425-58273995	3
chr2	58273675	-	cg08500500	NA	NA	NA	NA	NA	NA	chr2:58273642-58274422	Island	-0.773429	VRK2;VRK2;VRK2;VRK2;VRK2;VRK2;VRK2;VRK2;VRK2	NM_001130480;NM_006296;NM_001130482;NM_001288839;NM_001288836;NM_001130483;NM_001130481;NM_001288838;NM_001288837	TSS200;TSS200;TSS200;TSS200;TSS200;TSS200;TSS200;5'UTR;5'UTR					2:58127032-58128099	2:58273272-58274989	Promoter_Associated	VRK2;VRK2;VRK2;VRK2;VRK2;VRK2	ENST00000412104.2;ENST00000394539.4;ENST00000440705.2;ENST00000423109.2;ENST00000423109.2;ENST00000435505.2	TSS200;TSS200;TSS200;1stExon;5'UTR;5'UTR	VRK2;VRK2;VRK2;VRK2;VRK2;VRK2;VRK2;VRK2	ENST00000428021.1;ENST00000412104.2;ENST00000394539.4;ENST00000432057.1;ENST00000440705.2;ENST00000423109.2;ENST00000423109.2;ENST00000435505.2	TSS1500;TSS200;TSS200;TSS200;TSS200;1stExon;5'UTR;5'UTR	chr2:58273425-58273995	3
chr2	58273683	-	cg14399369	NA	NA	NA	NA	NA	NA	chr2:58273642-58274422	Island	-0.717833	VRK2;VRK2;VRK2;VRK2;VRK2;VRK2	NM_001130483;NM_001130481;NM_001130480;NM_001136027;NM_001130482;NM_006296	TSS200;TSS200;TSS200;TSS200;TSS200;TSS200					2:58127032-58128099	2:58273272-58274989	Promoter_Associated	VRK2;VRK2;VRK2;VRK2;VRK2;VRK2	ENST00000412104.2;ENST00000394539.4;ENST00000440705.2;ENST00000423109.2;ENST00000423109.2;ENST00000435505.2	TSS200;TSS200;TSS200;1stExon;5'UTR;5'UTR	VRK2;VRK2;VRK2;VRK2;VRK2;VRK2;VRK2;VRK2	ENST00000428021.1;ENST00000412104.2;ENST00000394539.4;ENST00000432057.1;ENST00000440705.2;ENST00000423109.2;ENST00000423109.2;ENST00000435505.2	TSS1500;TSS200;TSS200;TSS200;TSS200;1stExon;5'UTR;5'UTR	chr2:58273425-58273995	3						TRUE
chr2	58273823	-	cg09577104	NA	NA	NA	NA	NA	NA	chr2:58273642-58274422	Island	-0.518878	VRK2;VRK2;VRK2;VRK2;VRK2;VRK2;VRK2;VRK2;VRK2;VRK2;VRK2;VRK2;VRK2;VRK2;VRK2	NM_001130481;NM_001130480;NM_001130482;NM_001288836;NM_001130483;NM_006296;NM_001288839;NM_001130480;NM_006296;NM_001130483;NM_001130482;NM_001288839;NM_001288836;NM_001288838;NM_001288837	TSS200;1stExon;1stExon;1stExon;1stExon;1stExon;1stExon;5'UTR;5'UTR;5'UTR;5'UTR;5'UTR;5'UTR;5'UTR;5'UTR	high-CpG:58127249-58127565				2:58127032-58128099	2:58273272-58274989	Promoter_Associated	VRK2;VRK2;VRK2;VRK2;VRK2;VRK2	ENST00000394539.4;ENST00000440705.2;ENST00000423109.2;ENST00000412104.2;ENST00000412104.2;ENST00000435505.2	TSS200;TSS200;5'UTR;1stExon;5'UTR;5'UTR	VRK2;VRK2;VRK2;VRK2;VRK2;VRK2;VRK2;VRK2	ENST00000394539.4;ENST00000432057.1;ENST00000440705.2;ENST00000423109.2;ENST00000412104.2;ENST00000412104.2;ENST00000428021.1;ENST00000435505.2	TSS200;TSS200;TSS200;5'UTR;1stExon;5'UTR;TSS200;5'UTR	chr2:58273425-58273995	3
chr2	58274034	-	cg15309264	rs11688078	0.036966	NA	NA	NA	NA	chr2:58273642-58274422	Island	-0.649198	VRK2;VRK2;VRK2;VRK2;VRK2;VRK2	NM_006296;NM_001130480;NM_001130483;NM_001130482;NM_001130481;NM_001136027	5'UTR;5'UTR;5'UTR;5'UTR;5'UTR;5'UTR	high-CpG:58127249-58127565				2:58127032-58128099	2:58273272-58274989	Promoter_Associated	VRK2;VRK2;VRK2;VRK2;VRK2	ENST00000423109.2;ENST00000412104.2;ENST00000394539.4;ENST00000440705.2;ENST00000435505.2	5'UTR;5'UTR;5'UTR;5'UTR;5'UTR	VRK2;VRK2;VRK2;VRK2;VRK2;VRK2;VRK2;VRK2	ENST00000423109.2;ENST00000412104.2;ENST00000394539.4;ENST00000432057.1;ENST00000440705.2;ENST00000428021.1;ENST00000428021.1;ENST00000435505.2	5'UTR;5'UTR;5'UTR;5'UTR;5'UTR;1stExon;5'UTR;5'UTR	chr2:58274005-58274655	3					TRUE	TRUE
chr2	58274059	-	cg06539717	NA	NA	NA	NA	NA	NA	chr2:58273642-58274422	Island	-0.609268	VRK2;VRK2;VRK2;VRK2;VRK2;VRK2	NM_006296;NM_001130480;NM_001130483;NM_001130482;NM_001130481;NM_001136027	5'UTR;5'UTR;5'UTR;5'UTR;5'UTR;5'UTR	high-CpG:58127249-58127565				2:58127032-58128099	2:58273272-58274989	Promoter_Associated	VRK2;VRK2;VRK2;VRK2;VRK2	ENST00000423109.2;ENST00000412104.2;ENST00000394539.4;ENST00000440705.2;ENST00000435505.2	5'UTR;5'UTR;5'UTR;5'UTR;5'UTR	VRK2;VRK2;VRK2;VRK2;VRK2;VRK2;VRK2;VRK2	ENST00000423109.2;ENST00000412104.2;ENST00000394539.4;ENST00000432057.1;ENST00000440705.2;ENST00000428021.1;ENST00000428021.1;ENST00000435505.2	5'UTR;5'UTR;5'UTR;5'UTR;5'UTR;1stExon;5'UTR;5'UTR	chr2:58274005-58274655	3						TRUE
chr2	58274321	-	cg04705620	NA	NA	NA	NA	NA	NA	chr2:58273642-58274422	Island	-0.67904	VRK2;VRK2;VRK2;VRK2;VRK2;VRK2	NM_006296;NM_001130480;NM_001130483;NM_001130482;NM_001130481;NM_001136027	5'UTR;5'UTR;5'UTR;5'UTR;5'UTR;5'UTR					2:58127032-58128099	2:58273272-58274989	Promoter_Associated	VRK2;VRK2;VRK2;VRK2;VRK2	ENST00000423109.2;ENST00000412104.2;ENST00000394539.4;ENST00000440705.2;ENST00000435505.2	5'UTR;5'UTR;5'UTR;5'UTR;5'UTR	VRK2;VRK2;VRK2;VRK2;VRK2;VRK2;VRK2	ENST00000423109.2;ENST00000412104.2;ENST00000394539.4;ENST00000432057.1;ENST00000440705.2;ENST00000428021.1;ENST00000435505.2	5'UTR;5'UTR;5'UTR;5'UTR;5'UTR;5'UTR;5'UTR	chr2:58274005-58274655	3						TRUE
chr2	58274421	+	cg12901182	NA	NA	NA	NA	NA	NA	chr2:58273642-58274422	Island	-0.667051	VRK2;VRK2;VRK2;VRK2;VRK2;VRK2	NM_006296;NM_001130480;NM_001130483;NM_001130482;NM_001130481;NM_001136027	5'UTR;5'UTR;5'UTR;5'UTR;5'UTR;5'UTR					2:58127032-58128099	2:58273272-58274989	Promoter_Associated	VRK2;VRK2;VRK2;VRK2;VRK2	ENST00000423109.2;ENST00000412104.2;ENST00000394539.4;ENST00000440705.2;ENST00000435505.2	5'UTR;5'UTR;5'UTR;5'UTR;5'UTR	VRK2;VRK2;VRK2;VRK2;VRK2;VRK2;VRK2	ENST00000423109.2;ENST00000412104.2;ENST00000394539.4;ENST00000432057.1;ENST00000440705.2;ENST00000428021.1;ENST00000435505.2	5'UTR;5'UTR;5'UTR;5'UTR;5'UTR;5'UTR;5'UTR	chr2:58274005-58274655	3						TRUE
chr2	58274524	-	cg22346380	NA	NA	NA	NA	NA	NA	chr2:58273642-58274422	S_Shore	-0.419986	VRK2;VRK2;VRK2;VRK2;VRK2;VRK2	NM_006296;NM_001130480;NM_001130483;NM_001130482;NM_001130481;NM_001136027	5'UTR;5'UTR;5'UTR;5'UTR;5'UTR;5'UTR					2:58127032-58128099	2:58273272-58274989	Promoter_Associated	VRK2;VRK2;VRK2;VRK2;VRK2	ENST00000423109.2;ENST00000412104.2;ENST00000394539.4;ENST00000440705.2;ENST00000435505.2	5'UTR;5'UTR;5'UTR;5'UTR;5'UTR	VRK2;VRK2;VRK2;VRK2;VRK2;VRK2;VRK2	ENST00000423109.2;ENST00000412104.2;ENST00000394539.4;ENST00000432057.1;ENST00000440705.2;ENST00000428021.1;ENST00000435505.2	5'UTR;5'UTR;5'UTR;5'UTR;5'UTR;5'UTR;5'UTR	chr2:58274005-58274655	3						TRUE
DMR_3
chr	pos	strand	Name	Probe_rs	Probe_maf	CpG_rs	CpG_maf	SBE_rs	SBE_maf	Islands_Name	Relation_to_Island	Delta beta MNTI/PAT- MB G3	UCSC_RefGene_Name	UCSC_RefGene_Accession	UCSC_RefGene_Group	Phantom4_Enhancers	Phantom5_Enhancers	DMR	X450k_Enhancer	HMM_Island	Regulatory_Feature_Name	Regulatory_Feature_Group	GencodeBasicV12_NAME	GencodeBasicV12_Accession	GencodeBasicV12_Group	GencodeCompV12_NAME	GencodeCompV12_Accession	GencodeCompV12_Group	DNase_Hypersensitivity_NAME	DNase_Hypersensitivity_Evidence_Count	OpenChromatin_NAME	OpenChromatin_Evidence_Count	TFBS_NAME	TFBS_Evidence_Count	Methyl27_Loci	Methyl450_Loci	Random_Loci
chr1	175161526	+	cg06835628	NA	NA	NA	NA	NA	NA	chr1:175161900-175162364	N_Shore	-0.340156	KIAA0040;KIAA0040;KIAA0040;KIAA0040	NM_001162894;NM_001162895;NM_014656;NM_001162893	5'UTR;5'UTR;5'UTR;5'UTR					1:173428048-173428253			KIAA0040;KIAA0040;KIAA0040;KIAA0040;KIAA0040	ENST00000423313.1;ENST00000444639.1;ENST00000545251.2;ENST00000567124.1;ENST00000563563.1	3'UTR;3'UTR;3'UTR;3'UTR;3'UTR	KIAA0040;KIAA0040;KIAA0040;KIAA0040;KIAA0040	ENST00000423313.1;ENST00000444639.1;ENST00000545251.2;ENST00000567124.1;ENST00000563563.1	3'UTR;3'UTR;3'UTR;3'UTR;3'UTR	chr1:175160840-175163210	3						TRUE
chr1	175161561	+	cg06187103	rs2272785	0.256232	NA	NA	NA	NA	chr1:175161900-175162364	N_Shore	-0.434091	KIAA0040;KIAA0040;KIAA0040;KIAA0040	NM_001162894;NM_001162895;NM_014656;NM_001162893	5'UTR;5'UTR;5'UTR;5'UTR					1:173428048-173428253			KIAA0040;KIAA0040;KIAA0040;KIAA0040;KIAA0040	ENST00000423313.1;ENST00000444639.1;ENST00000545251.2;ENST00000567124.1;ENST00000563563.1	3'UTR;3'UTR;3'UTR;3'UTR;3'UTR	KIAA0040;KIAA0040;KIAA0040;KIAA0040;KIAA0040	ENST00000423313.1;ENST00000444639.1;ENST00000545251.2;ENST00000567124.1;ENST00000563563.1	3'UTR;3'UTR;3'UTR;3'UTR;3'UTR	chr1:175160840-175163210	3						TRUE
chr1	175161785	-	cg01095590	NA	NA	NA	NA	NA	NA	chr1:175161900-175162364	N_Shore	-0.20156	KIAA0040;KIAA0040;KIAA0040;KIAA0040;KIAA0040;KIAA0040	NM_001162895;NM_001162894;NM_001162895;NM_014656;NM_014656;NM_001162893	1stExon;5'UTR;5'UTR;1stExon;5'UTR;5'UTR					1:173428403-173429031			KIAA0040;KIAA0040;KIAA0040;KIAA0040;KIAA0040;KIAA0040;KIAA0040;KIAA0040	ENST00000545251.2;ENST00000567124.1;ENST00000423313.1;ENST00000423313.1;ENST00000444639.1;ENST00000545251.2;ENST00000567124.1;ENST00000563563.1	1stExon;1stExon;1stExon;3'UTR;3'UTR;3'UTR;3'UTR;3'UTR	KIAA0040;KIAA0040;KIAA0040;KIAA0040;KIAA0040;KIAA0040;KIAA0040;KIAA0040	ENST00000545251.2;ENST00000567124.1;ENST00000423313.1;ENST00000423313.1;ENST00000444639.1;ENST00000545251.2;ENST00000567124.1;ENST00000563563.1	1stExon;1stExon;1stExon;3'UTR;3'UTR;3'UTR;3'UTR;3'UTR	chr1:175160840-175163210	3					TRUE	TRUE
chr1	175161787	+	cg01808492	NA	NA	NA	NA	NA	NA	chr1:175161900-175162364	N_Shore	-0.304635	KIAA0040;KIAA0040;KIAA0040;KIAA0040;KIAA0040;KIAA0040	NM_001162895;NM_001162894;NM_001162895;NM_014656;NM_014656;NM_001162893	1stExon;5'UTR;5'UTR;1stExon;5'UTR;5'UTR					1:173428403-173429031			KIAA0040;KIAA0040;KIAA0040;KIAA0040;KIAA0040;KIAA0040;KIAA0040;KIAA0040	ENST00000545251.2;ENST00000567124.1;ENST00000423313.1;ENST00000423313.1;ENST00000444639.1;ENST00000545251.2;ENST00000567124.1;ENST00000563563.1	1stExon;1stExon;1stExon;3'UTR;3'UTR;3'UTR;3'UTR;3'UTR	KIAA0040;KIAA0040;KIAA0040;KIAA0040;KIAA0040;KIAA0040;KIAA0040;KIAA0040	ENST00000545251.2;ENST00000567124.1;ENST00000423313.1;ENST00000423313.1;ENST00000444639.1;ENST00000545251.2;ENST00000567124.1;ENST00000563563.1	1stExon;1stExon;1stExon;3'UTR;3'UTR;3'UTR;3'UTR;3'UTR	chr1:175160840-175163210	3						TRUE
chr1	175162044	+	cg11908570	rs115368522	0.011729	NA	NA	NA	NA	chr1:175161900-175162364	Island	-0.219239	KIAA0040;KIAA0040;KIAA0040;KIAA0040;KIAA0040;KIAA0040	NM_001162893;NM_001162894;NM_001162895;NM_001162893;NM_014656;NM_001162894	1stExon;5'UTR;TSS200;5'UTR;TSS200;1stExon					1:173428403-173429031	1:175161878-175162180	Promoter_Associated	KIAA0040;KIAA0040;KIAA0040;KIAA0040;KIAA0040;KIAA0040;KIAA0040	ENST00000545251.2;ENST00000567124.1;ENST00000423313.1;ENST00000444639.1;ENST00000563563.1;ENST00000444639.1;ENST00000563563.1	TSS200;TSS200;TSS200;1stExon;1stExon;3'UTR;3'UTR	KIAA0040;KIAA0040;KIAA0040;KIAA0040;KIAA0040;KIAA0040;KIAA0040	ENST00000545251.2;ENST00000567124.1;ENST00000423313.1;ENST00000444639.1;ENST00000563563.1;ENST00000444639.1;ENST00000563563.1	TSS200;TSS200;TSS200;1stExon;1stExon;3'UTR;3'UTR	chr1:175160840-175163210	3					TRUE	TRUE
chr1	175162049	+	cg22626041	rs115368522	0.011729	NA	NA	NA	NA	chr1:175161900-175162364	Island	-0.374462	KIAA0040;KIAA0040;KIAA0040;KIAA0040;KIAA0040;KIAA0040	NM_001162893;NM_001162894;NM_001162895;NM_001162893;NM_014656;NM_001162894	1stExon;5'UTR;TSS200;5'UTR;TSS200;1stExon					1:173428403-173429031	1:175161878-175162180	Promoter_Associated	KIAA0040;KIAA0040;KIAA0040;KIAA0040;KIAA0040;KIAA0040;KIAA0040	ENST00000545251.2;ENST00000567124.1;ENST00000423313.1;ENST00000444639.1;ENST00000563563.1;ENST00000444639.1;ENST00000563563.1	TSS200;TSS200;TSS200;1stExon;1stExon;3'UTR;3'UTR	KIAA0040;KIAA0040;KIAA0040;KIAA0040;KIAA0040;KIAA0040;KIAA0040	ENST00000545251.2;ENST00000567124.1;ENST00000423313.1;ENST00000444639.1;ENST00000563563.1;ENST00000444639.1;ENST00000563563.1	TSS200;TSS200;TSS200;1stExon;1stExon;3'UTR;3'UTR	chr1:175160840-175163210	3						TRUE
chr1	175162052	+	cg26563583	rs115368522	0.011729	NA	NA	NA	NA	chr1:175161900-175162364	Island	-0.26497	KIAA0040;KIAA0040;KIAA0040;KIAA0040;KIAA0040;KIAA0040	NM_001162893;NM_001162894;NM_001162895;NM_001162893;NM_014656;NM_001162894	1stExon;5'UTR;TSS200;5'UTR;TSS200;1stExon					1:173428403-173429031	1:175161878-175162180	Promoter_Associated	KIAA0040;KIAA0040;KIAA0040;KIAA0040;KIAA0040;KIAA0040;KIAA0040	ENST00000545251.2;ENST00000567124.1;ENST00000423313.1;ENST00000444639.1;ENST00000563563.1;ENST00000444639.1;ENST00000563563.1	TSS200;TSS200;TSS200;1stExon;1stExon;3'UTR;3'UTR	KIAA0040;KIAA0040;KIAA0040;KIAA0040;KIAA0040;KIAA0040;KIAA0040	ENST00000545251.2;ENST00000567124.1;ENST00000423313.1;ENST00000444639.1;ENST00000563563.1;ENST00000444639.1;ENST00000563563.1	TSS200;TSS200;TSS200;1stExon;1stExon;3'UTR;3'UTR	chr1:175160840-175163210	3						TRUE
chr1	175162073	-	cg17839543	NA	NA	rs115368522	0.011729	NA	NA	chr1:175161900-175162364	Island	-0.22221	KIAA0040;KIAA0040;KIAA0040;KIAA0040;KIAA0040;KIAA0040	NM_001162893;NM_001162894;NM_001162895;NM_001162893;NM_014656;NM_001162894	1stExon;5'UTR;TSS200;5'UTR;TSS200;1stExon					1:173428403-173429031	1:175161878-175162180	Promoter_Associated	KIAA0040;KIAA0040;KIAA0040;KIAA0040;KIAA0040;KIAA0040;KIAA0040	ENST00000545251.2;ENST00000567124.1;ENST00000423313.1;ENST00000444639.1;ENST00000563563.1;ENST00000444639.1;ENST00000563563.1	TSS200;TSS200;TSS200;1stExon;1stExon;3'UTR;3'UTR	KIAA0040;KIAA0040;KIAA0040;KIAA0040;KIAA0040;KIAA0040;KIAA0040	ENST00000545251.2;ENST00000567124.1;ENST00000423313.1;ENST00000444639.1;ENST00000563563.1;ENST00000444639.1;ENST00000563563.1	TSS200;TSS200;TSS200;1stExon;1stExon;3'UTR;3'UTR	chr1:175160840-175163210	3						TRUE
chr1	175162128	-	cg18880390	NA	NA	NA	NA	NA	NA	chr1:175161900-175162364	Island	-0.254066	KIAA0040;KIAA0040;KIAA0040;KIAA0040;KIAA0040;KIAA0040	NM_001162893;NM_001162894;NM_001162895;NM_001162893;NM_014656;NM_001162894	1stExon;5'UTR;TSS200;5'UTR;TSS200;1stExon					1:173428403-173429031	1:175161878-175162180	Promoter_Associated	KIAA0040;KIAA0040;KIAA0040;KIAA0040;KIAA0040;KIAA0040	ENST00000423313.1;ENST00000563563.1;ENST00000444639.1;ENST00000545251.2;ENST00000567124.1;ENST00000563563.1	TSS200;1stExon;TSS200;TSS1500;TSS1500;3'UTR	KIAA0040;KIAA0040;KIAA0040;KIAA0040;KIAA0040;KIAA0040	ENST00000423313.1;ENST00000563563.1;ENST00000444639.1;ENST00000545251.2;ENST00000567124.1;ENST00000563563.1	TSS200;1stExon;TSS200;TSS1500;TSS1500;3'UTR	chr1:175160840-175163210	3						TRUE
chr1	175162136	+	cg00099768	NA	NA	NA	NA	NA	NA	chr1:175161900-175162364	Island	-0.36111	KIAA0040;KIAA0040;KIAA0040;KIAA0040;KIAA0040;KIAA0040	NM_001162893;NM_001162894;NM_001162895;NM_001162893;NM_014656;NM_001162894	1stExon;5'UTR;TSS200;5'UTR;TSS200;1stExon					1:173428403-173429031	1:175161878-175162180	Promoter_Associated	KIAA0040;KIAA0040;KIAA0040;KIAA0040;KIAA0040;KIAA0040	ENST00000563563.1;ENST00000444639.1;ENST00000545251.2;ENST00000567124.1;ENST00000423313.1;ENST00000563563.1	1stExon;TSS200;TSS1500;TSS1500;TSS1500;3'UTR	KIAA0040;KIAA0040;KIAA0040;KIAA0040;KIAA0040;KIAA0040	ENST00000563563.1;ENST00000444639.1;ENST00000545251.2;ENST00000567124.1;ENST00000423313.1;ENST00000563563.1	1stExon;TSS200;TSS1500;TSS1500;TSS1500;3'UTR	chr1:175160840-175163210	3						TRUE
chr1	175162310	+	cg11973900	NA	NA	NA	NA	NA	NA	chr1:175161900-175162364	Island	-0.368205	KIAA0040;KIAA0040;KIAA0040;KIAA0040	NM_001162893;NM_001162895;NM_014656;NM_001162894	TSS200;TSS1500;TSS1500;TSS200					1:173428403-173429031			KIAA0040;KIAA0040;KIAA0040;KIAA0040;KIAA0040	ENST00000545251.2;ENST00000567124.1;ENST00000423313.1;ENST00000563563.1;ENST00000444639.1	TSS1500;TSS1500;TSS1500;TSS200;TSS1500	KIAA0040;KIAA0040;KIAA0040;KIAA0040;KIAA0040	ENST00000545251.2;ENST00000567124.1;ENST00000423313.1;ENST00000563563.1;ENST00000444639.1	TSS1500;TSS1500;TSS1500;TSS200;TSS1500	chr1:175160840-175163210	3						TRUE
chr1	175162335	+	cg05404729	NA	NA	NA	NA	NA	NA	chr1:175161900-175162364	Island	-0.312532	KIAA0040;KIAA0040;KIAA0040;KIAA0040	NM_001162895;NM_014656;NM_001162894;NM_001162893	TSS1500;TSS1500;TSS200;TSS200					1:173428403-173429031			KIAA0040;KIAA0040;KIAA0040;KIAA0040;KIAA0040	ENST00000545251.2;ENST00000567124.1;ENST00000423313.1;ENST00000563563.1;ENST00000444639.1	TSS1500;TSS1500;TSS1500;TSS200;TSS1500	KIAA0040;KIAA0040;KIAA0040;KIAA0040;KIAA0040	ENST00000545251.2;ENST00000567124.1;ENST00000423313.1;ENST00000563563.1;ENST00000444639.1	TSS1500;TSS1500;TSS1500;TSS200;TSS1500	chr1:175160840-175163210	3
chr1	175162347	+	cg08873628	NA	NA	NA	NA	NA	NA	chr1:175161900-175162364	Island	-0.397592	KIAA0040;KIAA0040;KIAA0040;KIAA0040	NM_001162893;NM_001162895;NM_014656;NM_001162894	TSS200;TSS1500;TSS1500;TSS200					1:173428403-173429031			KIAA0040;KIAA0040;KIAA0040;KIAA0040;KIAA0040	ENST00000545251.2;ENST00000567124.1;ENST00000423313.1;ENST00000563563.1;ENST00000444639.1	TSS1500;TSS1500;TSS1500;TSS200;TSS1500	KIAA0040;KIAA0040;KIAA0040;KIAA0040;KIAA0040	ENST00000545251.2;ENST00000567124.1;ENST00000423313.1;ENST00000563563.1;ENST00000444639.1	TSS1500;TSS1500;TSS1500;TSS200;TSS1500	chr1:175160840-175163210	3						TRUE
chr1	175162363	+	cg22764845	NA	NA	NA	NA	NA	NA	chr1:175161900-175162364	Island	-0.429467	KIAA0040;KIAA0040;KIAA0040;KIAA0040	NM_001162895;NM_014656;NM_001162894;NM_001162893	TSS1500;TSS1500;TSS200;TSS200					1:173428403-173429031			KIAA0040;KIAA0040;KIAA0040;KIAA0040;KIAA0040	ENST00000545251.2;ENST00000567124.1;ENST00000423313.1;ENST00000563563.1;ENST00000444639.1	TSS1500;TSS1500;TSS1500;TSS200;TSS1500	KIAA0040;KIAA0040;KIAA0040;KIAA0040;KIAA0040	ENST00000545251.2;ENST00000567124.1;ENST00000423313.1;ENST00000563563.1;ENST00000444639.1	TSS1500;TSS1500;TSS1500;TSS200;TSS1500	chr1:175160840-175163210	3
chr1	175162397	+	cg00321850	NA	NA	NA	NA	NA	NA	chr1:175161900-175162364	S_Shore	-0.408237	KIAA0040;KIAA0040;KIAA0040;KIAA0040	NM_001162893;NM_001162895;NM_014656;NM_001162894	TSS200;TSS1500;TSS1500;TSS200					1:173428403-173429031			KIAA0040;KIAA0040;KIAA0040;KIAA0040;KIAA0040	ENST00000545251.2;ENST00000567124.1;ENST00000423313.1;ENST00000563563.1;ENST00000444639.1	TSS1500;TSS1500;TSS1500;TSS200;TSS1500	KIAA0040;KIAA0040;KIAA0040;KIAA0040;KIAA0040	ENST00000545251.2;ENST00000567124.1;ENST00000423313.1;ENST00000563563.1;ENST00000444639.1	TSS1500;TSS1500;TSS1500;TSS200;TSS1500	chr1:175160840-175163210	3						TRUE
chr1	175162515	+	cg14847009	NA	NA	NA	NA	NA	NA	chr1:175161900-175162364	S_Shore	-0.350001	KIAA0040;KIAA0040;KIAA0040;KIAA0040	NM_001162895;NM_001162893;NM_001162894;NM_014656	TSS1500;TSS1500;TSS1500;TSS1500								KIAA0040;KIAA0040;KIAA0040;KIAA0040;KIAA0040	ENST00000545251.2;ENST00000567124.1;ENST00000423313.1;ENST00000444639.1;ENST00000563563.1	TSS1500;TSS1500;TSS1500;TSS1500;TSS1500	KIAA0040;KIAA0040;KIAA0040;KIAA0040;KIAA0040	ENST00000545251.2;ENST00000567124.1;ENST00000423313.1;ENST00000444639.1;ENST00000563563.1	TSS1500;TSS1500;TSS1500;TSS1500;TSS1500	chr1:175160840-175163210	3						TRUE
chr1	175162550	-	cg17845761	NA	NA	NA	NA	NA	NA	chr1:175161900-175162364	S_Shore	-0.223138	KIAA0040;KIAA0040;KIAA0040;KIAA0040	NM_001162895;NM_001162893;NM_001162894;NM_014656	TSS1500;TSS1500;TSS1500;TSS1500								KIAA0040;KIAA0040;KIAA0040;KIAA0040;KIAA0040	ENST00000545251.2;ENST00000567124.1;ENST00000423313.1;ENST00000444639.1;ENST00000563563.1	TSS1500;TSS1500;TSS1500;TSS1500;TSS1500	KIAA0040;KIAA0040;KIAA0040;KIAA0040;KIAA0040	ENST00000545251.2;ENST00000567124.1;ENST00000423313.1;ENST00000444639.1;ENST00000563563.1	TSS1500;TSS1500;TSS1500;TSS1500;TSS1500	chr1:175160840-175163210	3						TRUE
chr1	175162553	+	cg00958927	NA	NA	NA	NA	NA	NA	chr1:175161900-175162364	S_Shore	-0.223538	KIAA0040;KIAA0040;KIAA0040;KIAA0040	NM_001162895;NM_001162893;NM_001162894;NM_014656	TSS1500;TSS1500;TSS1500;TSS1500								KIAA0040;KIAA0040;KIAA0040;KIAA0040;KIAA0040	ENST00000545251.2;ENST00000567124.1;ENST00000423313.1;ENST00000444639.1;ENST00000563563.1	TSS1500;TSS1500;TSS1500;TSS1500;TSS1500	KIAA0040;KIAA0040;KIAA0040;KIAA0040;KIAA0040	ENST00000545251.2;ENST00000567124.1;ENST00000423313.1;ENST00000444639.1;ENST00000563563.1	TSS1500;TSS1500;TSS1500;TSS1500;TSS1500	chr1:175160840-175163210	3						TRUE
DMR_4
chr	pos	strand	Name	Probe_rs	Probe_maf	CpG_rs	CpG_maf	SBE_rs	SBE_maf	Islands_Name	Relation_to_Island	Delta beta MNTI/PAT- MB G3	UCSC_RefGene_Name	UCSC_RefGene_Accession	UCSC_RefGene_Group	Phantom4_Enhancers	Phantom5_Enhancers	DMR	X450k_Enhancer	HMM_Island	Regulatory_Feature_Name	Regulatory_Feature_Group	GencodeBasicV12_NAME	GencodeBasicV12_Accession	GencodeBasicV12_Group	GencodeCompV12_NAME	GencodeCompV12_Accession	GencodeCompV12_Group	DNase_Hypersensitivity_NAME	DNase_Hypersensitivity_Evidence_Count	OpenChromatin_NAME	OpenChromatin_Evidence_Count	TFBS_NAME	TFBS_Evidence_Count	Methyl27_Loci	Methyl450_Loci	Random_Loci
chr12	104443742	-	cg27156359	NA	NA	NA	NA	NA	NA		OpenSea	-0.549217	GLT8D2;GLT8D2	NM_031302;NM_031302	5'UTR;1stExon			DMR	TRUE	12:102967837-102968142			GLT8D2;GLT8D2;GLT8D2;GLT8D2;GLT8D2	ENST00000547583.1;ENST00000360814.4;ENST00000547583.1;ENST00000360814.4;ENST00000548660.1	1stExon;1stExon;5'UTR;5'UTR;5'UTR	GLT8D2;GLT8D2;GLT8D2;GLT8D2;GLT8D2;GLT8D2;GLT8D2;GLT8D2	ENST00000550816.1;ENST00000547583.1;ENST00000360814.4;ENST00000550816.1;ENST00000546851.1;ENST00000547583.1;ENST00000360814.4;ENST00000548660.1	1stExon;1stExon;1stExon;3'UTR;5'UTR;5'UTR;5'UTR;5'UTR	chr12:104443400-104444235	3						TRUE
chr12	104443770	+	cg07328579	NA	NA	NA	NA	NA	NA		OpenSea	-0.485041	GLT8D2;GLT8D2	NM_031302;NM_031302	5'UTR;1stExon			DMR	TRUE	12:102967837-102968142			GLT8D2;GLT8D2;GLT8D2;GLT8D2;GLT8D2	ENST00000547583.1;ENST00000360814.4;ENST00000547583.1;ENST00000360814.4;ENST00000548660.1	1stExon;1stExon;5'UTR;5'UTR;5'UTR	GLT8D2;GLT8D2;GLT8D2;GLT8D2;GLT8D2;GLT8D2;GLT8D2;GLT8D2	ENST00000550816.1;ENST00000547583.1;ENST00000360814.4;ENST00000550816.1;ENST00000546851.1;ENST00000547583.1;ENST00000360814.4;ENST00000548660.1	1stExon;1stExon;1stExon;3'UTR;5'UTR;5'UTR;5'UTR;5'UTR	chr12:104443400-104444235	3					TRUE	TRUE
chr12	104443925	-	cg08101375	NA	NA	NA	NA	NA	NA		OpenSea	-0.644451	GLT8D2	NM_031302	TSS200			DMR		12:102967837-102968142	12:104443910-104444080	Unclassified_Cell_type_specific	GLT8D2;GLT8D2;GLT8D2	ENST00000547583.1;ENST00000360814.4;ENST00000548660.1	TSS200;TSS200;5'UTR	GLT8D2;GLT8D2;GLT8D2;GLT8D2	ENST00000550816.1;ENST00000547583.1;ENST00000360814.4;ENST00000548660.1	TSS200;TSS200;TSS200;5'UTR	chr12:104443400-104444235	3						TRUE
chr12	104444006	+	cg00987461	NA	NA	NA	NA	NA	NA		OpenSea	-0.657222	GLT8D2	NM_031302	TSS200			DMR		12:102967837-102968142	12:104443910-104444080	Unclassified_Cell_type_specific	GLT8D2;GLT8D2;GLT8D2	ENST00000547583.1;ENST00000360814.4;ENST00000548660.1	TSS200;TSS200;5'UTR	GLT8D2;GLT8D2;GLT8D2;GLT8D2	ENST00000547583.1;ENST00000360814.4;ENST00000550816.1;ENST00000548660.1	TSS200;TSS200;TSS1500;5'UTR	chr12:104443400-104444235	3						TRUE
chr12	104444011	+	cg16721177	NA	NA	NA	NA	NA	NA		OpenSea	-0.661698	GLT8D2	NM_031302	TSS200			DMR		12:102967837-102968142	12:104443910-104444080	Unclassified_Cell_type_specific	GLT8D2;GLT8D2;GLT8D2	ENST00000547583.1;ENST00000360814.4;ENST00000548660.1	TSS200;TSS200;5'UTR	GLT8D2;GLT8D2;GLT8D2;GLT8D2	ENST00000547583.1;ENST00000360814.4;ENST00000550816.1;ENST00000548660.1	TSS200;TSS200;TSS1500;5'UTR	chr12:104443400-104444235	3						TRUE
chr12	104444017	+	cg14849798	NA	NA	NA	NA	NA	NA		OpenSea	-0.658642	GLT8D2	NM_031302	TSS200			DMR			12:104443910-104444080	Unclassified_Cell_type_specific	GLT8D2;GLT8D2;GLT8D2	ENST00000547583.1;ENST00000360814.4;ENST00000548660.1	TSS200;TSS200;5'UTR	GLT8D2;GLT8D2;GLT8D2;GLT8D2	ENST00000547583.1;ENST00000360814.4;ENST00000550816.1;ENST00000548660.1	TSS200;TSS200;TSS1500;5'UTR	chr12:104443400-104444235	3						TRUE
chr12	104444060	-	cg21988041	NA	NA	NA	NA	NA	NA		OpenSea	-0.63144	GLT8D2	NM_031302	TSS200			DMR			12:104443910-104444080	Unclassified_Cell_type_specific	GLT8D2;GLT8D2;GLT8D2;GLT8D2	ENST00000547583.1;ENST00000360814.4;ENST00000548660.1;ENST00000548660.1	TSS200;TSS200;ExonBnd;5'UTR	GLT8D2;GLT8D2;GLT8D2;GLT8D2;GLT8D2	ENST00000547583.1;ENST00000360814.4;ENST00000550816.1;ENST00000548660.1;ENST00000548660.1	TSS200;TSS200;TSS1500;ExonBnd;5'UTR	chr12:104443400-104444235	3					TRUE	TRUE
chr12	104444128	+	cg18924222	NA	NA	NA	NA	NA	NA		OpenSea	-0.589172	GLT8D2	NM_031302	TSS1500			DMR					GLT8D2;GLT8D2;GLT8D2	ENST00000547583.1;ENST00000360814.4;ENST00000548660.1	TSS1500;TSS1500;5'UTR	GLT8D2;GLT8D2;GLT8D2;GLT8D2	ENST00000550816.1;ENST00000547583.1;ENST00000360814.4;ENST00000548660.1	TSS1500;TSS1500;TSS1500;5'UTR	chr12:104443400-104444235	3						TRUE
chr12	104444136	+	cg09809567	NA	NA	NA	NA	NA	NA		OpenSea	-0.49752	GLT8D2	NM_031302	TSS1500			DMR					GLT8D2;GLT8D2;GLT8D2	ENST00000547583.1;ENST00000360814.4;ENST00000548660.1	TSS1500;TSS1500;5'UTR	GLT8D2;GLT8D2;GLT8D2;GLT8D2	ENST00000550816.1;ENST00000547583.1;ENST00000360814.4;ENST00000548660.1	TSS1500;TSS1500;TSS1500;5'UTR	chr12:104443400-104444235	3						TRUE
chr12	104444418	-	cg04922803	NA	NA	NA	NA	NA	NA		OpenSea	-0.519921	GLT8D2	NM_031302	TSS1500								GLT8D2;GLT8D2;GLT8D2	ENST00000547583.1;ENST00000360814.4;ENST00000548660.1	TSS1500;TSS1500;5'UTR	GLT8D2;GLT8D2;GLT8D2;GLT8D2	ENST00000550816.1;ENST00000547583.1;ENST00000360814.4;ENST00000548660.1	TSS1500;TSS1500;TSS1500;5'UTR	chr12:104444280-104444535	3						TRUE
chr12	104444435	+	cg20474755	NA	NA	NA	NA	NA	NA		OpenSea	-0.640273	GLT8D2	NM_031302	TSS1500								GLT8D2;GLT8D2;GLT8D2	ENST00000547583.1;ENST00000360814.4;ENST00000548660.1	TSS1500;TSS1500;5'UTR	GLT8D2;GLT8D2;GLT8D2;GLT8D2	ENST00000550816.1;ENST00000547583.1;ENST00000360814.4;ENST00000548660.1	TSS1500;TSS1500;TSS1500;5'UTR	chr12:104444280-104444535	3
DMR_5
chr	pos	strand	Name	Probe_rs	Probe_maf	CpG_rs	CpG_maf	SBE_rs	SBE_maf	Islands_Name	Relation_to_Island	Delta beta MNTI/PAT- MB G3	UCSC_RefGene_Name	UCSC_RefGene_Accession	UCSC_RefGene_Group	Phantom4_Enhancers	Phantom5_Enhancers	DMR	X450k_Enhancer	HMM_Island	Regulatory_Feature_Name	Regulatory_Feature_Group	GencodeBasicV12_NAME	GencodeBasicV12_Accession	GencodeBasicV12_Group	GencodeCompV12_NAME	GencodeCompV12_Accession	GencodeCompV12_Group	DNase_Hypersensitivity_NAME	DNase_Hypersensitivity_Evidence_Count	OpenChromatin_NAME	OpenChromatin_Evidence_Count	TFBS_NAME	TFBS_Evidence_Count	Methyl27_Loci	Methyl450_Loci	Random_Loci
chr11	44332558	-	cg21704109	NA	NA	NA	NA	NA	NA	chr11:44332314-44332757	Island	0.0583628	ALX4	NM_021926	TSS1500				TRUE	11:44288908-44290148	11:44332304-44332723	Unclassified_Cell_type_specific	ALX4	ENST00000329255.3	TSS1500	ALX4	ENST00000329255.3	TSS1500	chr11:44332325-44332735	3						TRUE
chr11	44332624	-	cg18321548	NA	NA	NA	NA	NA	NA	chr11:44332314-44332757	Island	0.00562939	ALX4	NM_021926	TSS1500			DMR		11:44288908-44290148	11:44332304-44332723	Unclassified_Cell_type_specific	ALX4	ENST00000329255.3	TSS1500	ALX4	ENST00000329255.3	TSS1500	chr11:44332325-44332735	3						TRUE
chr11	44332636	-	cg04367345	NA	NA	NA	NA	NA	NA	chr11:44332314-44332757	Island	-0.0115992	ALX4	NM_021926	TSS1500			DMR		11:44288908-44290148	11:44332304-44332723	Unclassified_Cell_type_specific	ALX4	ENST00000329255.3	TSS1500	ALX4	ENST00000329255.3	TSS1500	chr11:44332325-44332735	3						TRUE
chr11	44332653	+	cg00268840	NA	NA	NA	NA	NA	NA	chr11:44332314-44332757	Island	0.00168712	ALX4	NM_021926	TSS1500			DMR		11:44288908-44290148	11:44332304-44332723	Unclassified_Cell_type_specific	ALX4	ENST00000329255.3	TSS1500	ALX4	ENST00000329255.3	TSS1500	chr11:44332325-44332735	3						TRUE
chr11	44332664	+	cg04578774	NA	NA	NA	NA	NA	NA	chr11:44332314-44332757	Island	-0.00422938	ALX4	NM_021926	TSS1500			DMR		11:44288908-44290148	11:44332304-44332723	Unclassified_Cell_type_specific	ALX4	ENST00000329255.3	TSS1500	ALX4	ENST00000329255.3	TSS1500	chr11:44332325-44332735	3						TRUE
chr11	44332685	+	cg22974228	NA	NA	NA	NA	NA	NA	chr11:44332314-44332757	Island	-0.0121191	ALX4	NM_021926	TSS1500			RDMR		11:44288908-44290148	11:44332304-44332723	Unclassified_Cell_type_specific	ALX4	ENST00000329255.3	TSS1500	ALX4	ENST00000329255.3	TSS1500	chr11:44332325-44332735	3						TRUE
chr11	44332719	+	cg16125371	NA	NA	NA	NA	NA	NA	chr11:44332314-44332757	Island	0.0458428	ALX4	NM_021926	TSS1500			RDMR		11:44288908-44290148	11:44332304-44332723	Unclassified_Cell_type_specific	ALX4	ENST00000329255.3	TSS1500	ALX4	ENST00000329255.3	TSS1500	chr11:44332325-44332735	3						TRUE
chr11	44332754	-	cg26717041	NA	NA	NA	NA	NA	NA	chr11:44332314-44332757	Island	0.00684103	ALX4	NM_021926	TSS1500			RDMR		11:44288908-44290148			ALX4	ENST00000329255.3	TSS1500	ALX4	ENST00000329255.3	TSS1500	chr11:44332745-44332915	3						TRUE
chr11	44332756	-	cg21978924	NA	NA	NA	NA	NA	NA	chr11:44332314-44332757	Island	-0.0139231	ALX4	NM_021926	TSS1500			RDMR		11:44288908-44290148			ALX4	ENST00000329255.3	TSS1500	ALX4	ENST00000329255.3	TSS1500	chr11:44332745-44332915	3						TRUE
chr11	44332790	-	cg04367252	NA	NA	NA	NA	NA	NA	chr11:44330542-44331761	S_Shore	0.156286	ALX4	NM_021926	TSS1500			RDMR		11:44288908-44290148			ALX4	ENST00000329255.3	TSS1500	ALX4	ENST00000329255.3	TSS1500	chr11:44332745-44332915	3						TRUE
chr11	44332838	+	cg17471467	NA	NA	NA	NA	NA	NA	chr11:44330542-44331761	S_Shore	0.014081	ALX4	NM_021926	TSS1500			RDMR		11:44288908-44290148			ALX4	ENST00000329255.3	TSS1500	ALX4	ENST00000329255.3	TSS1500	chr11:44332745-44332915	3						TRUE
chr11	44332849	+	cg27318318	NA	NA	NA	NA	NA	NA	chr11:44330542-44331761	S_Shore	0.0111641	ALX4	NM_021926	TSS1500			RDMR		11:44288908-44290148			ALX4	ENST00000329255.3	TSS1500	ALX4	ENST00000329255.3	TSS1500	chr11:44332745-44332915	3					TRUE	TRUE
chr11	44332891	+	cg18486698	NA	NA	NA	NA	NA	NA	chr11:44330542-44331761	S_Shore	0.00552534	ALX4	NM_021926	TSS1500			RDMR		11:44288908-44290148			ALX4	ENST00000329255.3	TSS1500	ALX4	ENST00000329255.3	TSS1500	chr11:44332745-44332915	3						TRUE
chr11	44332913	-	cg10749822	NA	NA	NA	NA	NA	NA	chr11:44330542-44331761	S_Shore	0.242597	ALX4	NM_021926	TSS1500			RDMR		11:44288908-44290148			ALX4	ENST00000329255.3	TSS1500	ALX4	ENST00000329255.3	TSS1500	chr11:44332745-44332915	3						TRUE
chr11	44332938	+	cg06245037	NA	NA	NA	NA	NA	NA	chr11:44330542-44331761	S_Shore	0.348554	ALX4	NM_021926	TSS1500			RDMR		11:44288908-44290148			ALX4	ENST00000329255.3	TSS1500	ALX4	ENST00000329255.3	TSS1500			chr11:44321331-44334210	6	chr11:44321366-44334095	6		TRUE
chr11	44332940	+	cg07704934	NA	NA	NA	NA	NA	NA	chr11:44330542-44331761	S_Shore	0.176578	ALX4	NM_021926	TSS1500			RDMR		11:44288908-44290148			ALX4	ENST00000329255.3	TSS1500	ALX4	ENST00000329255.3	TSS1500			chr11:44321331-44334210	6	chr11:44321366-44334095	6		TRUE
chr11	44332958	+	cg16065899	NA	NA	NA	NA	NA	NA	chr11:44330542-44331761	S_Shore	0.322501	ALX4	NM_021926	TSS1500			RDMR		11:44288908-44290148			ALX4	ENST00000329255.3	TSS1500	ALX4	ENST00000329255.3	TSS1500	chr11:44332945-44333615	3						TRUE
chr11	44332972	+	cg16321280	NA	NA	NA	NA	NA	NA	chr11:44330542-44331761	S_Shore	0.211912	ALX4	NM_021926	TSS1500			RDMR		11:44288908-44290148			ALX4	ENST00000329255.3	TSS1500	ALX4	ENST00000329255.3	TSS1500	chr11:44332945-44333615	3						TRUE
chr11	44333030	+	cg00221654	NA	NA	NA	NA	NA	NA	chr11:44330542-44331761	S_Shore	0.184545	ALX4	NM_021926	TSS1500			RDMR		11:44288908-44290148			ALX4	ENST00000329255.3	TSS1500	ALX4	ENST00000329255.3	TSS1500	chr11:44332945-44333615	3						TRUE
chr11	44333067	+	cg08149193	NA	NA	NA	NA	NA	NA	chr11:44330542-44331761	S_Shore	0.0990544	ALX4	NM_021926	TSS1500			RDMR		11:44288908-44290148			ALX4	ENST00000329255.3	TSS1500	ALX4	ENST00000329255.3	TSS1500	chr11:44332945-44333615	3						TRUE
chr11	44333070	-	cg11391201	NA	NA	NA	NA	NA	NA	chr11:44330542-44331761	S_Shore	0.0152701	ALX4	NM_021926	TSS1500			RDMR		11:44288908-44290148			ALX4	ENST00000329255.3	TSS1500	ALX4	ENST00000329255.3	TSS1500	chr11:44332945-44333615	3						TRUE
chr11	44333072	+	cg02184008	NA	NA	NA	NA	NA	NA	chr11:44330542-44331761	S_Shore	0.0612657	ALX4	NM_021926	TSS1500			RDMR		11:44288908-44290148			ALX4	ENST00000329255.3	TSS1500	ALX4	ENST00000329255.3	TSS1500	chr11:44332945-44333615	3						TRUE
chr11	44333131	+	cg15786900	NA	NA	NA	NA	NA	NA	chr11:44330542-44331761	S_Shore	0.202845	ALX4	NM_021926	TSS1500			RDMR		11:44288908-44290148			ALX4	ENST00000329255.3	TSS1500	ALX4	ENST00000329255.3	TSS1500	chr11:44332945-44333615	3						TRUE
chr11	44333192	+	cg24008884	NA	NA	NA	NA	NA	NA	chr11:44330542-44331761	S_Shore	0.121459	ALX4	NM_021926	TSS1500			RDMR		11:44288908-44290148			ALX4	ENST00000329255.3	TSS1500	ALX4	ENST00000329255.3	TSS1500	chr11:44332945-44333615	3						TRUE
DMR_6
chr	pos	strand	Name	Probe_rs	Probe_maf	CpG_rs	CpG_maf	SBE_rs	SBE_maf	Islands_Name	Relation_to_Island	Delta beta MNTI/PAT- MB G3	UCSC_RefGene_Name	UCSC_RefGene_Accession	UCSC_RefGene_Group	Phantom4_Enhancers	Phantom5_Enhancers	DMR	X450k_Enhancer	HMM_Island	Regulatory_Feature_Name	Regulatory_Feature_Group	GencodeBasicV12_NAME	GencodeBasicV12_Accession	GencodeBasicV12_Group	GencodeCompV12_NAME	GencodeCompV12_Accession	GencodeCompV12_Group	DNase_Hypersensitivity_NAME	DNase_Hypersensitivity_Evidence_Count	OpenChromatin_NAME	OpenChromatin_Evidence_Count	TFBS_NAME	TFBS_Evidence_Count	Methyl27_Loci	Methyl450_Loci	Random_Loci
chr6	29974531	-	cg13338877	rs144954431	0.016	NA	NA	NA	NA	chr6:29974220-29975369	Island	-0.00232021	HLA-J;NCRNA00171	NR_024240;NR_026751	Body;Body				TRUE	6:30082200-30083348	6:29974282-29975094	Unclassified_Cell_type_specific	HLA-J;ZNRD1-AS1;ZNRD1-AS1;ZNRD1-AS1;ZNRD1-AS1	ENST00000462773.1;ENST00000425604.1;ENST00000448093.1;ENST00000376797.3;ENST00000420251.1	5'UTR;3'UTR;3'UTR;3'UTR;3'UTR	HLA-J;HLA-J;HLA-J;ZNRD1-AS1;ZNRD1-AS1;ZNRD1-AS1;ZNRD1-AS1	ENST00000469281.1;ENST00000462773.1;ENST00000495278.1;ENST00000425604.1;ENST00000448093.1;ENST00000376797.3;ENST00000420251.1	5'UTR;5'UTR;5'UTR;3'UTR;3'UTR;3'UTR;3'UTR	chr6:29974405-29975635	3						TRUE
chr6	29974715	-	cg04566848	rs28400886	0.024681	NA	NA	NA	NA	chr6:29974220-29975369	Island	-0.00576164	HLA-J;NCRNA00171	NR_024240;NR_026751	Body;Body				TRUE	6:30082200-30083348	6:29974282-29975094	Unclassified_Cell_type_specific	HLA-J;ZNRD1-AS1;ZNRD1-AS1;ZNRD1-AS1;ZNRD1-AS1	ENST00000462773.1;ENST00000425604.1;ENST00000448093.1;ENST00000376797.3;ENST00000420251.1	5'UTR;3'UTR;3'UTR;3'UTR;3'UTR	HLA-J;HLA-J;HLA-J;ZNRD1-AS1;ZNRD1-AS1;ZNRD1-AS1;ZNRD1-AS1	ENST00000469281.1;ENST00000462773.1;ENST00000495278.1;ENST00000425604.1;ENST00000448093.1;ENST00000376797.3;ENST00000420251.1	5'UTR;5'UTR;5'UTR;3'UTR;3'UTR;3'UTR;3'UTR	chr6:29974405-29975635	3						TRUE
chr6	29974717	-	cg24725574	rs28400886	0.024681	NA	NA	NA	NA	chr6:29974220-29975369	Island	0.00111471	HLA-J;NCRNA00171	NR_024240;NR_026751	Body;Body				TRUE	6:30082200-30083348	6:29974282-29975094	Unclassified_Cell_type_specific	HLA-J;ZNRD1-AS1;ZNRD1-AS1;ZNRD1-AS1;ZNRD1-AS1	ENST00000462773.1;ENST00000425604.1;ENST00000448093.1;ENST00000376797.3;ENST00000420251.1	5'UTR;3'UTR;3'UTR;3'UTR;3'UTR	HLA-J;HLA-J;HLA-J;ZNRD1-AS1;ZNRD1-AS1;ZNRD1-AS1;ZNRD1-AS1	ENST00000469281.1;ENST00000462773.1;ENST00000495278.1;ENST00000425604.1;ENST00000448093.1;ENST00000376797.3;ENST00000420251.1	5'UTR;5'UTR;5'UTR;3'UTR;3'UTR;3'UTR;3'UTR	chr6:29974405-29975635	3						TRUE
chr6	29974723	-	cg01814945	rs28400886	0.024681	NA	NA	NA	NA	chr6:29974220-29975369	Island	-0.0042306	HLA-J;NCRNA00171	NR_024240;NR_026751	Body;Body				TRUE	6:30082200-30083348	6:29974282-29975094	Unclassified_Cell_type_specific	HLA-J;ZNRD1-AS1;ZNRD1-AS1;ZNRD1-AS1;ZNRD1-AS1	ENST00000462773.1;ENST00000425604.1;ENST00000448093.1;ENST00000376797.3;ENST00000420251.1	5'UTR;3'UTR;3'UTR;3'UTR;3'UTR	HLA-J;HLA-J;HLA-J;ZNRD1-AS1;ZNRD1-AS1;ZNRD1-AS1;ZNRD1-AS1	ENST00000469281.1;ENST00000462773.1;ENST00000495278.1;ENST00000425604.1;ENST00000448093.1;ENST00000376797.3;ENST00000420251.1	5'UTR;5'UTR;5'UTR;3'UTR;3'UTR;3'UTR;3'UTR	chr6:29974405-29975635	3						TRUE
chr6	29974745	+	cg23313031	NA	NA	NA	NA	NA	NA	chr6:29974220-29975369	Island	-0.0156883	HLA-J;NCRNA00171	NR_024240;NR_026751	Body;Body				TRUE	6:30082200-30083348	6:29974282-29975094	Unclassified_Cell_type_specific	HLA-J;ZNRD1-AS1;ZNRD1-AS1;ZNRD1-AS1;ZNRD1-AS1	ENST00000462773.1;ENST00000425604.1;ENST00000448093.1;ENST00000376797.3;ENST00000420251.1	5'UTR;3'UTR;3'UTR;3'UTR;3'UTR	HLA-J;HLA-J;HLA-J;ZNRD1-AS1;ZNRD1-AS1;ZNRD1-AS1;ZNRD1-AS1	ENST00000469281.1;ENST00000462773.1;ENST00000495278.1;ENST00000425604.1;ENST00000448093.1;ENST00000376797.3;ENST00000420251.1	5'UTR;5'UTR;5'UTR;3'UTR;3'UTR;3'UTR;3'UTR	chr6:29974405-29975635	3						TRUE
chr6	29974773	+	cg19448822	rs199738969	0.0225	NA	NA	NA	NA	chr6:29974220-29975369	Island	0.00420656	HLA-J;NCRNA00171	NR_024240;NR_026751	Body;Body				TRUE	6:30082200-30083348	6:29974282-29975094	Unclassified_Cell_type_specific	HLA-J;ZNRD1-AS1;ZNRD1-AS1;ZNRD1-AS1;ZNRD1-AS1	ENST00000462773.1;ENST00000425604.1;ENST00000448093.1;ENST00000376797.3;ENST00000420251.1	5'UTR;3'UTR;3'UTR;3'UTR;3'UTR	HLA-J;HLA-J;HLA-J;ZNRD1-AS1;ZNRD1-AS1;ZNRD1-AS1;ZNRD1-AS1	ENST00000469281.1;ENST00000462773.1;ENST00000495278.1;ENST00000425604.1;ENST00000448093.1;ENST00000376797.3;ENST00000420251.1	5'UTR;5'UTR;5'UTR;3'UTR;3'UTR;3'UTR;3'UTR	chr6:29974405-29975635	3						TRUE
chr6	29974798	-	cg13207333	NA	NA	NA	NA	NA	NA	chr6:29974220-29975369	Island	-0.0182279	HLA-J;NCRNA00171	NR_024240;NR_026751	Body;Body				TRUE	6:30082200-30083348	6:29974282-29975094	Unclassified_Cell_type_specific	HLA-J;ZNRD1-AS1;ZNRD1-AS1;ZNRD1-AS1;ZNRD1-AS1	ENST00000462773.1;ENST00000425604.1;ENST00000448093.1;ENST00000376797.3;ENST00000420251.1	5'UTR;3'UTR;3'UTR;3'UTR;3'UTR	HLA-J;HLA-J;HLA-J;ZNRD1-AS1;ZNRD1-AS1;ZNRD1-AS1;ZNRD1-AS1	ENST00000469281.1;ENST00000462773.1;ENST00000495278.1;ENST00000425604.1;ENST00000448093.1;ENST00000376797.3;ENST00000420251.1	5'UTR;5'UTR;5'UTR;3'UTR;3'UTR;3'UTR;3'UTR	chr6:29974405-29975635	3						TRUE
chr6	29974844	+	cg23483840	NA	NA	NA	NA	NA	NA	chr6:29974220-29975369	Island	0.00847443	HLA-J;NCRNA00171	NR_024240;NR_026751	Body;Body			DMR	TRUE	6:30082200-30083348	6:29974282-29975094	Unclassified_Cell_type_specific	HLA-J;ZNRD1-AS1;ZNRD1-AS1;ZNRD1-AS1;ZNRD1-AS1	ENST00000462773.1;ENST00000425604.1;ENST00000448093.1;ENST00000376797.3;ENST00000420251.1	5'UTR;3'UTR;3'UTR;3'UTR;3'UTR	HLA-J;HLA-J;HLA-J;ZNRD1-AS1;ZNRD1-AS1;ZNRD1-AS1;ZNRD1-AS1	ENST00000469281.1;ENST00000462773.1;ENST00000495278.1;ENST00000425604.1;ENST00000448093.1;ENST00000376797.3;ENST00000420251.1	5'UTR;5'UTR;5'UTR;3'UTR;3'UTR;3'UTR;3'UTR	chr6:29974405-29975635	3						TRUE
chr6	29974858	+	cg08163199	NA	NA	NA	NA	NA	NA	chr6:29974220-29975369	Island	-0.00334545	HLA-J;NCRNA00171	NR_024240;NR_026751	Body;Body			DMR	TRUE	6:30082200-30083348	6:29974282-29975094	Unclassified_Cell_type_specific	HLA-J;ZNRD1-AS1;ZNRD1-AS1;ZNRD1-AS1;ZNRD1-AS1	ENST00000462773.1;ENST00000425604.1;ENST00000448093.1;ENST00000376797.3;ENST00000420251.1	5'UTR;3'UTR;3'UTR;3'UTR;3'UTR	HLA-J;HLA-J;HLA-J;ZNRD1-AS1;ZNRD1-AS1;ZNRD1-AS1;ZNRD1-AS1	ENST00000469281.1;ENST00000462773.1;ENST00000495278.1;ENST00000425604.1;ENST00000448093.1;ENST00000376797.3;ENST00000420251.1	5'UTR;5'UTR;5'UTR;3'UTR;3'UTR;3'UTR;3'UTR	chr6:29974405-29975635	3						TRUE
chr6	29974863	+	cg25318809	NA	NA	NA	NA	NA	NA	chr6:29974220-29975369	Island	0.00171012	HLA-J;NCRNA00171	NR_024240;NR_026751	Body;Body			DMR	TRUE	6:30082200-30083348	6:29974282-29975094	Unclassified_Cell_type_specific	HLA-J;ZNRD1-AS1;ZNRD1-AS1;ZNRD1-AS1;ZNRD1-AS1	ENST00000462773.1;ENST00000425604.1;ENST00000448093.1;ENST00000376797.3;ENST00000420251.1	5'UTR;3'UTR;3'UTR;3'UTR;3'UTR	HLA-J;HLA-J;HLA-J;ZNRD1-AS1;ZNRD1-AS1;ZNRD1-AS1;ZNRD1-AS1	ENST00000469281.1;ENST00000462773.1;ENST00000495278.1;ENST00000425604.1;ENST00000448093.1;ENST00000376797.3;ENST00000420251.1	5'UTR;5'UTR;5'UTR;3'UTR;3'UTR;3'UTR;3'UTR	chr6:29974405-29975635	3						TRUE
chr6	29974886	+	cg08325845	NA	NA	NA	NA	NA	NA	chr6:29974220-29975369	Island	-0.0166415	HLA-J;NCRNA00171	NR_024240;NR_026751	Body;Body				TRUE	6:30082200-30083348	6:29974282-29975094	Unclassified_Cell_type_specific	HLA-J;ZNRD1-AS1;ZNRD1-AS1;ZNRD1-AS1;ZNRD1-AS1	ENST00000462773.1;ENST00000425604.1;ENST00000448093.1;ENST00000376797.3;ENST00000420251.1	5'UTR;3'UTR;3'UTR;3'UTR;3'UTR	HLA-J;HLA-J;HLA-J;ZNRD1-AS1;ZNRD1-AS1;ZNRD1-AS1;ZNRD1-AS1	ENST00000469281.1;ENST00000462773.1;ENST00000495278.1;ENST00000425604.1;ENST00000448093.1;ENST00000376797.3;ENST00000420251.1	5'UTR;5'UTR;5'UTR;3'UTR;3'UTR;3'UTR;3'UTR	chr6:29974405-29975635	3						TRUE
chr6	29974900	+	cg15726260	NA	NA	NA	NA	NA	NA	chr6:29974220-29975369	Island	-0.00235129	HLA-J;NCRNA00171	NR_024240;NR_026751	Body;Body				TRUE	6:30082200-30083348	6:29974282-29975094	Unclassified_Cell_type_specific	HLA-J;ZNRD1-AS1;ZNRD1-AS1;ZNRD1-AS1;ZNRD1-AS1	ENST00000462773.1;ENST00000425604.1;ENST00000448093.1;ENST00000376797.3;ENST00000420251.1	5'UTR;3'UTR;3'UTR;3'UTR;3'UTR	HLA-J;HLA-J;HLA-J;ZNRD1-AS1;ZNRD1-AS1;ZNRD1-AS1;ZNRD1-AS1	ENST00000469281.1;ENST00000462773.1;ENST00000495278.1;ENST00000425604.1;ENST00000448093.1;ENST00000376797.3;ENST00000420251.1	5'UTR;5'UTR;5'UTR;3'UTR;3'UTR;3'UTR;3'UTR	chr6:29974405-29975635	3						TRUE
chr6	29975032	-	cg12976581	NA	NA	NA	NA	NA	NA	chr6:29974220-29975369	Island	0.00205787	HLA-J;NCRNA00171	NR_024240;NR_026751	Body;Body				TRUE	6:30082200-30083348	6:29974282-29975094	Unclassified_Cell_type_specific	HLA-J;ZNRD1-AS1;ZNRD1-AS1;ZNRD1-AS1;ZNRD1-AS1	ENST00000462773.1;ENST00000425604.1;ENST00000448093.1;ENST00000376797.3;ENST00000420251.1	5'UTR;3'UTR;3'UTR;3'UTR;3'UTR	HLA-J;HLA-J;HLA-J;ZNRD1-AS1;ZNRD1-AS1;ZNRD1-AS1;ZNRD1-AS1	ENST00000469281.1;ENST00000462773.1;ENST00000495278.1;ENST00000425604.1;ENST00000448093.1;ENST00000376797.3;ENST00000420251.1	5'UTR;5'UTR;5'UTR;3'UTR;3'UTR;3'UTR;3'UTR	chr6:29974405-29975635	3						TRUE
chr6	29975061	-	cg14432143	rs6939480	0.047683	NA	NA	NA	NA	chr6:29974220-29975369	Island	0.00293907	HLA-J;NCRNA00171	NR_024240;NR_026751	Body;Body			DMR	TRUE	6:30082200-30083348	6:29974282-29975094	Unclassified_Cell_type_specific	HLA-J;ZNRD1-AS1;ZNRD1-AS1;ZNRD1-AS1;ZNRD1-AS1	ENST00000462773.1;ENST00000425604.1;ENST00000448093.1;ENST00000376797.3;ENST00000420251.1	5'UTR;3'UTR;3'UTR;3'UTR;3'UTR	HLA-J;HLA-J;HLA-J;ZNRD1-AS1;ZNRD1-AS1;ZNRD1-AS1;ZNRD1-AS1	ENST00000469281.1;ENST00000462773.1;ENST00000495278.1;ENST00000425604.1;ENST00000448093.1;ENST00000376797.3;ENST00000420251.1	5'UTR;5'UTR;5'UTR;3'UTR;3'UTR;3'UTR;3'UTR	chr6:29974405-29975635	3						TRUE
chr6	29975068	-	cg21330423	rs6939480	0.047683	NA	NA	NA	NA	chr6:29974220-29975369	Island	0.000129823	HLA-J;NCRNA00171	NR_024240;NR_026751	Body;Body			DMR	TRUE	6:30082200-30083348	6:29974282-29975094	Unclassified_Cell_type_specific	HLA-J;ZNRD1-AS1;ZNRD1-AS1;ZNRD1-AS1;ZNRD1-AS1	ENST00000462773.1;ENST00000425604.1;ENST00000448093.1;ENST00000376797.3;ENST00000420251.1	5'UTR;3'UTR;3'UTR;3'UTR;3'UTR	HLA-J;HLA-J;HLA-J;ZNRD1-AS1;ZNRD1-AS1;ZNRD1-AS1;ZNRD1-AS1	ENST00000469281.1;ENST00000462773.1;ENST00000495278.1;ENST00000425604.1;ENST00000448093.1;ENST00000376797.3;ENST00000420251.1	5'UTR;5'UTR;5'UTR;3'UTR;3'UTR;3'UTR;3'UTR	chr6:29974405-29975635	3						TRUE
chr6	29975078	-	cg09659004	rs6939480	0.047683	NA	NA	NA	NA	chr6:29974220-29975369	Island	0.00461075	HLA-J;NCRNA00171	NR_024240;NR_026751	Body;Body			DMR	TRUE	6:30082200-30083348	6:29974282-29975094	Unclassified_Cell_type_specific	HLA-J;ZNRD1-AS1;ZNRD1-AS1;ZNRD1-AS1;ZNRD1-AS1	ENST00000462773.1;ENST00000425604.1;ENST00000448093.1;ENST00000376797.3;ENST00000420251.1	5'UTR;3'UTR;3'UTR;3'UTR;3'UTR	HLA-J;HLA-J;HLA-J;ZNRD1-AS1;ZNRD1-AS1;ZNRD1-AS1;ZNRD1-AS1	ENST00000469281.1;ENST00000462773.1;ENST00000495278.1;ENST00000425604.1;ENST00000448093.1;ENST00000376797.3;ENST00000420251.1	5'UTR;5'UTR;5'UTR;3'UTR;3'UTR;3'UTR;3'UTR	chr6:29974405-29975635	3						TRUE
chr6	29975141	-	cg05998089	rs6940082	0.059187	NA	NA	NA	NA	chr6:29974220-29975369	Island	-0.00102213	HLA-J;NCRNA00171	NR_024240;NR_026751	Body;Body			DMR	TRUE	6:30082200-30083348			HLA-J;ZNRD1-AS1;ZNRD1-AS1;ZNRD1-AS1;ZNRD1-AS1	ENST00000462773.1;ENST00000425604.1;ENST00000448093.1;ENST00000376797.3;ENST00000420251.1	5'UTR;3'UTR;3'UTR;3'UTR;3'UTR	HLA-J;HLA-J;HLA-J;ZNRD1-AS1;ZNRD1-AS1;ZNRD1-AS1;ZNRD1-AS1	ENST00000469281.1;ENST00000462773.1;ENST00000495278.1;ENST00000425604.1;ENST00000448093.1;ENST00000376797.3;ENST00000420251.1	5'UTR;5'UTR;5'UTR;3'UTR;3'UTR;3'UTR;3'UTR	chr6:29974405-29975635	3						TRUE
chr6	29975239	+	cg04674508	NA	NA	NA	NA	NA	NA	chr6:29974220-29975369	Island	0.00389533	HLA-J;NCRNA00171	NR_024240;NR_026751	Body;Body				TRUE	6:30082200-30083348			HLA-J;ZNRD1-AS1;ZNRD1-AS1;ZNRD1-AS1;ZNRD1-AS1	ENST00000462773.1;ENST00000425604.1;ENST00000448093.1;ENST00000376797.3;ENST00000420251.1	5'UTR;3'UTR;3'UTR;3'UTR;3'UTR	HLA-J;HLA-J;HLA-J;ZNRD1-AS1;ZNRD1-AS1;ZNRD1-AS1;ZNRD1-AS1	ENST00000469281.1;ENST00000462773.1;ENST00000495278.1;ENST00000425604.1;ENST00000448093.1;ENST00000376797.3;ENST00000420251.1	5'UTR;5'UTR;5'UTR;3'UTR;3'UTR;3'UTR;3'UTR	chr6:29974405-29975635	3						TRUE
chr6	29975416	+	cg25120945	rs2240619	0.473385	NA	NA	NA	NA	chr6:29974220-29975369	S_Shore	-0.0114351	HLA-J;NCRNA00171	NR_024240;NR_026751	Body;Body								HLA-J;ZNRD1-AS1;ZNRD1-AS1;ZNRD1-AS1;ZNRD1-AS1	ENST00000462773.1;ENST00000425604.1;ENST00000448093.1;ENST00000376797.3;ENST00000420251.1	5'UTR;3'UTR;3'UTR;3'UTR;3'UTR	HLA-J;HLA-J;HLA-J;ZNRD1-AS1;ZNRD1-AS1;ZNRD1-AS1;ZNRD1-AS1	ENST00000469281.1;ENST00000462773.1;ENST00000495278.1;ENST00000425604.1;ENST00000448093.1;ENST00000376797.3;ENST00000420251.1	5'UTR;5'UTR;5'UTR;3'UTR;3'UTR;3'UTR;3'UTR	chr6:29974405-29975635	3						TRUE
chr6	29975427	+	cg12034345	rs2240619	0.473385	NA	NA	NA	NA	chr6:29974220-29975369	S_Shore	-0.00815642	HLA-J;NCRNA00171	NR_024240;NR_026751	Body;Body								HLA-J;ZNRD1-AS1;ZNRD1-AS1;ZNRD1-AS1;ZNRD1-AS1	ENST00000462773.1;ENST00000425604.1;ENST00000448093.1;ENST00000376797.3;ENST00000420251.1	5'UTR;3'UTR;3'UTR;3'UTR;3'UTR	HLA-J;HLA-J;HLA-J;ZNRD1-AS1;ZNRD1-AS1;ZNRD1-AS1;ZNRD1-AS1	ENST00000469281.1;ENST00000462773.1;ENST00000495278.1;ENST00000425604.1;ENST00000448093.1;ENST00000376797.3;ENST00000420251.1	5'UTR;5'UTR;5'UTR;3'UTR;3'UTR;3'UTR;3'UTR	chr6:29974405-29975635	3						TRUE
chr6	29975675	+	cg04211303	rs73414465	0.137237	NA	NA	NA	NA	chr6:29974220-29975369	S_Shore	0.0447813	HLA-J;NCRNA00171	NR_024240;NR_026751	Body;Body								HLA-J;ZNRD1-AS1;ZNRD1-AS1;ZNRD1-AS1;ZNRD1-AS1	ENST00000462773.1;ENST00000425604.1;ENST00000448093.1;ENST00000376797.3;ENST00000420251.1	5'UTR;3'UTR;3'UTR;3'UTR;3'UTR	HLA-J;HLA-J;HLA-J;ZNRD1-AS1;ZNRD1-AS1;ZNRD1-AS1;ZNRD1-AS1	ENST00000469281.1;ENST00000462773.1;ENST00000495278.1;ENST00000425604.1;ENST00000448093.1;ENST00000376797.3;ENST00000420251.1	5'UTR;5'UTR;5'UTR;3'UTR;3'UTR;3'UTR;3'UTR								TRUE
DMR_7
chr	pos	strand	Name	Probe_rs	Probe_maf	CpG_rs	CpG_maf	SBE_rs	SBE_maf	Islands_Name	Relation_to_Island	Delta beta MNTI/PAT- MB G3	UCSC_RefGene_Name	UCSC_RefGene_Accession	UCSC_RefGene_Group	Phantom4_Enhancers	Phantom5_Enhancers	DMR	X450k_Enhancer	HMM_Island	Regulatory_Feature_Name	Regulatory_Feature_Group	GencodeBasicV12_NAME	GencodeBasicV12_Accession	GencodeBasicV12_Group	GencodeCompV12_NAME	GencodeCompV12_Accession	GencodeCompV12_Group	DNase_Hypersensitivity_NAME	DNase_Hypersensitivity_Evidence_Count	OpenChromatin_NAME	OpenChromatin_Evidence_Count	TFBS_NAME	TFBS_Evidence_Count	Methyl27_Loci	Methyl450_Loci	Random_Loci
chr15	74421271	+	cg08528709	NA	NA	NA	NA	NA	NA	chr15:74419870-74423044	Island	-0.114009	LOC283731;ISLR2;ISLR2;ISLR2;ISLR2	NR_027073;NM_001130136;NM_001130137;NM_001130138;NM_020851	Body;TSS1500;TSS1500;TSS1500;TSS1500				TRUE	15:72206804-72210507	15:74421048-74421529	Unclassified_Cell_type_specific	ISLR2;ISLR2;ISLR2;ISLR2;ISLR2;RP11-247C2.2;ISLR2	ENST00000445793.1;ENST00000361742.3;ENST00000565159.1;ENST00000435464.1;ENST00000453268.2;ENST00000563727.1;ENST00000561975.1	TSS1500;TSS1500;TSS1500;TSS1500;TSS1500;TSS200;5'UTR	ISLR2;ISLR2;ISLR2;ISLR2;ISLR2;ISLR2;ISLR2;ISLR2;ISLR2;RP11-247C2.2;ISLR2	ENST00000445793.1;ENST00000361742.3;ENST00000569886.1;ENST00000565068.1;ENST00000565159.1;ENST00000567206.1;ENST00000561740.1;ENST00000435464.1;ENST00000453268.2;ENST00000563727.1;ENST00000561975.1	TSS1500;TSS1500;5'UTR;TSS1500;TSS1500;TSS1500;TSS1500;TSS1500;TSS1500;TSS200;5'UTR	chr15:74421005-74423215	3
chr15	74421308	+	cg20810681	rs80172572	0.015625	NA	NA	NA	NA	chr15:74419870-74423044	Island	-0.13417	LOC283731;ISLR2;ISLR2;ISLR2;ISLR2	NR_027073;NM_001130136;NM_001130137;NM_001130138;NM_020851	Body;TSS1500;TSS1500;TSS1500;TSS1500				TRUE	15:72206804-72210507	15:74421048-74421529	Unclassified_Cell_type_specific	ISLR2;ISLR2;ISLR2;ISLR2;ISLR2;RP11-247C2.2;RP11-247C2.2;ISLR2	ENST00000445793.1;ENST00000361742.3;ENST00000565159.1;ENST00000435464.1;ENST00000453268.2;ENST00000563727.1;ENST00000514871.1;ENST00000561975.1	TSS1500;TSS1500;TSS1500;TSS1500;TSS1500;TSS200;1stExon;5'UTR	ISLR2;ISLR2;ISLR2;ISLR2;ISLR2;ISLR2;ISLR2;ISLR2;ISLR2;RP11-247C2.2;RP11-247C2.2;ISLR2	ENST00000445793.1;ENST00000361742.3;ENST00000569886.1;ENST00000565068.1;ENST00000565159.1;ENST00000567206.1;ENST00000561740.1;ENST00000435464.1;ENST00000453268.2;ENST00000563727.1;ENST00000514871.1;ENST00000561975.1	TSS1500;TSS1500;5'UTR;TSS1500;TSS1500;TSS1500;TSS1500;TSS1500;TSS1500;TSS200;1stExon;5'UTR	chr15:74421005-74423215	3
chr15	74421350	+	cg19592934	NA	NA	NA	NA	NA	NA	chr15:74419870-74423044	Island	-0.0781867	LOC283731;ISLR2;ISLR2;ISLR2;ISLR2	NR_027073;NM_001130136;NM_001130137;NM_001130138;NM_020851	Body;TSS1500;TSS1500;TSS1500;TSS1500				TRUE	15:72206804-72210507	15:74421048-74421529	Unclassified_Cell_type_specific	ISLR2;ISLR2;ISLR2;ISLR2;ISLR2;RP11-247C2.2;RP11-247C2.2;ISLR2	ENST00000445793.1;ENST00000361742.3;ENST00000565159.1;ENST00000435464.1;ENST00000453268.2;ENST00000563727.1;ENST00000514871.1;ENST00000561975.1	TSS1500;TSS1500;TSS1500;TSS1500;TSS1500;TSS200;1stExon;5'UTR	ISLR2;ISLR2;ISLR2;ISLR2;ISLR2;ISLR2;ISLR2;ISLR2;ISLR2;RP11-247C2.2;RP11-247C2.2;ISLR2	ENST00000445793.1;ENST00000361742.3;ENST00000569886.1;ENST00000565068.1;ENST00000565159.1;ENST00000567206.1;ENST00000561740.1;ENST00000435464.1;ENST00000453268.2;ENST00000563727.1;ENST00000514871.1;ENST00000561975.1	TSS1500;TSS1500;5'UTR;TSS1500;TSS1500;TSS1500;TSS1500;TSS1500;TSS1500;TSS200;1stExon;5'UTR	chr15:74421005-74423215	3
chr15	74421523	-	cg05547902	NA	NA	NA	NA	NA	NA	chr15:74419870-74423044	Island	0.00691423	LOC283731;ISLR2;ISLR2;ISLR2;ISLR2	NR_027073;NM_020851;NM_001130136;NM_001130138;NM_001130137	Body;TSS1500;TSS200;TSS1500;TSS1500					15:72206804-72210507	15:74421048-74421529	Unclassified_Cell_type_specific	ISLR2;ISLR2;ISLR2;RP11-247C2.2;RP11-247C2.2;RP11-247C2.2;ISLR2;ISLR2;ISLR2	ENST00000565159.1;ENST00000435464.1;ENST00000453268.2;ENST00000514871.1;ENST00000563727.1;ENST00000514871.1;ENST00000445793.1;ENST00000361742.3;ENST00000561975.1	TSS1500;TSS1500;TSS1500;1stExon;TSS1500;5'UTR;TSS200;TSS200;5'UTR	ISLR2;ISLR2;ISLR2;ISLR2;ISLR2;ISLR2;ISLR2;RP11-247C2.2;RP11-247C2.2;RP11-247C2.2;ISLR2;ISLR2;ISLR2	ENST00000569886.1;ENST00000565068.1;ENST00000565159.1;ENST00000567206.1;ENST00000561740.1;ENST00000435464.1;ENST00000453268.2;ENST00000514871.1;ENST00000563727.1;ENST00000514871.1;ENST00000445793.1;ENST00000361742.3;ENST00000561975.1	5'UTR;TSS1500;TSS1500;TSS1500;TSS1500;TSS1500;TSS1500;1stExon;TSS1500;5'UTR;TSS200;TSS200;5'UTR	chr15:74421005-74423215	3						TRUE
chr15	74421531	-	cg25828462	NA	NA	NA	NA	NA	NA	chr15:74419870-74423044	Island	-0.0590904	LOC283731;ISLR2;ISLR2;ISLR2;ISLR2	NR_027073;NM_020851;NM_001130136;NM_001130138;NM_001130137	Body;TSS1500;TSS200;TSS1500;TSS1500					15:72206804-72210507			ISLR2;ISLR2;ISLR2;RP11-247C2.2;RP11-247C2.2;RP11-247C2.2;ISLR2;ISLR2;ISLR2	ENST00000565159.1;ENST00000435464.1;ENST00000453268.2;ENST00000514871.1;ENST00000563727.1;ENST00000514871.1;ENST00000445793.1;ENST00000361742.3;ENST00000561975.1	TSS1500;TSS1500;TSS1500;1stExon;TSS1500;5'UTR;TSS200;TSS200;5'UTR	ISLR2;ISLR2;ISLR2;ISLR2;ISLR2;ISLR2;ISLR2;RP11-247C2.2;RP11-247C2.2;RP11-247C2.2;ISLR2;ISLR2;ISLR2	ENST00000569886.1;ENST00000565068.1;ENST00000565159.1;ENST00000567206.1;ENST00000561740.1;ENST00000435464.1;ENST00000453268.2;ENST00000514871.1;ENST00000563727.1;ENST00000514871.1;ENST00000445793.1;ENST00000361742.3;ENST00000561975.1	5'UTR;TSS1500;TSS1500;TSS1500;TSS1500;TSS1500;TSS1500;1stExon;TSS1500;5'UTR;TSS200;TSS200;5'UTR	chr15:74421005-74423215	3						TRUE
chr15	74421569	+	cg15126879	NA	NA	NA	NA	NA	NA	chr15:74419870-74423044	Island	-0.00365373	LOC283731;ISLR2;ISLR2;ISLR2;ISLR2	NR_027073;NM_001130137;NM_001130138;NM_020851;NM_001130136	Body;TSS1500;TSS1500;TSS1500;TSS200					15:72206804-72210507			ISLR2;ISLR2;ISLR2;RP11-247C2.2;RP11-247C2.2;RP11-247C2.2;ISLR2;ISLR2;ISLR2	ENST00000565159.1;ENST00000435464.1;ENST00000453268.2;ENST00000514871.1;ENST00000563727.1;ENST00000514871.1;ENST00000445793.1;ENST00000361742.3;ENST00000561975.1	TSS1500;TSS1500;TSS1500;1stExon;TSS1500;5'UTR;TSS200;TSS200;5'UTR	ISLR2;ISLR2;ISLR2;ISLR2;ISLR2;ISLR2;ISLR2;RP11-247C2.2;RP11-247C2.2;RP11-247C2.2;ISLR2;ISLR2;ISLR2	ENST00000569886.1;ENST00000565068.1;ENST00000565159.1;ENST00000567206.1;ENST00000561740.1;ENST00000435464.1;ENST00000453268.2;ENST00000514871.1;ENST00000563727.1;ENST00000514871.1;ENST00000445793.1;ENST00000361742.3;ENST00000561975.1	5'UTR;TSS1500;TSS1500;TSS1500;TSS1500;TSS1500;TSS1500;1stExon;TSS1500;5'UTR;TSS200;TSS200;5'UTR	chr15:74421005-74423215	3
chr15	74421584	+	cg07917269	NA	NA	NA	NA	NA	NA	chr15:74419870-74423044	Island	-0.03008	LOC283731;ISLR2;ISLR2;ISLR2;ISLR2	NR_027073;NM_020851;NM_001130136;NM_001130138;NM_001130137	Body;TSS1500;TSS200;TSS1500;TSS1500					15:72206804-72210507	15:74421583-74421902	Unclassified_Cell_type_specific	ISLR2;ISLR2;ISLR2;RP11-247C2.2;RP11-247C2.2;RP11-247C2.2;ISLR2;ISLR2;ISLR2	ENST00000565159.1;ENST00000435464.1;ENST00000453268.2;ENST00000514871.1;ENST00000563727.1;ENST00000514871.1;ENST00000445793.1;ENST00000361742.3;ENST00000561975.1	TSS1500;TSS1500;TSS1500;1stExon;TSS1500;5'UTR;TSS200;TSS200;5'UTR	ISLR2;ISLR2;ISLR2;ISLR2;ISLR2;ISLR2;ISLR2;RP11-247C2.2;RP11-247C2.2;RP11-247C2.2;ISLR2;ISLR2;ISLR2	ENST00000569886.1;ENST00000565068.1;ENST00000565159.1;ENST00000567206.1;ENST00000561740.1;ENST00000435464.1;ENST00000453268.2;ENST00000514871.1;ENST00000563727.1;ENST00000514871.1;ENST00000445793.1;ENST00000361742.3;ENST00000561975.1	5'UTR;TSS1500;TSS1500;TSS1500;TSS1500;TSS1500;TSS1500;1stExon;TSS1500;5'UTR;TSS200;TSS200;5'UTR	chr15:74421005-74423215	3						TRUE
chr15	74421635	-	cg04920649	NA	NA	NA	NA	NA	NA	chr15:74419870-74423044	Island	-0.00388092	LOC283731;ISLR2;ISLR2;ISLR2;ISLR2	NR_027073;NM_020851;NM_001130136;NM_001130138;NM_001130137	TSS200;TSS1500;TSS200;TSS1500;TSS1500					15:72206804-72210507	15:74421583-74421902	Unclassified_Cell_type_specific	ISLR2;ISLR2;ISLR2;RP11-247C2.2;ISLR2;ISLR2;RP11-247C2.2;ISLR2	ENST00000565159.1;ENST00000435464.1;ENST00000453268.2;ENST00000563727.1;ENST00000445793.1;ENST00000361742.3;ENST00000514871.1;ENST00000561975.1	TSS1500;TSS1500;TSS1500;TSS1500;TSS200;TSS200;TSS200;5'UTR	ISLR2;ISLR2;ISLR2;ISLR2;ISLR2;ISLR2;ISLR2;RP11-247C2.2;ISLR2;ISLR2;RP11-247C2.2;ISLR2	ENST00000569886.1;ENST00000565068.1;ENST00000565159.1;ENST00000567206.1;ENST00000561740.1;ENST00000435464.1;ENST00000453268.2;ENST00000563727.1;ENST00000445793.1;ENST00000361742.3;ENST00000514871.1;ENST00000561975.1	5'UTR;TSS1500;TSS1500;TSS1500;TSS1500;TSS1500;TSS1500;TSS1500;TSS200;TSS200;TSS200;5'UTR	chr15:74421005-74423215	3						TRUE
chr15	74421722	+	cg17785214	NA	NA	NA	NA	NA	NA	chr15:74419870-74423044	Island	0.00601915	ISLR2;ISLR2;ISLR2;LOC283731;ISLR2;ISLR2	NM_001130137;NM_001130138;NM_020851;NR_027073;NM_001130136;NM_001130136	TSS1500;TSS1500;TSS1500;TSS200;1stExon;5'UTR					15:72206804-72210507	15:74421583-74421902	Unclassified_Cell_type_specific	ISLR2;ISLR2;ISLR2;RP11-247C2.2;RP11-247C2.2;ISLR2;ISLR2;ISLR2;ISLR2;ISLR2	ENST00000565159.1;ENST00000435464.1;ENST00000453268.2;ENST00000563727.1;ENST00000514871.1;ENST00000445793.1;ENST00000445793.1;ENST00000361742.3;ENST00000361742.3;ENST00000561975.1	TSS1500;TSS1500;TSS1500;TSS1500;TSS200;1stExon;5'UTR;1stExon;5'UTR;5'UTR	ISLR2;ISLR2;ISLR2;ISLR2;ISLR2;ISLR2;ISLR2;RP11-247C2.2;RP11-247C2.2;ISLR2;ISLR2;ISLR2;ISLR2;ISLR2	ENST00000569886.1;ENST00000565068.1;ENST00000565159.1;ENST00000567206.1;ENST00000561740.1;ENST00000435464.1;ENST00000453268.2;ENST00000563727.1;ENST00000514871.1;ENST00000445793.1;ENST00000445793.1;ENST00000361742.3;ENST00000361742.3;ENST00000561975.1	5'UTR;TSS1500;TSS1500;TSS1500;TSS1500;TSS1500;TSS1500;TSS1500;TSS200;1stExon;5'UTR;1stExon;5'UTR;5'UTR	chr15:74421005-74423215	3
chr15	74421739	+	cg07216112	NA	NA	NA	NA	NA	NA	chr15:74419870-74423044	Island	-0.00371174	ISLR2;LOC283731;ISLR2;ISLR2;ISLR2;ISLR2	NM_001130136;NR_027073;NM_020851;NM_001130138;NM_001130136;NM_001130137	5'UTR;TSS200;TSS1500;TSS1500;1stExon;TSS1500					15:72206804-72210507	15:74421583-74421902	Unclassified_Cell_type_specific	ISLR2;ISLR2;ISLR2;RP11-247C2.2;RP11-247C2.2;ISLR2;ISLR2;ISLR2;ISLR2;ISLR2	ENST00000565159.1;ENST00000435464.1;ENST00000453268.2;ENST00000563727.1;ENST00000514871.1;ENST00000445793.1;ENST00000445793.1;ENST00000361742.3;ENST00000361742.3;ENST00000561975.1	TSS1500;TSS1500;TSS1500;TSS1500;TSS200;1stExon;5'UTR;1stExon;5'UTR;5'UTR	ISLR2;ISLR2;ISLR2;ISLR2;ISLR2;ISLR2;ISLR2;RP11-247C2.2;RP11-247C2.2;ISLR2;ISLR2;ISLR2;ISLR2;ISLR2	ENST00000569886.1;ENST00000565068.1;ENST00000565159.1;ENST00000567206.1;ENST00000561740.1;ENST00000435464.1;ENST00000453268.2;ENST00000563727.1;ENST00000514871.1;ENST00000445793.1;ENST00000445793.1;ENST00000361742.3;ENST00000361742.3;ENST00000561975.1	5'UTR;TSS1500;TSS1500;TSS1500;TSS1500;TSS1500;TSS1500;TSS1500;TSS200;1stExon;5'UTR;1stExon;5'UTR;5'UTR	chr15:74421005-74423215	3						TRUE
chr15	74421848	-	cg08703540	NA	NA	NA	NA	NA	NA	chr15:74419870-74423044	Island	-0.00929397	ISLR2;LOC283731;ISLR2;ISLR2;ISLR2;ISLR2	NM_001130136;NR_027073;NM_020851;NM_001130138;NM_001130136;NM_001130137	5'UTR;TSS1500;TSS1500;TSS1500;1stExon;TSS200					15:72206804-72210507	15:74421583-74421902	Unclassified_Cell_type_specific	ISLR2;ISLR2;RP11-247C2.2;ISLR2;ISLR2;ISLR2;ISLR2;ISLR2;RP11-247C2.2;ISLR2	ENST00000435464.1;ENST00000453268.2;ENST00000563727.1;ENST00000445793.1;ENST00000445793.1;ENST00000361742.3;ENST00000361742.3;ENST00000565159.1;ENST00000514871.1;ENST00000561975.1	TSS1500;TSS1500;TSS1500;1stExon;5'UTR;1stExon;5'UTR;TSS200;TSS1500;5'UTR	ISLR2;ISLR2;ISLR2;ISLR2;RP11-247C2.2;ISLR2;ISLR2;ISLR2;ISLR2;ISLR2;ISLR2;ISLR2;RP11-247C2.2;ISLR2	ENST00000569886.1;ENST00000561740.1;ENST00000435464.1;ENST00000453268.2;ENST00000563727.1;ENST00000445793.1;ENST00000445793.1;ENST00000361742.3;ENST00000361742.3;ENST00000565068.1;ENST00000565159.1;ENST00000567206.1;ENST00000514871.1;ENST00000561975.1	5'UTR;TSS1500;TSS1500;TSS1500;TSS1500;1stExon;5'UTR;1stExon;5'UTR;TSS200;TSS200;TSS200;TSS1500;5'UTR	chr15:74421005-74423215	3						TRUE
chr15	74421857	-	cg06041677	NA	NA	NA	NA	NA	NA	chr15:74419870-74423044	Island	-0.00374087	ISLR2;LOC283731;ISLR2;ISLR2;ISLR2;ISLR2	NM_001130136;NR_027073;NM_020851;NM_001130138;NM_001130136;NM_001130137	5'UTR;TSS1500;TSS1500;TSS1500;1stExon;TSS200					15:72206804-72210507	15:74421583-74421902	Unclassified_Cell_type_specific	ISLR2;ISLR2;RP11-247C2.2;ISLR2;ISLR2;ISLR2;ISLR2;ISLR2;RP11-247C2.2;ISLR2	ENST00000435464.1;ENST00000453268.2;ENST00000563727.1;ENST00000445793.1;ENST00000445793.1;ENST00000361742.3;ENST00000361742.3;ENST00000565159.1;ENST00000514871.1;ENST00000561975.1	TSS1500;TSS1500;TSS1500;1stExon;5'UTR;1stExon;5'UTR;TSS200;TSS1500;5'UTR	ISLR2;ISLR2;ISLR2;ISLR2;RP11-247C2.2;ISLR2;ISLR2;ISLR2;ISLR2;ISLR2;ISLR2;ISLR2;RP11-247C2.2;ISLR2	ENST00000569886.1;ENST00000561740.1;ENST00000435464.1;ENST00000453268.2;ENST00000563727.1;ENST00000445793.1;ENST00000445793.1;ENST00000361742.3;ENST00000361742.3;ENST00000565068.1;ENST00000565159.1;ENST00000567206.1;ENST00000514871.1;ENST00000561975.1	5'UTR;TSS1500;TSS1500;TSS1500;TSS1500;1stExon;5'UTR;1stExon;5'UTR;TSS200;TSS200;TSS200;TSS1500;5'UTR	chr15:74421005-74423215	3						TRUE
chr15	74421887	-	cg12017911	NA	NA	NA	NA	NA	NA	chr15:74419870-74423044	Island	0.000736128	ISLR2;LOC283731;ISLR2;ISLR2;ISLR2;ISLR2	NM_001130136;NR_027073;NM_020851;NM_001130138;NM_001130136;NM_001130137	5'UTR;TSS1500;TSS1500;TSS1500;1stExon;TSS200					15:72206804-72210507	15:74421583-74421902	Unclassified_Cell_type_specific	ISLR2;ISLR2;RP11-247C2.2;ISLR2;ISLR2;ISLR2;ISLR2;ISLR2;RP11-247C2.2;ISLR2	ENST00000435464.1;ENST00000453268.2;ENST00000563727.1;ENST00000445793.1;ENST00000445793.1;ENST00000361742.3;ENST00000361742.3;ENST00000565159.1;ENST00000514871.1;ENST00000561975.1	TSS1500;TSS1500;TSS1500;1stExon;5'UTR;1stExon;5'UTR;TSS200;TSS1500;5'UTR	ISLR2;ISLR2;ISLR2;ISLR2;RP11-247C2.2;ISLR2;ISLR2;ISLR2;ISLR2;ISLR2;ISLR2;ISLR2;RP11-247C2.2;ISLR2	ENST00000569886.1;ENST00000561740.1;ENST00000435464.1;ENST00000453268.2;ENST00000563727.1;ENST00000445793.1;ENST00000445793.1;ENST00000361742.3;ENST00000361742.3;ENST00000565068.1;ENST00000565159.1;ENST00000567206.1;ENST00000514871.1;ENST00000561975.1	5'UTR;TSS1500;TSS1500;TSS1500;TSS1500;1stExon;5'UTR;1stExon;5'UTR;TSS200;TSS200;TSS200;TSS1500;5'UTR	chr15:74421005-74423215	3						TRUE
chr15	74421909	-	cg27200833	NA	NA	NA	NA	NA	NA	chr15:74419870-74423044	Island	-0.0102746	ISLR2;LOC283731;ISLR2;ISLR2;ISLR2;ISLR2	NM_001130136;NR_027073;NM_020851;NM_001130138;NM_001130136;NM_001130137	5'UTR;TSS1500;TSS1500;TSS1500;1stExon;TSS200					15:72206804-72210507			ISLR2;ISLR2;RP11-247C2.2;ISLR2;ISLR2;ISLR2;ISLR2;ISLR2;RP11-247C2.2;ISLR2	ENST00000435464.1;ENST00000453268.2;ENST00000563727.1;ENST00000445793.1;ENST00000445793.1;ENST00000361742.3;ENST00000361742.3;ENST00000565159.1;ENST00000514871.1;ENST00000561975.1	TSS1500;TSS1500;TSS1500;1stExon;5'UTR;1stExon;5'UTR;TSS200;TSS1500;5'UTR	ISLR2;ISLR2;ISLR2;ISLR2;RP11-247C2.2;ISLR2;ISLR2;ISLR2;ISLR2;ISLR2;ISLR2;ISLR2;RP11-247C2.2;ISLR2	ENST00000569886.1;ENST00000561740.1;ENST00000435464.1;ENST00000453268.2;ENST00000563727.1;ENST00000445793.1;ENST00000445793.1;ENST00000361742.3;ENST00000361742.3;ENST00000565068.1;ENST00000565159.1;ENST00000567206.1;ENST00000514871.1;ENST00000561975.1	5'UTR;TSS1500;TSS1500;TSS1500;TSS1500;1stExon;5'UTR;1stExon;5'UTR;TSS200;TSS200;TSS200;TSS1500;5'UTR	chr15:74421005-74423215	3						TRUE
chr15	74421918	-	cg25705558	NA	NA	NA	NA	NA	NA	chr15:74419870-74423044	Island	-0.011516	ISLR2;LOC283731;ISLR2;ISLR2;ISLR2;ISLR2	NM_001130136;NR_027073;NM_020851;NM_001130138;NM_001130136;NM_001130137	5'UTR;TSS1500;TSS1500;TSS1500;1stExon;TSS200					15:72206804-72210507			ISLR2;ISLR2;RP11-247C2.2;ISLR2;ISLR2;ISLR2;ISLR2;ISLR2;RP11-247C2.2;ISLR2	ENST00000435464.1;ENST00000453268.2;ENST00000563727.1;ENST00000445793.1;ENST00000445793.1;ENST00000361742.3;ENST00000361742.3;ENST00000565159.1;ENST00000514871.1;ENST00000561975.1	TSS1500;TSS1500;TSS1500;1stExon;5'UTR;1stExon;5'UTR;TSS200;TSS1500;5'UTR	ISLR2;ISLR2;ISLR2;ISLR2;RP11-247C2.2;ISLR2;ISLR2;ISLR2;ISLR2;ISLR2;ISLR2;ISLR2;RP11-247C2.2;ISLR2	ENST00000569886.1;ENST00000561740.1;ENST00000435464.1;ENST00000453268.2;ENST00000563727.1;ENST00000445793.1;ENST00000445793.1;ENST00000361742.3;ENST00000361742.3;ENST00000565068.1;ENST00000565159.1;ENST00000567206.1;ENST00000514871.1;ENST00000561975.1	5'UTR;TSS1500;TSS1500;TSS1500;TSS1500;1stExon;5'UTR;1stExon;5'UTR;TSS200;TSS200;TSS200;TSS1500;5'UTR	chr15:74421005-74423215	3						TRUE
chr15	74421935	-	cg02709205	NA	NA	NA	NA	NA	NA	chr15:74419870-74423044	Island	-0.031327	ISLR2;LOC283731;ISLR2;ISLR2;ISLR2;ISLR2	NM_001130136;NR_027073;NM_020851;NM_001130138;NM_001130136;NM_001130137	5'UTR;TSS1500;TSS1500;TSS1500;1stExon;TSS200					15:72206804-72210507			ISLR2;ISLR2;RP11-247C2.2;ISLR2;ISLR2;ISLR2;ISLR2;ISLR2;RP11-247C2.2;ISLR2	ENST00000435464.1;ENST00000453268.2;ENST00000563727.1;ENST00000445793.1;ENST00000445793.1;ENST00000361742.3;ENST00000361742.3;ENST00000565159.1;ENST00000514871.1;ENST00000561975.1	TSS1500;TSS1500;TSS1500;1stExon;5'UTR;1stExon;5'UTR;TSS200;TSS1500;5'UTR	ISLR2;ISLR2;ISLR2;ISLR2;RP11-247C2.2;ISLR2;ISLR2;ISLR2;ISLR2;ISLR2;ISLR2;ISLR2;RP11-247C2.2;ISLR2;ISLR2	ENST00000569886.1;ENST00000561740.1;ENST00000435464.1;ENST00000453268.2;ENST00000563727.1;ENST00000445793.1;ENST00000445793.1;ENST00000361742.3;ENST00000361742.3;ENST00000565068.1;ENST00000565159.1;ENST00000567206.1;ENST00000514871.1;ENST00000565332.1;ENST00000561975.1	5'UTR;TSS1500;TSS1500;TSS1500;TSS1500;1stExon;5'UTR;1stExon;5'UTR;TSS200;TSS200;TSS200;TSS1500;TSS1500;5'UTR	chr15:74421005-74423215	3						TRUE
DMR_8
chr	pos	strand	Name	Probe_rs	Probe_maf	CpG_rs	CpG_maf	SBE_rs	SBE_maf	Islands_Name	Relation_to_Island	Delta beta MNTI/PAT- MB G3	UCSC_RefGene_Name	UCSC_RefGene_Accession	UCSC_RefGene_Group	Phantom4_Enhancers	Phantom5_Enhancers	DMR	X450k_Enhancer	HMM_Island	Regulatory_Feature_Name	Regulatory_Feature_Group	GencodeBasicV12_NAME	GencodeBasicV12_Accession	GencodeBasicV12_Group	GencodeCompV12_NAME	GencodeCompV12_Accession	GencodeCompV12_Group	DNase_Hypersensitivity_NAME	DNase_Hypersensitivity_Evidence_Count	OpenChromatin_NAME	OpenChromatin_Evidence_Count	TFBS_NAME	TFBS_Evidence_Count	Methyl27_Loci	Methyl450_Loci	Random_Loci
chr17	27044629	+	cg21816330	NA	NA	NA	NA	NA	NA	chr17:27044168-27045049	Island	-0.0781544	RAB34;RAB34;RAB34;RAB34;RAB34;RAB34;RAB34;RAB34;RAB34	NM_001144943;NR_024579;NM_031934;NM_001142624;NM_001144942;NM_031934;NM_001142625;NR_024575;NM_001144942	Body;Body;5'UTR;Body;5'UTR;1stExon;Body;Body;1stExon			DMR		17:24068318-24069516			RAB34;RAB34;RAB34;RAB34;RAB34;RAB34;RAB34;RAB34	ENST00000395243.3;ENST00000395242.2;ENST00000395245.3;ENST00000395243.3;ENST00000395242.2;ENST00000395245.3;ENST00000415040.2;ENST00000301043.6	1stExon;1stExon;1stExon;5'UTR;5'UTR;5'UTR;5'UTR;5'UTR	RAB34;RAB34;RAB34;RAB34;RAB34;RAB34;RAB34;RAB34;RAB34;RAB34;RAB34;RAB34;RAB34;RAB34;RAB34	ENST00000483554.1;ENST00000481501.1;ENST00000482688.1;ENST00000483554.1;ENST00000395243.3;ENST00000395242.2;ENST00000395245.3;ENST00000395243.3;ENST00000395242.2;ENST00000395245.3;ENST00000415040.2;ENST00000353676.5;ENST00000301043.6;ENST00000412625.1;ENST00000353676.5	3'UTR;TSS1500;3'UTR;1stExon;1stExon;1stExon;1stExon;5'UTR;5'UTR;5'UTR;5'UTR;5'UTR;5'UTR;5'UTR;ExonBnd	chr17:27044585-27045355	3						TRUE
chr17	27044685	+	cg18686527	NA	NA	NA	NA	NA	NA	chr17:27044168-27045049	Island	-0.0403823	RAB34;RAB34;RAB34;RAB34;RAB34;RAB34;RAB34;RAB34;RAB34	NM_001144943;NR_024579;NM_031934;NM_001142624;NM_001144942;NM_031934;NM_001142625;NR_024575;NM_001144942	Body;Body;5'UTR;Body;5'UTR;1stExon;Body;Body;1stExon			DMR		17:24068318-24069516			RAB34;RAB34;RAB34;RAB34;RAB34;RAB34;RAB34;RAB34	ENST00000395243.3;ENST00000395242.2;ENST00000395245.3;ENST00000395243.3;ENST00000395242.2;ENST00000395245.3;ENST00000415040.2;ENST00000301043.6	1stExon;1stExon;1stExon;5'UTR;5'UTR;5'UTR;5'UTR;5'UTR	RAB34;RAB34;RAB34;RAB34;RAB34;RAB34;RAB34;RAB34;RAB34;RAB34;RAB34;RAB34;RAB34;RAB34	ENST00000483554.1;ENST00000481501.1;ENST00000482688.1;ENST00000483554.1;ENST00000395243.3;ENST00000395242.2;ENST00000395245.3;ENST00000395243.3;ENST00000395242.2;ENST00000395245.3;ENST00000415040.2;ENST00000353676.5;ENST00000301043.6;ENST00000412625.1	3'UTR;TSS1500;3'UTR;1stExon;1stExon;1stExon;1stExon;5'UTR;5'UTR;5'UTR;5'UTR;5'UTR;5'UTR;5'UTR	chr17:27044585-27045355	3						TRUE
chr17	27044745	-	cg02530437	NA	NA	NA	NA	NA	NA	chr17:27044168-27045049	Island	-0.0903283	RAB34;RAB34;RAB34;RAB34;RAB34;RAB34;RAB34;RAB34;RAB34	NM_001144943;NR_024579;NM_031934;NM_001142624;NM_001144942;NM_031934;NM_001142625;NR_024575;NM_001144942	Body;Body;5'UTR;Body;5'UTR;1stExon;Body;Body;1stExon					17:24068318-24069516	17:27044698-27045178	Unclassified	RAB34;RAB34;RAB34;RAB34;RAB34;RAB34;RAB34;RAB34	ENST00000395243.3;ENST00000395242.2;ENST00000395245.3;ENST00000395243.3;ENST00000395242.2;ENST00000395245.3;ENST00000415040.2;ENST00000301043.6	1stExon;1stExon;1stExon;5'UTR;5'UTR;5'UTR;5'UTR;5'UTR	RAB34;RAB34;RAB34;RAB34;RAB34;RAB34;RAB34;RAB34;RAB34;RAB34;RAB34;RAB34;RAB34	ENST00000481501.1;ENST00000482688.1;ENST00000395243.3;ENST00000395242.2;ENST00000395245.3;ENST00000395243.3;ENST00000395242.2;ENST00000395245.3;ENST00000415040.2;ENST00000353676.5;ENST00000301043.6;ENST00000412625.1;ENST00000483554.1	TSS1500;3'UTR;1stExon;1stExon;1stExon;5'UTR;5'UTR;5'UTR;5'UTR;5'UTR;5'UTR;5'UTR;TSS200	chr17:27044585-27045355	3						TRUE
chr17	27044852	+	cg02850487	NA	NA	NA	NA	NA	NA	chr17:27044168-27045049	Island	-0.0221612	RAB34;RAB34;RAB34;RAB34;NARR;RAB34;RAB34;RAB34;RAB34;RAB34;RAB34;NARR	NM_001142625;NM_001142624;NM_001256278;NM_001144943;NM_001256281;NM_031934;NM_001144942;NM_031934;NM_001144942;NM_001256277;NM_001256276;NM_001256281	Body;Body;Body;Body;1stExon;1stExon;1stExon;5'UTR;5'UTR;5'UTR;5'UTR;5'UTR					17:24068318-24069516	17:27044698-27045178	Unclassified	RAB34;RAB34;RAB34;RAB34;RAB34;RAB34;RAB34	ENST00000395242.2;ENST00000395245.3;ENST00000395242.2;ENST00000395245.3;ENST00000415040.2;ENST00000301043.6;ENST00000395243.3	1stExon;1stExon;5'UTR;5'UTR;5'UTR;5'UTR;TSS200	RAB34;RAB34;RAB34;RAB34;RAB34;RAB34;RAB34;RAB34;RAB34;RAB34;RAB34;RAB34	ENST00000481501.1;ENST00000482688.1;ENST00000395242.2;ENST00000395245.3;ENST00000395242.2;ENST00000395245.3;ENST00000415040.2;ENST00000353676.5;ENST00000301043.6;ENST00000412625.1;ENST00000483554.1;ENST00000395243.3	TSS1500;3'UTR;1stExon;1stExon;5'UTR;5'UTR;5'UTR;5'UTR;5'UTR;5'UTR;TSS200;TSS200	chr17:27044585-27045355	3
chr17	27044864	+	cg04146591	NA	NA	NA	NA	NA	NA	chr17:27044168-27045049	Island	-0.144166	RAB34;RAB34;RAB34;RAB34;NARR;RAB34;RAB34;RAB34;RAB34;RAB34;RAB34;NARR	NM_001142625;NM_001142624;NM_001256278;NM_001144943;NM_001256281;NM_031934;NM_001144942;NM_031934;NM_001144942;NM_001256277;NM_001256276;NM_001256281	Body;Body;Body;Body;1stExon;1stExon;1stExon;5'UTR;5'UTR;5'UTR;5'UTR;5'UTR					17:24068318-24069516	17:27044698-27045178	Unclassified	RAB34;RAB34;RAB34;RAB34;RAB34;RAB34;RAB34	ENST00000395242.2;ENST00000395245.3;ENST00000395242.2;ENST00000395245.3;ENST00000415040.2;ENST00000301043.6;ENST00000395243.3	1stExon;1stExon;5'UTR;5'UTR;5'UTR;5'UTR;TSS200	RAB34;RAB34;RAB34;RAB34;RAB34;RAB34;RAB34;RAB34;RAB34;RAB34;RAB34;RAB34	ENST00000481501.1;ENST00000482688.1;ENST00000395242.2;ENST00000395245.3;ENST00000395242.2;ENST00000395245.3;ENST00000415040.2;ENST00000353676.5;ENST00000301043.6;ENST00000412625.1;ENST00000483554.1;ENST00000395243.3	TSS1500;3'UTR;1stExon;1stExon;5'UTR;5'UTR;5'UTR;5'UTR;5'UTR;5'UTR;TSS200;TSS200	chr17:27044585-27045355	3
chr17	27044881	+	cg19504123	NA	NA	NA	NA	NA	NA	chr17:27044168-27045049	Island	-0.144808	RAB34;RAB34;RAB34;RAB34;NARR;RAB34;RAB34;RAB34;RAB34;RAB34;RAB34;NARR	NM_001142625;NM_001142624;NM_001256278;NM_001144943;NM_001256281;NM_031934;NM_001144942;NM_031934;NM_001144942;NM_001256277;NM_001256276;NM_001256281	Body;Body;Body;Body;1stExon;1stExon;1stExon;5'UTR;5'UTR;5'UTR;5'UTR;5'UTR					17:24068318-24069516	17:27044698-27045178	Unclassified	RAB34;RAB34;RAB34;RAB34;RAB34;RAB34	ENST00000395245.3;ENST00000395245.3;ENST00000415040.2;ENST00000301043.6;ENST00000395243.3;ENST00000395242.2	1stExon;5'UTR;5'UTR;5'UTR;TSS200;TSS200	RAB34;RAB34;RAB34;RAB34;RAB34;RAB34;RAB34;RAB34;RAB34;RAB34;RAB34	ENST00000481501.1;ENST00000482688.1;ENST00000395245.3;ENST00000395245.3;ENST00000415040.2;ENST00000353676.5;ENST00000301043.6;ENST00000412625.1;ENST00000483554.1;ENST00000395243.3;ENST00000395242.2	TSS1500;3'UTR;1stExon;5'UTR;5'UTR;5'UTR;5'UTR;5'UTR;TSS200;TSS200;TSS200	chr17:27044585-27045355	3
chr17	27045022	+	cg26472572	NA	NA	NA	NA	NA	NA	chr17:27044168-27045049	Island	-0.0764144	RAB34;RAB34;RAB34;RAB34;RAB34;RAB34;NARR;RAB34;RAB34	NM_001142625;NM_001142624;NM_001256278;NM_001144943;NM_001256277;NM_001256276;NM_001256281;NM_031934;NM_001144942	Body;Body;Body;Body;5'UTR;5'UTR;TSS200;TSS200;TSS200					17:24068318-24069516	17:27044698-27045178	Unclassified	RAB34;RAB34;RAB34;RPL23A;RAB34;RAB34	ENST00000415040.2;ENST00000301043.6;ENST00000395242.2;ENST00000422514.2;ENST00000395245.3;ENST00000395243.3	5'UTR;5'UTR;TSS200;TSS1500;TSS200;TSS1500	RAB34;RAB34;RAB34;RAB34;RAB34;RAB34;RPL23A;RAB34;RAB34;RAB34	ENST00000482688.1;ENST00000415040.2;ENST00000353676.5;ENST00000301043.6;ENST00000412625.1;ENST00000395242.2;ENST00000422514.2;ENST00000395245.3;ENST00000483554.1;ENST00000395243.3	3'UTR;5'UTR;5'UTR;5'UTR;5'UTR;TSS200;TSS1500;TSS200;TSS1500;TSS1500	chr17:27044585-27045355	3
chr17	27045030	+	cg01274742	NA	NA	NA	NA	NA	NA	chr17:27044168-27045049	Island	-0.0962067	RAB34;RAB34;RAB34;RAB34;RAB34;RAB34;NARR;RAB34;RAB34	NM_001142625;NM_001142624;NM_001256278;NM_001144943;NM_001256277;NM_001256276;NM_001256281;NM_031934;NM_001144942	Body;Body;Body;Body;5'UTR;5'UTR;TSS200;TSS200;TSS200					17:24068318-24069516	17:27044698-27045178	Unclassified	RAB34;RAB34;RAB34;RPL23A;RAB34;RAB34	ENST00000415040.2;ENST00000301043.6;ENST00000395242.2;ENST00000422514.2;ENST00000395245.3;ENST00000395243.3	5'UTR;5'UTR;TSS200;TSS1500;TSS200;TSS1500	RAB34;RAB34;RAB34;RAB34;RAB34;RAB34;RPL23A;RAB34;RAB34;RAB34	ENST00000482688.1;ENST00000415040.2;ENST00000353676.5;ENST00000301043.6;ENST00000412625.1;ENST00000395242.2;ENST00000422514.2;ENST00000395245.3;ENST00000483554.1;ENST00000395243.3	3'UTR;5'UTR;5'UTR;5'UTR;5'UTR;TSS200;TSS1500;TSS200;TSS1500;TSS1500	chr17:27044585-27045355	3
chr17	27045043	+	cg21237418	NA	NA	NA	NA	NA	NA	chr17:27044168-27045049	Island	-0.139205	RAB34;RAB34;RAB34;RAB34;RAB34;RAB34;RAB34	NM_001144942;NM_001144943;NR_024579;NM_001142624;NM_031934;NM_001142625;NR_024575	TSS200;Body;Body;Body;TSS200;Body;Body					17:24068318-24069516	17:27044698-27045178	Unclassified	RAB34;RAB34;RAB34;RPL23A;RAB34;RAB34	ENST00000415040.2;ENST00000301043.6;ENST00000395242.2;ENST00000422514.2;ENST00000395245.3;ENST00000395243.3	5'UTR;5'UTR;TSS200;TSS1500;TSS200;TSS1500	RAB34;RAB34;RAB34;RAB34;RAB34;RAB34;RPL23A;RAB34;RAB34;RAB34	ENST00000482688.1;ENST00000415040.2;ENST00000353676.5;ENST00000301043.6;ENST00000412625.1;ENST00000395242.2;ENST00000422514.2;ENST00000395245.3;ENST00000483554.1;ENST00000395243.3	3'UTR;5'UTR;5'UTR;5'UTR;5'UTR;TSS200;TSS1500;TSS200;TSS1500;TSS1500	chr17:27044585-27045355	3					TRUE	TRUE
chr17	27045048	+	cg08839210	NA	NA	NA	NA	NA	NA	chr17:27044168-27045049	Island	-0.0588959	RAB34;RAB34;RAB34;RAB34;RAB34;RAB34;RAB34	NM_001144942;NM_001144943;NR_024579;NM_001142624;NM_031934;NM_001142625;NR_024575	TSS200;Body;Body;Body;TSS200;Body;Body					17:24068318-24069516	17:27044698-27045178	Unclassified	RAB34;RAB34;RAB34;RPL23A;RAB34;RAB34	ENST00000415040.2;ENST00000301043.6;ENST00000395242.2;ENST00000422514.2;ENST00000395245.3;ENST00000395243.3	5'UTR;5'UTR;TSS200;TSS1500;TSS200;TSS1500	RAB34;RAB34;RAB34;RAB34;RAB34;RAB34;RPL23A;RAB34;RAB34;RAB34	ENST00000482688.1;ENST00000415040.2;ENST00000353676.5;ENST00000301043.6;ENST00000412625.1;ENST00000395242.2;ENST00000422514.2;ENST00000395245.3;ENST00000483554.1;ENST00000395243.3	3'UTR;5'UTR;5'UTR;5'UTR;5'UTR;TSS200;TSS1500;TSS200;TSS1500;TSS1500	chr17:27044585-27045355	3						TRUE
chr17	27045113	+	cg03452174	NA	NA	NA	NA	NA	NA	chr17:27046856-27047273	N_Shore	-0.179362	RAB34;RAB34;RAB34;RAB34;RAB34;RAB34;RAB34	NM_001144943;NR_024579;NM_031934;NM_001142624;NM_001144942;NM_001142625;NR_024575	Body;Body;TSS1500;Body;TSS1500;Body;Body					17:24068318-24069516	17:27044698-27045178	Unclassified	RAB34;RAB34;RPL23A;RAB34;RAB34;RAB34	ENST00000415040.2;ENST00000301043.6;ENST00000422514.2;ENST00000395243.3;ENST00000395242.2;ENST00000395245.3	5'UTR;5'UTR;TSS1500;TSS1500;TSS1500;TSS1500	RAB34;RAB34;RAB34;RAB34;RAB34;RPL23A;RAB34;RAB34;RAB34;RAB34	ENST00000482688.1;ENST00000415040.2;ENST00000353676.5;ENST00000301043.6;ENST00000412625.1;ENST00000422514.2;ENST00000483554.1;ENST00000395243.3;ENST00000395242.2;ENST00000395245.3	3'UTR;5'UTR;5'UTR;5'UTR;5'UTR;TSS1500;TSS1500;TSS1500;TSS1500;TSS1500	chr17:27044585-27045355	3						TRUE
chr17	27045164	-	cg22803868	NA	NA	NA	NA	NA	NA	chr17:27046856-27047273	N_Shore	-0.173071	RAB34;RAB34;RAB34;RAB34;RAB34;RAB34;RAB34	NR_024579;NM_031934;NM_001142625;NM_001144942;NM_001142624;NR_024575;NM_001144943	Body;TSS1500;1stExon;TSS1500;1stExon;Body;1stExon					17:24068318-24069516	17:27044698-27045178	Unclassified	RAB34;RAB34;RPL23A;RAB34;RAB34;RAB34;RAB34;RAB34;RAB34;RAB34	ENST00000415040.2;ENST00000301043.6;ENST00000422514.2;ENST00000395243.3;ENST00000395242.2;ENST00000395245.3;ENST00000450529.1;ENST00000415040.2;ENST00000453384.2;ENST00000301043.6	5'UTR;5'UTR;TSS1500;TSS1500;TSS1500;TSS1500;1stExon;1stExon;1stExon;1stExon	RAB34;RAB34;RAB34;RAB34;RAB34;RPL23A;RAB34;RAB34;RAB34;RAB34;RAB34;RAB34;RAB34;RAB34;RAB34;RAB34;RAB34;RAB34;RAB34	ENST00000482688.1;ENST00000415040.2;ENST00000353676.5;ENST00000301043.6;ENST00000412625.1;ENST00000422514.2;ENST00000483554.1;ENST00000395243.3;ENST00000395242.2;ENST00000395245.3;ENST00000419712.1;ENST00000450529.1;ENST00000482688.1;ENST00000415040.2;ENST00000436730.1;ENST00000353676.5;ENST00000447716.1;ENST00000430132.1;ENST00000301043.6	3'UTR;5'UTR;5'UTR;5'UTR;5'UTR;TSS1500;TSS1500;TSS1500;TSS1500;TSS1500;1stExon;1stExon;1stExon;1stExon;1stExon;1stExon;1stExon;1stExon;1stExon	chr17:27044585-27045355	3						TRUE
chr17	27045176	-	cg08032476	NA	NA	NA	NA	NA	NA	chr17:27046856-27047273	N_Shore	-0.186445	RAB34;RAB34;RAB34;RAB34;RAB34;RAB34;RAB34	NR_024579;NM_031934;NM_001142625;NM_001144942;NM_001142624;NR_024575;NM_001144943	Body;TSS1500;1stExon;TSS1500;1stExon;Body;1stExon					17:24068318-24069516	17:27044698-27045178	Unclassified	RAB34;RAB34;RPL23A;RAB34;RAB34;RAB34;RAB34;RAB34;RAB34;RAB34	ENST00000415040.2;ENST00000301043.6;ENST00000422514.2;ENST00000395243.3;ENST00000395242.2;ENST00000395245.3;ENST00000450529.1;ENST00000415040.2;ENST00000453384.2;ENST00000301043.6	5'UTR;5'UTR;TSS1500;TSS1500;TSS1500;TSS1500;1stExon;1stExon;1stExon;1stExon	RAB34;RAB34;RAB34;RAB34;RAB34;RPL23A;RAB34;RAB34;RAB34;RAB34;RAB34;RAB34;RAB34;RAB34;RAB34;RAB34;RAB34;RAB34;RAB34	ENST00000482688.1;ENST00000415040.2;ENST00000353676.5;ENST00000301043.6;ENST00000412625.1;ENST00000422514.2;ENST00000483554.1;ENST00000395243.3;ENST00000395242.2;ENST00000395245.3;ENST00000450529.1;ENST00000482688.1;ENST00000415040.2;ENST00000436730.1;ENST00000353676.5;ENST00000447716.1;ENST00000430132.1;ENST00000301043.6;ENST00000419712.1	3'UTR;5'UTR;5'UTR;5'UTR;5'UTR;TSS1500;TSS1500;TSS1500;TSS1500;TSS1500;1stExon;1stExon;1stExon;1stExon;1stExon;1stExon;1stExon;1stExon;TSS200	chr17:27044585-27045355	3						TRUE
chr17	27045188	-	cg04295815	NA	NA	NA	NA	NA	NA	chr17:27044168-27045049	S_Shore	-0.134562	RAB34;RAB34;NARR;RAB34;RAB34;RAB34;RAB34;RAB34;RAB34;RAB34;RAB34	NM_001256277;NM_001256276;NM_001256281;NM_031934;NM_001144942;NM_001142625;NM_001142624;NM_001256278;NM_001256277;NM_001256276;NM_001144943	5'UTR;5'UTR;TSS1500;TSS1500;TSS1500;1stExon;1stExon;1stExon;1stExon;1stExon;1stExon					17:24068318-24069516			RAB34;RAB34;RPL23A;RAB34;RAB34;RAB34;RAB34;RAB34;RAB34;RAB34	ENST00000415040.2;ENST00000301043.6;ENST00000422514.2;ENST00000395243.3;ENST00000395242.2;ENST00000395245.3;ENST00000415040.2;ENST00000453384.2;ENST00000301043.6;ENST00000450529.1	5'UTR;5'UTR;TSS1500;TSS1500;TSS1500;TSS1500;1stExon;1stExon;1stExon;TSS200	RAB34;RAB34;RAB34;RAB34;RPL23A;RAB34;RAB34;RAB34;RAB34;RAB34;RAB34;RAB34;RAB34;RAB34;RAB34;RAB34;RAB34;RAB34;RAB34	ENST00000415040.2;ENST00000353676.5;ENST00000301043.6;ENST00000412625.1;ENST00000422514.2;ENST00000483554.1;ENST00000395243.3;ENST00000395242.2;ENST00000395245.3;ENST00000415040.2;ENST00000436730.1;ENST00000353676.5;ENST00000447716.1;ENST00000430132.1;ENST00000301043.6;ENST00000419712.1;ENST00000436730.1;ENST00000450529.1;ENST00000482688.1	5'UTR;5'UTR;5'UTR;5'UTR;TSS1500;TSS1500;TSS1500;TSS1500;TSS1500;1stExon;1stExon;1stExon;1stExon;1stExon;1stExon;TSS200;5'UTR;TSS200;TSS200	chr17:27044585-27045355	3
chr17	27045302	-	cg19982230	NA	NA	NA	NA	NA	NA	chr17:27046856-27047273	N_Shore	-0.173947	RAB34;RAB34;RAB34;RAB34;RAB34;RAB34;RAB34	NM_031934;NM_001142624;NR_024579;NM_001142625;NM_001144942;NM_001144943;NR_024575	TSS1500;TSS200;TSS200;TSS200;TSS1500;TSS200;TSS200					17:24068318-24069516	17:27045251-27045328	Unclassified_Cell_type_specific	RAB34;RPL23A;RAB34;RAB34;RAB34;RAB34;RAB34;RAB34;RAB34	ENST00000301043.6;ENST00000422514.2;ENST00000395243.3;ENST00000395242.2;ENST00000395245.3;ENST00000301043.6;ENST00000450529.1;ENST00000415040.2;ENST00000453384.2	5'UTR;TSS1500;TSS1500;TSS1500;TSS1500;1stExon;TSS200;TSS200;TSS200	RAB34;RAB34;RPL23A;RAB34;RAB34;RAB34;RAB34;RAB34;RAB34;RAB34;RAB34;RAB34;RAB34;RAB34;RAB34;RAB34;RAB34	ENST00000301043.6;ENST00000412625.1;ENST00000422514.2;ENST00000483554.1;ENST00000395243.3;ENST00000395242.2;ENST00000395245.3;ENST00000430132.1;ENST00000301043.6;ENST00000419712.1;ENST00000450529.1;ENST00000482688.1;ENST00000415040.2;ENST00000436730.1;ENST00000353676.5;ENST00000430132.1;ENST00000447716.1	5'UTR;5'UTR;TSS1500;TSS1500;TSS1500;TSS1500;TSS1500;1stExon;1stExon;TSS200;TSS200;TSS200;TSS200;TSS200;TSS200;5'UTR;TSS200	chr17:27044585-27045355	3						TRUE
chr17	27045323	-	cg02098463	NA	NA	NA	NA	NA	NA	chr17:27044168-27045049	S_Shore	-0.0861729	NARR;RAB34;RAB34;RAB34;RAB34;RAB34;RAB34;RAB34;RAB34	NM_001256281;NM_031934;NM_001144942;NM_001142625;NM_001142624;NM_001256278;NM_001256277;NM_001256276;NM_001144943	TSS1500;TSS1500;TSS1500;TSS200;TSS200;TSS200;TSS200;TSS200;TSS200					17:24068318-24069516	17:27045251-27045328	Unclassified_Cell_type_specific	RAB34;RPL23A;RAB34;RAB34;RAB34;RAB34;RAB34;RAB34;RAB34	ENST00000301043.6;ENST00000422514.2;ENST00000395243.3;ENST00000395242.2;ENST00000395245.3;ENST00000301043.6;ENST00000450529.1;ENST00000415040.2;ENST00000453384.2	5'UTR;TSS1500;TSS1500;TSS1500;TSS1500;1stExon;TSS200;TSS200;TSS200	RAB34;RAB34;RPL23A;RAB34;RAB34;RAB34;RAB34;RAB34;RAB34;RAB34;RAB34;RAB34;RAB34;RAB34;RAB34;RAB34;RAB34	ENST00000301043.6;ENST00000412625.1;ENST00000422514.2;ENST00000483554.1;ENST00000395243.3;ENST00000395242.2;ENST00000395245.3;ENST00000430132.1;ENST00000301043.6;ENST00000419712.1;ENST00000450529.1;ENST00000482688.1;ENST00000415040.2;ENST00000436730.1;ENST00000353676.5;ENST00000430132.1;ENST00000447716.1	5'UTR;5'UTR;TSS1500;TSS1500;TSS1500;TSS1500;TSS1500;1stExon;1stExon;TSS200;TSS200;TSS200;TSS200;TSS200;TSS200;5'UTR;TSS200	chr17:27044585-27045355	3
chr17	27045536	-	cg27547165	rs138617931	0.014286	NA	NA	NA	NA	chr17:27044168-27045049	S_Shore	-0.288145	NARR;RAB34;RAB34;RAB34;RAB34;RAB34;RAB34;RAB34;RAB34;RPL23A	NM_001256281;NM_031934;NM_001144942;NM_001142625;NM_001142624;NM_001256278;NM_001256277;NM_001256276;NM_001144943;NM_000984	TSS1500;TSS1500;TSS1500;TSS1500;TSS1500;TSS1500;TSS1500;TSS1500;TSS1500;TSS1500								RPL23A;RAB34;RAB34;RAB34;RAB34;RAB34;RAB34;RAB34	ENST00000422514.2;ENST00000395243.3;ENST00000395242.2;ENST00000395245.3;ENST00000450529.1;ENST00000415040.2;ENST00000301043.6;ENST00000453384.2	TSS1500;TSS1500;TSS1500;TSS1500;TSS1500;TSS1500;TSS200;TSS1500	RPL23A;RAB34;RAB34;RAB34;RAB34;RAB34;RAB34;RAB34;RAB34;RAB34;RAB34;RAB34;RAB34;RAB34;RAB34	ENST00000422514.2;ENST00000483554.1;ENST00000395243.3;ENST00000395242.2;ENST00000395245.3;ENST00000419712.1;ENST00000450529.1;ENST00000482688.1;ENST00000415040.2;ENST00000436730.1;ENST00000430132.1;ENST00000301043.6;ENST00000353676.5;ENST00000412625.1;ENST00000447716.1	TSS1500;TSS1500;TSS1500;TSS1500;TSS1500;TSS1500;TSS1500;TSS1500;TSS1500;TSS1500;TSS200;TSS200;TSS1500;TSS200;TSS1500	chr17:27045385-27045635	3
chr17	27045548	-	cg06756709	rs138617931	0.014286	NA	NA	NA	NA	chr17:27044168-27045049	S_Shore	-0.20186	NARR;RAB34;RAB34;RAB34;RAB34;RAB34;RAB34;RAB34;RAB34;RPL23A	NM_001256281;NM_031934;NM_001144942;NM_001142625;NM_001142624;NM_001256278;NM_001256277;NM_001256276;NM_001144943;NM_000984	TSS1500;TSS1500;TSS1500;TSS1500;TSS1500;TSS1500;TSS1500;TSS1500;TSS1500;TSS1500								RPL23A;RAB34;RAB34;RAB34;RAB34;RAB34;RAB34;RAB34	ENST00000422514.2;ENST00000395243.3;ENST00000395242.2;ENST00000395245.3;ENST00000450529.1;ENST00000415040.2;ENST00000301043.6;ENST00000453384.2	TSS1500;TSS1500;TSS1500;TSS1500;TSS1500;TSS1500;TSS200;TSS1500	RPL23A;RAB34;RAB34;RAB34;RAB34;RAB34;RAB34;RAB34;RAB34;RAB34;RAB34;RAB34;RAB34;RAB34;RAB34	ENST00000422514.2;ENST00000483554.1;ENST00000395243.3;ENST00000395242.2;ENST00000395245.3;ENST00000419712.1;ENST00000450529.1;ENST00000482688.1;ENST00000415040.2;ENST00000436730.1;ENST00000430132.1;ENST00000301043.6;ENST00000353676.5;ENST00000412625.1;ENST00000447716.1	TSS1500;TSS1500;TSS1500;TSS1500;TSS1500;TSS1500;TSS1500;TSS1500;TSS1500;TSS1500;TSS200;TSS200;TSS1500;TSS200;TSS1500	chr17:27045385-27045635	3
DMR_9
chr	pos	strand	Name	Probe_rs	Probe_maf	CpG_rs	CpG_maf	SBE_rs	SBE_maf	Islands_Name	Relation_to_Island	Delta beta MNTI/PAT- MB G3	UCSC_RefGene_Name	UCSC_RefGene_Accession	UCSC_RefGene_Group	Phantom4_Enhancers	Phantom5_Enhancers	DMR	X450k_Enhancer	HMM_Island	Regulatory_Feature_Name	Regulatory_Feature_Group	GencodeBasicV12_NAME	GencodeBasicV12_Accession	GencodeBasicV12_Group	GencodeCompV12_NAME	GencodeCompV12_Accession	GencodeCompV12_Group	DNase_Hypersensitivity_NAME	DNase_Hypersensitivity_Evidence_Count	OpenChromatin_NAME	OpenChromatin_Evidence_Count	TFBS_NAME	TFBS_Evidence_Count	Methyl27_Loci	Methyl450_Loci	Random_Loci
chr2	133428422	-	cg07716249	rs114163958	0.011729	NA	NA	NA	NA	chr2:133426652-133428870	Island	-0.239484	LYPD1;LYPD1;LYPD1	NM_144586;NM_144586;NM_001077427	1stExon;5'UTR;5'UTR					2:133143087-133145361			LYPD1;LYPD1;LYPD1	ENST00000345008.6;ENST00000409034.3;ENST00000397463.2	5'UTR;TSS1500;TSS1500	LYPD1;LYPD1;LYPD1;LYPD1	ENST00000345008.6;ENST00000409034.3;ENST00000449209.1;ENST00000397463.2	5'UTR;TSS1500;TSS1500;TSS1500	chr2:133427420-133428970	3						TRUE
chr2	133428502	+	cg20265661	NA	NA	NA	NA	NA	NA	chr2:133426652-133428870	Island	-0.556534	LYPD1;LYPD1	NM_144586;NM_001077427	TSS200;5'UTR					2:133143087-133145361			LYPD1;LYPD1;LYPD1	ENST00000345008.6;ENST00000409034.3;ENST00000397463.2	5'UTR;TSS1500;TSS1500	LYPD1;LYPD1;LYPD1;LYPD1	ENST00000345008.6;ENST00000409034.3;ENST00000449209.1;ENST00000397463.2	5'UTR;TSS1500;TSS1500;TSS1500	chr2:133427420-133428970	3						TRUE
chr2	133428505	+	cg22775776	NA	NA	NA	NA	NA	NA	chr2:133426652-133428870	Island	-0.616319	LYPD1;LYPD1	NM_001077427;NM_144586	5'UTR;TSS200					2:133143087-133145361			LYPD1;LYPD1;LYPD1	ENST00000345008.6;ENST00000409034.3;ENST00000397463.2	5'UTR;TSS1500;TSS1500	LYPD1;LYPD1;LYPD1;LYPD1	ENST00000345008.6;ENST00000409034.3;ENST00000449209.1;ENST00000397463.2	5'UTR;TSS1500;TSS1500;TSS1500	chr2:133427420-133428970	3
chr2	133428510	+	cg01850449	NA	NA	NA	NA	NA	NA	chr2:133426652-133428870	Island	-0.509818	LYPD1;LYPD1	NM_144586;NM_001077427	TSS200;5'UTR					2:133143087-133145361			LYPD1;LYPD1;LYPD1	ENST00000345008.6;ENST00000409034.3;ENST00000397463.2	5'UTR;TSS1500;TSS1500	LYPD1;LYPD1;LYPD1;LYPD1	ENST00000345008.6;ENST00000409034.3;ENST00000449209.1;ENST00000397463.2	5'UTR;TSS1500;TSS1500;TSS1500	chr2:133427420-133428970	3						TRUE
chr2	133428523	+	cg09622982	NA	NA	NA	NA	NA	NA	chr2:133426652-133428870	Island	-0.761924	LYPD1;LYPD1	NM_144586;NM_001077427	TSS200;5'UTR					2:133143087-133145361			LYPD1;LYPD1;LYPD1	ENST00000345008.6;ENST00000409034.3;ENST00000397463.2	5'UTR;TSS1500;TSS1500	LYPD1;LYPD1;LYPD1;LYPD1	ENST00000345008.6;ENST00000409034.3;ENST00000449209.1;ENST00000397463.2	5'UTR;TSS1500;TSS1500;TSS1500	chr2:133427420-133428970	3						TRUE
chr2	133428652	+	cg15665400	NA	NA	NA	NA	NA	NA	chr2:133426652-133428870	Island	-0.365514	LYPD1;LYPD1	NM_144586;NM_001077427	TSS200;5'UTR					2:133143087-133145361			LYPD1;LYPD1;LYPD1	ENST00000345008.6;ENST00000409034.3;ENST00000397463.2	5'UTR;TSS1500;TSS1500	LYPD1;LYPD1;LYPD1;LYPD1	ENST00000345008.6;ENST00000409034.3;ENST00000449209.1;ENST00000397463.2	5'UTR;TSS1500;TSS1500;TSS1500	chr2:133427420-133428970	3						TRUE
chr2	133428836	+	cg08613144	rs12622583	0.013741	NA	NA	NA	NA	chr2:133426652-133428870	Island	-0.549038	LYPD1;LYPD1;LYPD1	NM_001077427;NM_001077427;NM_144586	1stExon;5'UTR;TSS1500			DMR		2:133143087-133145361			LYPD1;LYPD1;LYPD1;LYPD1	ENST00000345008.6;ENST00000409034.3;ENST00000397463.2;ENST00000345008.6	5'UTR;TSS1500;TSS1500;1stExon	LYPD1;LYPD1;LYPD1;LYPD1;LYPD1	ENST00000345008.6;ENST00000409034.3;ENST00000449209.1;ENST00000397463.2;ENST00000345008.6	5'UTR;TSS1500;TSS1500;TSS1500;1stExon	chr2:133427420-133428970	3						TRUE
chr2	133428993	+	cg26348348	NA	NA	NA	NA	NA	NA	chr2:133426652-133428870	S_Shore	-0.550945	LYPD1;LYPD1;LYPD1	NM_001077427;NM_001077427;NM_144586	1stExon;5'UTR;TSS1500								LYPD1;LYPD1;LYPD1;LYPD1	ENST00000345008.6;ENST00000409034.3;ENST00000397463.2;ENST00000345008.6	5'UTR;TSS1500;TSS1500;1stExon	LYPD1;LYPD1;LYPD1;LYPD1;LYPD1	ENST00000345008.6;ENST00000409034.3;ENST00000449209.1;ENST00000397463.2;ENST00000345008.6	5'UTR;TSS1500;TSS1500;TSS1500;1stExon			chr2:133426576-133429636	6	chr2:133425887-133429760	6		TRUE
chr2	133429088	-	cg04462652	NA	NA	NA	NA	NA	NA	chr2:133426652-133428870	S_Shore	-0.303855	LYPD1;LYPD1	NM_144586;NM_001077427	TSS1500;TSS200								LYPD1;LYPD1;LYPD1;LYPD1	ENST00000345008.6;ENST00000409034.3;ENST00000397463.2;ENST00000345008.6	5'UTR;TSS1500;TSS1500;1stExon	LYPD1;LYPD1;LYPD1;LYPD1;LYPD1	ENST00000345008.6;ENST00000409034.3;ENST00000449209.1;ENST00000397463.2;ENST00000345008.6	5'UTR;TSS1500;TSS1500;TSS1500;1stExon	chr2:133429025-133429355	3						TRUE
chr2	133429299	+	cg00937742	NA	NA	NA	NA	NA	NA	chr2:133426652-133428870	S_Shore	-0.521569	LYPD1;LYPD1	NM_001077427;NM_144586	TSS1500;TSS1500								LYPD1	ENST00000345008.6	TSS200	LYPD1	ENST00000345008.6	TSS200	chr2:133429025-133429355	3						TRUE
DMR_10
chr	pos	strand	Name	Probe_rs	Probe_maf	CpG_rs	CpG_maf	SBE_rs	SBE_maf	Islands_Name	Relation_to_Island	Delta beta MNTI/PAT- MB G3	UCSC_RefGene_Name	UCSC_RefGene_Accession	UCSC_RefGene_Group	Phantom4_Enhancers	Phantom5_Enhancers	DMR	X450k_Enhancer	HMM_Island	Regulatory_Feature_Name	Regulatory_Feature_Group	GencodeBasicV12_NAME	GencodeBasicV12_Accession	GencodeBasicV12_Group	GencodeCompV12_NAME	GencodeCompV12_Accession	GencodeCompV12_Group	DNase_Hypersensitivity_NAME	DNase_Hypersensitivity_Evidence_Count	OpenChromatin_NAME	OpenChromatin_Evidence_Count	TFBS_NAME	TFBS_Evidence_Count	Methyl27_Loci	Methyl450_Loci	Random_Loci
chr19	46916520	+	cg15984661	NA	NA	NA	NA	NA	NA	chr19:46916587-46916862	N_Shore	-0.752196	CCDC8;CCDC8	NM_032040;NM_032040	1stExon;5'UTR			DMR		19:51607152-51609037			CCDC8;CCDC8;CCDC8;CCDC8	ENST00000307522.3;ENST00000540252.1;ENST00000540252.1;ENST00000307522.3	1stExon;1stExon;5'UTR;5'UTR	CCDC8;CCDC8;CCDC8;CCDC8	ENST00000307522.3;ENST00000540252.1;ENST00000540252.1;ENST00000307522.3	1stExon;1stExon;5'UTR;5'UTR			chr19:46915246-46917274	6	chr19:46914333-46917837	6	TRUE	TRUE
chr19	46916588	-	cg25987744	rs4802310	0.171689	NA	NA	NA	NA	chr19:46916587-46916862	Island	-0.696545	CCDC8;CCDC8	NM_032040;NM_032040	1stExon;5'UTR					19:51607152-51609037			CCDC8;CCDC8;CCDC8;CCDC8	ENST00000307522.3;ENST00000540252.1;ENST00000540252.1;ENST00000307522.3	1stExon;1stExon;5'UTR;5'UTR	CCDC8;CCDC8;CCDC8;CCDC8	ENST00000307522.3;ENST00000540252.1;ENST00000540252.1;ENST00000307522.3	1stExon;1stExon;5'UTR;5'UTR			chr19:46915246-46917274	6	chr19:46914333-46917837	6		TRUE
chr19	46916741	+	cg06747432	NA	NA	NA	NA	NA	NA	chr19:46916587-46916862	Island	-0.774614	CCDC8;CCDC8	NM_032040;NM_032040	1stExon;5'UTR			DMR		19:51607152-51609037			CCDC8;CCDC8;CCDC8;CCDC8	ENST00000307522.3;ENST00000540252.1;ENST00000540252.1;ENST00000307522.3	1stExon;1stExon;5'UTR;5'UTR	CCDC8;CCDC8;CCDC8;CCDC8	ENST00000307522.3;ENST00000540252.1;ENST00000540252.1;ENST00000307522.3	1stExon;1stExon;5'UTR;5'UTR	chr19:46916680-46917075	3						TRUE
chr19	46916886	+	cg02512703	NA	NA	NA	NA	NA	NA	chr19:46916587-46916862	S_Shore	-0.847965	CCDC8;CCDC8	NM_032040;NM_032040	1stExon;5'UTR			DMR		19:51607152-51609037			CCDC8;CCDC8	ENST00000540252.1;ENST00000307522.3	TSS200;TSS200	CCDC8;CCDC8	ENST00000540252.1;ENST00000307522.3	TSS200;TSS200	chr19:46916680-46917075	3
chr19	46916944	-	cg11125714	NA	NA	NA	NA	NA	NA	chr19:46916587-46916862	S_Shore	-0.454367	CCDC8	NM_032040	TSS200			DMR		19:51607152-51609037			CCDC8;CCDC8	ENST00000540252.1;ENST00000307522.3	TSS200;TSS200	CCDC8;CCDC8	ENST00000540252.1;ENST00000307522.3	TSS200;TSS200	chr19:46916680-46917075	3
chr19	46917018	+	cg18653451	NA	NA	NA	NA	NA	NA	chr19:46915311-46915802	S_Shore	-0.747261	CCDC8	NM_032040	TSS200					19:51607152-51609037			CCDC8;CCDC8	ENST00000540252.1;ENST00000307522.3	TSS200;TSS200	CCDC8;CCDC8	ENST00000540252.1;ENST00000307522.3	TSS200;TSS200	chr19:46916680-46917075	3						TRUE
chr19	46917023	+	cg20071868	NA	NA	NA	NA	NA	NA	chr19:46916587-46916862	S_Shore	-0.772728	CCDC8	NM_032040	TSS200					19:51607152-51609037			CCDC8;CCDC8	ENST00000540252.1;ENST00000307522.3	TSS200;TSS200	CCDC8;CCDC8	ENST00000540252.1;ENST00000307522.3	TSS200;TSS200	chr19:46916680-46917075	3
chr19	46917036	+	cg20265803	NA	NA	NA	NA	NA	NA	chr19:46916587-46916862	S_Shore	-0.720985	CCDC8	NM_032040	TSS200					19:51607152-51609037			CCDC8;CCDC8	ENST00000307522.3;ENST00000540252.1	TSS200;TSS1500	CCDC8;CCDC8	ENST00000307522.3;ENST00000540252.1	TSS200;TSS1500	chr19:46916680-46917075	3
chr19	46917061	+	cg03576469	NA	NA	NA	NA	NA	NA	chr19:46915311-46915802	S_Shore	-0.847204	CCDC8	NM_032040	TSS200					19:51607152-51609037			CCDC8;CCDC8	ENST00000540252.1;ENST00000307522.3	TSS1500;TSS1500	CCDC8;CCDC8	ENST00000540252.1;ENST00000307522.3	TSS1500;TSS1500	chr19:46916680-46917075	3						TRUE
chr19	46917255	+	cg11715966	NA	NA	NA	NA	NA	NA	chr19:46915311-46915802	S_Shore	-0.283315	CCDC8	NM_032040	TSS1500								CCDC8;CCDC8	ENST00000540252.1;ENST00000307522.3	TSS1500;TSS1500	CCDC8;CCDC8	ENST00000540252.1;ENST00000307522.3	TSS1500;TSS1500			chr19:46915246-46917274	6	chr19:46914333-46917837	6	TRUE	TRUE
DMR_11
chr	pos	strand	Name	Probe_rs	Probe_maf	CpG_rs	CpG_maf	SBE_rs	SBE_maf	Islands_Name	Relation_to_Island	Delta beta MNTI/PAT- MB G3	UCSC_RefGene_Name	UCSC_RefGene_Accession	UCSC_RefGene_Group	Phantom4_Enhancers	Phantom5_Enhancers	DMR	X450k_Enhancer	HMM_Island	Regulatory_Feature_Name	Regulatory_Feature_Group	GencodeBasicV12_NAME	GencodeBasicV12_Accession	GencodeBasicV12_Group	GencodeCompV12_NAME	GencodeCompV12_Accession	GencodeCompV12_Group	DNase_Hypersensitivity_NAME	DNase_Hypersensitivity_Evidence_Count	OpenChromatin_NAME	OpenChromatin_Evidence_Count	TFBS_NAME	TFBS_Evidence_Count	Methyl27_Loci	Methyl450_Loci	Random_Loci
chr2	66664345	+	cg12132133	NA	NA	NA	NA	NA	NA	chr2:66660452-66660794	S_Shelf	-0.0465059	MEIS1	NM_002398	Body								MEIS1;MEIS1	ENST00000444274.2;ENST00000398506.2	TSS1500;TSS200	MEIS1;MEIS1;MEIS1;MEIS1;MEIS1;MEIS1	ENST00000444274.2;ENST00000398506.2;ENST00000496248.1;ENST00000491706.1;ENST00000490726.1;ENST00000488550.1	TSS1500;TSS200;5'UTR;5'UTR;5'UTR;5'UTR	chr2:66664065-66665235	3
chr2	66664409	-	cg20774834	NA	NA	NA	NA	NA	NA	chr2:66660452-66660794	S_Shelf	0.017579	MEIS1	NM_002398	Body								MEIS1;MEIS1	ENST00000444274.2;ENST00000398506.2	TSS1500;TSS200	MEIS1;MEIS1;MEIS1;MEIS1;MEIS1;MEIS1	ENST00000444274.2;ENST00000398506.2;ENST00000496248.1;ENST00000491706.1;ENST00000490726.1;ENST00000488550.1	TSS1500;TSS200;5'UTR;5'UTR;5'UTR;5'UTR	chr2:66664065-66665235	3
chr2	66664466	+	cg18329218	NA	NA	NA	NA	NA	NA	chr2:66660452-66660794	S_Shelf	-0.0563411	MEIS1	NM_002398	Body								MEIS1;MEIS1	ENST00000444274.2;ENST00000398506.2	TSS1500;TSS200	MEIS1;MEIS1;MEIS1;MEIS1;MEIS1;MEIS1	ENST00000444274.2;ENST00000398506.2;ENST00000496248.1;ENST00000491706.1;ENST00000490726.1;ENST00000488550.1	TSS1500;TSS200;5'UTR;5'UTR;5'UTR;5'UTR	chr2:66664065-66665235	3
chr2	66664535	-	cg07809589	NA	NA	NA	NA	NA	NA	chr2:66660452-66660794	S_Shelf	-0.017086	MEIS1	NM_002398	Body								MEIS1;MEIS1;MEIS1	ENST00000444274.2;ENST00000398506.2;ENST00000398506.2	TSS1500;5'UTR;1stExon	MEIS1;MEIS1;MEIS1;MEIS1;MEIS1;MEIS1;MEIS1	ENST00000444274.2;ENST00000398506.2;ENST00000398506.2;ENST00000496248.1;ENST00000491706.1;ENST00000490726.1;ENST00000488550.1	TSS1500;5'UTR;1stExon;5'UTR;5'UTR;5'UTR;5'UTR	chr2:66664065-66665235	3						TRUE
chr2	66664667	-	cg16927242	NA	NA	NA	NA	NA	NA	chr2:66660452-66660794	S_Shelf	-0.141391	MEIS1	NM_002398	Body								MEIS1;MEIS1;MEIS1	ENST00000444274.2;ENST00000398506.2;ENST00000398506.2	TSS1500;5'UTR;1stExon	MEIS1;MEIS1;MEIS1;MEIS1;MEIS1;MEIS1;MEIS1	ENST00000444274.2;ENST00000398506.2;ENST00000398506.2;ENST00000496248.1;ENST00000491706.1;ENST00000490726.1;ENST00000488550.1	TSS1500;5'UTR;1stExon;5'UTR;5'UTR;5'UTR;5'UTR	chr2:66664065-66665235	3						TRUE
chr2	66664798	-	cg05496203	rs59655759	0.049817	NA	NA	NA	NA	chr2:66661118-66661657	S_Shelf	-0.203729	MEIS1	NM_002398	Body					2:66518302-66518513			MEIS1;MEIS1;MEIS1	ENST00000398506.2;ENST00000398506.2;ENST00000444274.2	5'UTR;1stExon;TSS200	MEIS1;MEIS1;MEIS1;MEIS1;MEIS1;MEIS1;MEIS1	ENST00000398506.2;ENST00000398506.2;ENST00000444274.2;ENST00000496248.1;ENST00000491706.1;ENST00000490726.1;ENST00000488550.1	5'UTR;1stExon;TSS200;5'UTR;5'UTR;5'UTR;5'UTR	chr2:66664065-66665235	3						TRUE
chr2	66664809	-	cg21306540	NA	NA	NA	NA	NA	NA	chr2:66661118-66661657	S_Shelf	-0.20426	MEIS1	NM_002398	Body					2:66518302-66518513			MEIS1;MEIS1;MEIS1	ENST00000398506.2;ENST00000398506.2;ENST00000444274.2	5'UTR;1stExon;TSS200	MEIS1;MEIS1;MEIS1;MEIS1;MEIS1;MEIS1;MEIS1	ENST00000398506.2;ENST00000398506.2;ENST00000444274.2;ENST00000496248.1;ENST00000491706.1;ENST00000490726.1;ENST00000488550.1	5'UTR;1stExon;TSS200;5'UTR;5'UTR;5'UTR;5'UTR	chr2:66664065-66665235	3
chr2	66664871	+	cg06796713	NA	NA	NA	NA	NA	NA	chr2:66661118-66661657	S_Shelf	-0.30353	MEIS1	NM_002398	Body					2:66518302-66518513			MEIS1;MEIS1;MEIS1	ENST00000398506.2;ENST00000444274.2;ENST00000560281.1	1stExon;TSS200;ExonBnd	MEIS1;MEIS1;MEIS1;MEIS1;MEIS1;MEIS1;MEIS1	ENST00000398506.2;ENST00000444274.2;ENST00000560281.1;ENST00000496248.1;ENST00000491706.1;ENST00000490726.1;ENST00000488550.1	1stExon;TSS200;ExonBnd;5'UTR;5'UTR;5'UTR;5'UTR	chr2:66664065-66665235	3						TRUE
chr2	66664960	+	cg23398076	NA	NA	NA	NA	NA	NA	chr2:66661118-66661657	S_Shelf	-0.428343	MEIS1	NM_002398	Body					2:66518302-66518513			MEIS1;MEIS1;MEIS1	ENST00000398506.2;ENST00000444274.2;ENST00000495021.2	1stExon;1stExon;TSS1500	MEIS1;MEIS1;MEIS1;MEIS1;MEIS1;MEIS1;MEIS1	ENST00000398506.2;ENST00000444274.2;ENST00000495021.2;ENST00000496248.1;ENST00000491706.1;ENST00000490726.1;ENST00000488550.1	1stExon;1stExon;TSS1500;5'UTR;5'UTR;5'UTR;5'UTR	chr2:66664065-66665235	3						TRUE
chr2	66665027	+	cg22982573	NA	NA	NA	NA	NA	NA	chr2:66661118-66661657	S_Shelf	-0.265579	MEIS1	NM_002398	Body								MEIS1;MEIS1;MEIS1	ENST00000398506.2;ENST00000444274.2;ENST00000495021.2	1stExon;1stExon;TSS1500	MEIS1;MEIS1;MEIS1;MEIS1;MEIS1;MEIS1;MEIS1	ENST00000398506.2;ENST00000444274.2;ENST00000495021.2;ENST00000496248.1;ENST00000491706.1;ENST00000490726.1;ENST00000488550.1	1stExon;1stExon;TSS1500;5'UTR;5'UTR;5'UTR;5'UTR	chr2:66664065-66665235	3
DMR_12
chr	pos	strand	Name	Probe_rs	Probe_maf	CpG_rs	CpG_maf	SBE_rs	SBE_maf	Islands_Name	Relation_to_Island	Delta beta MNTI/PAT- MB G3	UCSC_RefGene_Name	UCSC_RefGene_Accession	UCSC_RefGene_Group	Phantom4_Enhancers	Phantom5_Enhancers	DMR	X450k_Enhancer	HMM_Island	Regulatory_Feature_Name	Regulatory_Feature_Group	GencodeBasicV12_NAME	GencodeBasicV12_Accession	GencodeBasicV12_Group	GencodeCompV12_NAME	GencodeCompV12_Accession	GencodeCompV12_Group	DNase_Hypersensitivity_NAME	DNase_Hypersensitivity_Evidence_Count	OpenChromatin_NAME	OpenChromatin_Evidence_Count	TFBS_NAME	TFBS_Evidence_Count	Methyl27_Loci	Methyl450_Loci	Random_Loci
chr17	28087898	-	cg12851570	NA	NA	NA	NA	NA	NA	chr17:28088027-28088607	N_Shore	-0.192281	SSH2	NM_033389	Body					17:25111930-25112733	17:28087308-28088919	Promoter_Associated							chr17:28087260-28087935	3						TRUE
chr17	28088069	+	cg00555538	NA	NA	NA	NA	NA	NA	chr17:28088027-28088607	Island	-0.143696	SSH2	NM_033389	Body					17:25111930-25112733	17:28087308-28088919	Promoter_Associated							chr17:28087965-28088790	3						TRUE
chr17	28088301	+	cg24385580	NA	NA	NA	NA	NA	NA	chr17:28088027-28088607	Island	-0.0760515	SSH2	NM_033389	Body	high-CpG:25112393-25112776				17:25111930-25112733	17:28087308-28088919	Promoter_Associated	SSH2	ENST00000324677.6	TSS200	SSH2	ENST00000324677.6	TSS200	chr17:28087965-28088790	3						TRUE
chr17	28088321	-	cg16148951	NA	NA	NA	NA	NA	NA	chr17:28088027-28088607	Island	-0.108776	SSH2;SSH2;SSH2;SSH2;SSH2	NM_001282131;NM_001282131;NM_033389;NM_001282129;NM_001282130	1stExon;5'UTR;Body;Body;Body	high-CpG:25112393-25112776				17:25111930-25112733	17:28087308-28088919	Promoter_Associated	SSH2	ENST00000324677.6	TSS200	SSH2	ENST00000324677.6	TSS200	chr17:28087965-28088790	3
chr17	28088578	+	cg12978581	NA	NA	NA	NA	NA	NA	chr17:28088027-28088607	Island	-0.108396	SSH2;SSH2;SSH2;SSH2	NM_001282131;NM_033389;NM_001282129;NM_001282130	TSS200;Body;Body;Body	high-CpG:25112393-25112776				17:25111930-25112733	17:28087308-28088919	Promoter_Associated	SSH2	ENST00000324677.6	TSS1500	SSH2	ENST00000324677.6	TSS1500	chr17:28087965-28088790	3
chr17	28088580	+	cg20919942	NA	NA	NA	NA	NA	NA	chr17:28088027-28088607	Island	-0.150467	SSH2	NM_033389	Body	high-CpG:25112393-25112776				17:25111930-25112733	17:28087308-28088919	Promoter_Associated	SSH2	ENST00000324677.6	TSS1500	SSH2	ENST00000324677.6	TSS1500	chr17:28087965-28088790	3						TRUE
chr17	28088582	+	cg15622647	NA	NA	NA	NA	NA	NA	chr17:28088027-28088607	Island	-0.141283	SSH2;SSH2;SSH2;SSH2	NM_001282131;NM_033389;NM_001282129;NM_001282130	TSS200;Body;Body;Body	high-CpG:25112393-25112776				17:25111930-25112733	17:28087308-28088919	Promoter_Associated	SSH2	ENST00000324677.6	TSS1500	SSH2	ENST00000324677.6	TSS1500	chr17:28087965-28088790	3
chr17	28088603	+	cg27417090	NA	NA	NA	NA	NA	NA	chr17:28088027-28088607	Island	-0.0983922	SSH2;SSH2;SSH2;SSH2	NM_001282131;NM_033389;NM_001282129;NM_001282130	TSS200;Body;Body;Body	high-CpG:25112393-25112776				17:25111930-25112733	17:28087308-28088919	Promoter_Associated	SSH2	ENST00000324677.6	TSS1500	SSH2	ENST00000324677.6	TSS1500	chr17:28087965-28088790	3
chr17	28088606	+	cg02320501	NA	NA	NA	NA	NA	NA	chr17:28088027-28088607	Island	-0.138917	SSH2	NM_033389	Body	high-CpG:25112393-25112776				17:25111930-25112733	17:28087308-28088919	Promoter_Associated	SSH2	ENST00000324677.6	TSS1500	SSH2	ENST00000324677.6	TSS1500	chr17:28087965-28088790	3						TRUE
chr17	28088749	-	cg08693474	NA	NA	NA	NA	NA	NA	chr17:28088027-28088607	S_Shore	-0.128532	SSH2;SSH2;SSH2;SSH2	NM_001282131;NM_033389;NM_001282129;NM_001282130	TSS1500;Body;Body;Body						17:28087308-28088919	Promoter_Associated	SSH2	ENST00000324677.6	TSS1500	SSH2	ENST00000324677.6	TSS1500	chr17:28087965-28088790	3
DMR_13
chr	pos	strand	Name	Probe_rs	Probe_maf	CpG_rs	CpG_maf	SBE_rs	SBE_maf	Islands_Name	Relation_to_Island	Delta beta MNTI/PAT- MB G3	UCSC_RefGene_Name	UCSC_RefGene_Accession	UCSC_RefGene_Group	Phantom4_Enhancers	Phantom5_Enhancers	DMR	X450k_Enhancer	HMM_Island	Regulatory_Feature_Name	Regulatory_Feature_Group	GencodeBasicV12_NAME	GencodeBasicV12_Accession	GencodeBasicV12_Group	GencodeCompV12_NAME	GencodeCompV12_Accession	GencodeCompV12_Group	DNase_Hypersensitivity_NAME	DNase_Hypersensitivity_Evidence_Count	OpenChromatin_NAME	OpenChromatin_Evidence_Count	TFBS_NAME	TFBS_Evidence_Count	Methyl27_Loci	Methyl450_Loci	Random_Loci
chr12	106978920	-	cg14415816	NA	NA	NA	NA	NA	NA	chr12:106979429-106981086	N_Shore	-0.114602	RFX4	NM_213594	Body			CDMR	TRUE	12:105503039-105503446			RFX4	ENST00000539967.2	TSS1500	RFX4;RFX4	ENST00000539967.2;ENST00000549040.1	TSS1500;5'UTR	chr12:106978865-106979235	3						TRUE
chr12	106979062	-	cg00450784	rs969802	0.144263	NA	NA	NA	NA	chr12:106979429-106981086	N_Shore	-0.144976	RFX4	NM_213594	Body			CDMR	TRUE	12:105503039-105503446			RFX4	ENST00000539967.2	TSS1500	RFX4;RFX4	ENST00000539967.2;ENST00000549040.1	TSS1500;5'UTR	chr12:106978865-106979235	3						TRUE
chr12	106979078	-	cg17851046	rs969802	0.144263	NA	NA	NA	NA	chr12:106979429-106981086	N_Shore	-0.0506536	RFX4	NM_213594	Body			CDMR	TRUE	12:105503039-105503446			RFX4	ENST00000539967.2	TSS1500	RFX4;RFX4	ENST00000539967.2;ENST00000549040.1	TSS1500;5'UTR	chr12:106978865-106979235	3						TRUE
chr12	106979229	+	cg09774007	NA	NA	NA	NA	NA	NA	chr12:106979429-106981086	N_Shore	-0.0789414	RFX4	NM_213594	Body			CDMR	TRUE	12:105503039-105503446			RFX4	ENST00000539967.2	TSS1500	RFX4;RFX4	ENST00000539967.2;ENST00000549040.1	TSS1500;5'UTR	chr12:106978865-106979235	3						TRUE
chr12	106979430	-	cg21961487	NA	NA	NA	NA	NA	NA	chr12:106979429-106981086	Island	-0.0192548	RFX4	NM_213594	Body				TRUE	12:105503560-105503613			RFX4	ENST00000539967.2	TSS200	RFX4;RFX4	ENST00000539967.2;ENST00000549040.1	TSS200;5'UTR	chr12:106979280-106979550	3						TRUE
chr12	106979451	-	cg00379648	NA	NA	NA	NA	NA	NA	chr12:106979429-106981086	Island	-0.0233967	RFX4	NM_213594	Body				TRUE	12:105503560-105503613			RFX4	ENST00000539967.2	TSS200	RFX4;RFX4	ENST00000539967.2;ENST00000549040.1	TSS200;5'UTR	chr12:106979280-106979550	3						TRUE
chr12	106979482	+	cg10040329	NA	NA	NA	NA	NA	NA	chr12:106979429-106981086	Island	-0.0066401	RFX4	NM_213594	Body				TRUE	12:105503560-105503613			RFX4	ENST00000539967.2	TSS200	RFX4;RFX4	ENST00000539967.2;ENST00000549040.1	TSS200;5'UTR	chr12:106979280-106979550	3						TRUE
chr12	106979726	-	cg03072984	NA	NA	NA	NA	NA	NA	chr12:106979429-106981086	Island	-0.0194475	RFX4	NM_213594	Body			DMR		12:105503650-105504597			RFX4;RFX4	ENST00000539967.2;ENST00000539967.2	1stExon;5'UTR	RFX4;RFX4;RFX4	ENST00000539967.2;ENST00000549040.1;ENST00000539967.2	1stExon;5'UTR;5'UTR	chr12:106979725-106980115	3						TRUE
chr12	106979874	+	cg21176643	NA	NA	NA	NA	NA	NA	chr12:106979429-106981086	Island	-0.00881219	RFX4	NM_213594	Body			DMR		12:105503650-105504597			RFX4	ENST00000539967.2	5'UTR	RFX4;RFX4	ENST00000549040.1;ENST00000539967.2	5'UTR;5'UTR	chr12:106979725-106980115	3						TRUE
DMR_14
chr	pos	strand	Name	Probe_rs	Probe_maf	CpG_rs	CpG_maf	SBE_rs	SBE_maf	Islands_Name	Relation_to_Island	Delta beta MNTI/PAT- MB G3	UCSC_RefGene_Name	UCSC_RefGene_Accession	UCSC_RefGene_Group	Phantom4_Enhancers	Phantom5_Enhancers	DMR	X450k_Enhancer	HMM_Island	Regulatory_Feature_Name	Regulatory_Feature_Group	GencodeBasicV12_NAME	GencodeBasicV12_Accession	GencodeBasicV12_Group	GencodeCompV12_NAME	GencodeCompV12_Accession	GencodeCompV12_Group	DNase_Hypersensitivity_NAME	DNase_Hypersensitivity_Evidence_Count	OpenChromatin_NAME	OpenChromatin_Evidence_Count	TFBS_NAME	TFBS_Evidence_Count	Methyl27_Loci	Methyl450_Loci	Random_Loci
chr17	19651631	+	cg25848064	NA	NA	NA	NA	NA	NA	chr17:19648139-19648492	S_Shelf	-0.202899	ALDH3A1;ALDH3A1	NM_000691;NM_000691	5'UTR;1stExon								ALDH3A1;ALDH3A1;ALDH3A1;ALDH3A1;ALDH3A1;ALDH3A1;ALDH3A1;ALDH3A1	ENST00000494157.1;ENST00000457844.1;ENST00000395555.3;ENST00000225740.6;ENST00000395555.3;ENST00000494157.1;ENST00000225740.6;ENST00000485231.1	5'UTR;5'UTR;5'UTR;5'UTR;1stExon;1stExon;1stExon;TSS200	ALDH3A1;ALDH3A1;ALDH3A1;ALDH3A1;ALDH3A1;ALDH3A1;ALDH3A1;ALDH3A1;ALDH3A1;ALDH3A1;ALDH3A1;ALDH3A1	ENST00000494157.1;ENST00000457844.1;ENST00000468746.1;ENST00000225740.6;ENST00000574162.1;ENST00000468746.1;ENST00000494157.1;ENST00000479677.2;ENST00000225740.6;ENST00000570414.1;ENST00000485231.1;ENST00000479677.2	5'UTR;5'UTR;5'UTR;5'UTR;5'UTR;1stExon;1stExon;1stExon;1stExon;TSS200;TSS200;3'UTR	chr17:19651180-19651655	3
chr17	19651653	+	cg00516966	NA	NA	NA	NA	NA	NA	chr17:19648139-19648492	S_Shelf	-0.139532	ALDH3A1;ALDH3A1	NM_000691;NM_000691	5'UTR;1stExon								ALDH3A1;ALDH3A1;ALDH3A1;ALDH3A1;ALDH3A1;ALDH3A1;ALDH3A1;ALDH3A1	ENST00000494157.1;ENST00000457844.1;ENST00000395555.3;ENST00000225740.6;ENST00000395555.3;ENST00000494157.1;ENST00000225740.6;ENST00000485231.1	5'UTR;5'UTR;5'UTR;5'UTR;1stExon;1stExon;1stExon;TSS200	ALDH3A1;ALDH3A1;ALDH3A1;ALDH3A1;ALDH3A1;ALDH3A1;ALDH3A1;ALDH3A1;ALDH3A1;ALDH3A1;ALDH3A1;ALDH3A1	ENST00000494157.1;ENST00000457844.1;ENST00000468746.1;ENST00000225740.6;ENST00000574162.1;ENST00000468746.1;ENST00000494157.1;ENST00000479677.2;ENST00000225740.6;ENST00000570414.1;ENST00000485231.1;ENST00000479677.2	5'UTR;5'UTR;5'UTR;5'UTR;5'UTR;1stExon;1stExon;1stExon;1stExon;TSS200;TSS200;3'UTR	chr17:19651180-19651655	3						TRUE
chr17	19651692	-	cg08974518	NA	NA	NA	NA	NA	NA	chr17:19648139-19648492	S_Shelf	-0.182216	ALDH3A1;ALDH3A1	NM_000691;NM_000691	5'UTR;1stExon								ALDH3A1;ALDH3A1;ALDH3A1;ALDH3A1;ALDH3A1;ALDH3A1	ENST00000457844.1;ENST00000225740.6;ENST00000225740.6;ENST00000485231.1;ENST00000395555.3;ENST00000494157.1	5'UTR;5'UTR;1stExon;TSS200;TSS200;TSS200	ALDH3A1;ALDH3A1;ALDH3A1;ALDH3A1;ALDH3A1;ALDH3A1;ALDH3A1;ALDH3A1;ALDH3A1	ENST00000457844.1;ENST00000225740.6;ENST00000574162.1;ENST00000225740.6;ENST00000570414.1;ENST00000485231.1;ENST00000468746.1;ENST00000494157.1;ENST00000479677.2	5'UTR;5'UTR;5'UTR;1stExon;TSS200;TSS200;TSS200;TSS200;TSS200			chr17:19650750-19652571	6	chr17:19639380-19652636	6
chr17	19651780	-	cg01614658	NA	NA	NA	NA	NA	NA	chr17:19648139-19648492	S_Shelf	-0.269246	ALDH3A1	NM_000691	TSS200								ALDH3A1;ALDH3A1;ALDH3A1;ALDH3A1	ENST00000485231.1;ENST00000395555.3;ENST00000494157.1;ENST00000225740.6	TSS200;TSS200;TSS200;TSS200	ALDH3A1;ALDH3A1;ALDH3A1;ALDH3A1;ALDH3A1;ALDH3A1;ALDH3A1	ENST00000574162.1;ENST00000570414.1;ENST00000485231.1;ENST00000468746.1;ENST00000494157.1;ENST00000479677.2;ENST00000225740.6	5'UTR;TSS200;TSS200;TSS200;TSS200;TSS200;TSS200	chr17:19651720-19652090	3
chr17	19651812	+	cg15175179	NA	NA	NA	NA	NA	NA	chr17:19648139-19648492	S_Shelf	-0.187054	ALDH3A1	NM_000691	TSS200								ALDH3A1;ALDH3A1;ALDH3A1;ALDH3A1	ENST00000395555.3;ENST00000494157.1;ENST00000225740.6;ENST00000485231.1	TSS200;TSS200;TSS200;TSS1500	ALDH3A1;ALDH3A1;ALDH3A1;ALDH3A1;ALDH3A1;ALDH3A1;ALDH3A1	ENST00000574162.1;ENST00000468746.1;ENST00000494157.1;ENST00000479677.2;ENST00000225740.6;ENST00000570414.1;ENST00000485231.1	5'UTR;TSS200;TSS200;TSS200;TSS200;TSS1500;TSS1500	chr17:19651720-19652090	3
chr17	19651881	-	cg25145360	NA	NA	NA	NA	NA	NA	chr17:19648139-19648492	S_Shelf	0.0798206	ALDH3A1	NM_000691	TSS200								ALDH3A1;ALDH3A1;ALDH3A1;ALDH3A1	ENST00000225740.6;ENST00000485231.1;ENST00000395555.3;ENST00000494157.1	TSS200;TSS1500;TSS1500;TSS1500	ALDH3A1;ALDH3A1;ALDH3A1;ALDH3A1;ALDH3A1;ALDH3A1;ALDH3A1	ENST00000574162.1;ENST00000225740.6;ENST00000570414.1;ENST00000485231.1;ENST00000468746.1;ENST00000494157.1;ENST00000479677.2	5'UTR;TSS200;TSS1500;TSS1500;TSS1500;TSS1500;TSS1500	chr17:19651720-19652090	3						TRUE
chr17	19651983	-	cg15726326	NA	NA	NA	NA	NA	NA	chr17:19648139-19648492	S_Shelf	0.00810085	ALDH3A1	NM_000691	TSS1500								ALDH3A1;ALDH3A1;ALDH3A1;ALDH3A1	ENST00000485231.1;ENST00000395555.3;ENST00000494157.1;ENST00000225740.6	TSS1500;TSS1500;TSS1500;TSS1500	ALDH3A1;ALDH3A1;ALDH3A1;ALDH3A1;ALDH3A1;ALDH3A1;ALDH3A1	ENST00000574162.1;ENST00000570414.1;ENST00000485231.1;ENST00000468746.1;ENST00000494157.1;ENST00000479677.2;ENST00000225740.6	5'UTR;TSS1500;TSS1500;TSS1500;TSS1500;TSS1500;TSS1500	chr17:19651720-19652090	3						TRUE
chr17	19652056	+	cg00855466	NA	NA	NA	NA	NA	NA	chr17:19648139-19648492	S_Shelf	-0.0544609	ALDH3A1	NM_000691	TSS1500								ALDH3A1;ALDH3A1;ALDH3A1;ALDH3A1	ENST00000485231.1;ENST00000395555.3;ENST00000494157.1;ENST00000225740.6	TSS1500;TSS1500;TSS1500;TSS1500	ALDH3A1;ALDH3A1;ALDH3A1;ALDH3A1;ALDH3A1;ALDH3A1;ALDH3A1	ENST00000574162.1;ENST00000570414.1;ENST00000485231.1;ENST00000468746.1;ENST00000494157.1;ENST00000479677.2;ENST00000225740.6	5'UTR;TSS1500;TSS1500;TSS1500;TSS1500;TSS1500;TSS1500	chr17:19651720-19652090	3						TRUE
chr17	19652173	-	cg20253238	NA	NA	NA	NA	NA	NA	chr17:19648139-19648492	S_Shelf	0.0756119	ALDH3A1	NM_000691	TSS1500								ALDH3A1;ALDH3A1;ALDH3A1;ALDH3A1	ENST00000485231.1;ENST00000395555.3;ENST00000494157.1;ENST00000225740.6	TSS1500;TSS1500;TSS1500;TSS1500	ALDH3A1;ALDH3A1;ALDH3A1;ALDH3A1;ALDH3A1;ALDH3A1;ALDH3A1;ALDH3A1	ENST00000574162.1;ENST00000570414.1;ENST00000485231.1;ENST00000468746.1;ENST00000494157.1;ENST00000479677.2;ENST00000225740.6;ENST00000574162.1	5'UTR;TSS1500;TSS1500;TSS1500;TSS1500;TSS1500;TSS1500;1stExon	chr17:19652160-19652515	3
chr17	19652257	+	cg27451508	NA	NA	NA	NA	NA	NA	chr17:19648139-19648492	S_Shelf	-0.0171944	ALDH3A1	NM_000691	TSS1500								ALDH3A1;ALDH3A1;ALDH3A1;ALDH3A1	ENST00000485231.1;ENST00000395555.3;ENST00000494157.1;ENST00000225740.6	TSS1500;TSS1500;TSS1500;TSS1500	ALDH3A1;ALDH3A1;ALDH3A1;ALDH3A1;ALDH3A1;ALDH3A1;ALDH3A1	ENST00000570414.1;ENST00000485231.1;ENST00000468746.1;ENST00000494157.1;ENST00000479677.2;ENST00000225740.6;ENST00000574162.1	TSS1500;TSS1500;TSS1500;TSS1500;TSS1500;TSS1500;TSS200	chr17:19652160-19652515	3						TRUE
chr17	19652535	+	cg06208736	rs3760487	0.000736	NA	NA	NA	NA		OpenSea	0.0380052	ALDH3A1	NM_000691	TSS1500								ALDH3A1;ALDH3A1;ALDH3A1;ALDH3A1	ENST00000485231.1;ENST00000395555.3;ENST00000494157.1;ENST00000225740.6	TSS1500;TSS1500;TSS1500;TSS1500	ALDH3A1;ALDH3A1;ALDH3A1;ALDH3A1;ALDH3A1;ALDH3A1;ALDH3A1	ENST00000570414.1;ENST00000485231.1;ENST00000468746.1;ENST00000494157.1;ENST00000479677.2;ENST00000225740.6;ENST00000574162.1	TSS1500;TSS1500;TSS1500;TSS1500;TSS1500;TSS1500;TSS1500			chr17:19650750-19652571	6	chr17:19639380-19652636	6
DMR_15
chr	pos	strand	Name	Probe_rs	Probe_maf	CpG_rs	CpG_maf	SBE_rs	SBE_maf	Islands_Name	Relation_to_Island	Delta beta MNTI/PAT- MB G3	UCSC_RefGene_Name	UCSC_RefGene_Accession	UCSC_RefGene_Group	Phantom4_Enhancers	Phantom5_Enhancers	DMR	X450k_Enhancer	HMM_Island	Regulatory_Feature_Name	Regulatory_Feature_Group	GencodeBasicV12_NAME	GencodeBasicV12_Accession	GencodeBasicV12_Group	GencodeCompV12_NAME	GencodeCompV12_Accession	GencodeCompV12_Group	DNase_Hypersensitivity_NAME	DNase_Hypersensitivity_Evidence_Count	OpenChromatin_NAME	OpenChromatin_Evidence_Count	TFBS_NAME	TFBS_Evidence_Count	Methyl27_Loci	Methyl450_Loci	Random_Loci
chr13	97646341	-	cg00158308	NA	NA	NA	NA	NA	NA	chr13:97646394-97646737	N_Shore	-0.0303852	OXGR1	NM_080818	5'UTR				TRUE	13:96444342-96444780			OXGR1;OXGR1	ENST00000298440.1;ENST00000543457.1	5'UTR;5'UTR	OXGR1;OXGR1;OXGR1;OXGR1	ENST00000298440.1;ENST00000543457.1;ENST00000541038.1;ENST00000541518.1	5'UTR;5'UTR;5'UTR;5'UTR	chr13:97646300-97647255	3					TRUE	TRUE
chr13	97646639	-	cg03371199	NA	NA	NA	NA	NA	NA	chr13:97646394-97646737	Island	-0.00190909	OXGR1	NM_080818	TSS200				TRUE	13:96444342-96444780			OXGR1;OXGR1	ENST00000298440.1;ENST00000543457.1	TSS200;TSS200	OXGR1;OXGR1;OXGR1;OXGR1;OXGR1	ENST00000541038.1;ENST00000541518.1;ENST00000541038.1;ENST00000298440.1;ENST00000543457.1	5'UTR;5'UTR;1stExon;TSS200;TSS200	chr13:97646300-97647255	3						TRUE
chr13	97646731	+	cg13990092	NA	NA	NA	NA	NA	NA	chr13:97646394-97646737	Island	-0.0997632	OXGR1	NM_080818	TSS200				TRUE	13:96444342-96444780			OXGR1;OXGR1	ENST00000298440.1;ENST00000543457.1	TSS200;TSS200	OXGR1;OXGR1;OXGR1;OXGR1	ENST00000541518.1;ENST00000298440.1;ENST00000543457.1;ENST00000541038.1	5'UTR;TSS200;TSS200;TSS200	chr13:97646300-97647255	3						TRUE
chr13	97646765	+	cg21356837	NA	NA	NA	NA	NA	NA	chr13:97646394-97646737	S_Shore	0.0276666	OXGR1	NM_080818	TSS200				TRUE	13:96444342-96444780			OXGR1;OXGR1	ENST00000298440.1;ENST00000543457.1	TSS200;TSS200	OXGR1;OXGR1;OXGR1;OXGR1	ENST00000541518.1;ENST00000298440.1;ENST00000543457.1;ENST00000541038.1	5'UTR;TSS200;TSS200;TSS200	chr13:97646300-97647255	3						TRUE
chr13	97646778	+	cg20381767	NA	NA	NA	NA	NA	NA	chr13:97646394-97646737	S_Shore	0.0298179	OXGR1	NM_080818	TSS200				TRUE	13:96444342-96444780			OXGR1;OXGR1	ENST00000298440.1;ENST00000543457.1	TSS200;TSS200	OXGR1;OXGR1;OXGR1;OXGR1	ENST00000541518.1;ENST00000298440.1;ENST00000543457.1;ENST00000541038.1	5'UTR;TSS200;TSS200;TSS200	chr13:97646300-97647255	3						TRUE
chr13	97646803	+	cg18956714	NA	NA	NA	NA	NA	NA	chr13:97646394-97646737	S_Shore	-0.0735093	OXGR1	NM_080818	TSS200				TRUE				OXGR1;OXGR1	ENST00000298440.1;ENST00000543457.1	TSS200;TSS200	OXGR1;OXGR1;OXGR1;OXGR1	ENST00000541518.1;ENST00000298440.1;ENST00000543457.1;ENST00000541038.1	5'UTR;TSS200;TSS200;TSS200	chr13:97646300-97647255	3						TRUE
chr13	97646811	+	cg23037133	NA	NA	NA	NA	NA	NA	chr13:97646394-97646737	S_Shore	-0.0670673	OXGR1	NM_080818	TSS1500				TRUE				OXGR1;OXGR1	ENST00000543457.1;ENST00000298440.1	TSS200;TSS1500	OXGR1;OXGR1;OXGR1;OXGR1	ENST00000541518.1;ENST00000543457.1;ENST00000541038.1;ENST00000298440.1	5'UTR;TSS200;TSS200;TSS1500	chr13:97646300-97647255	3					TRUE	TRUE
chr13	97646897	-	cg01955239	NA	NA	NA	NA	NA	NA	chr13:97646394-97646737	S_Shore	-0.0598888	OXGR1	NM_080818	TSS1500				TRUE				OXGR1;OXGR1	ENST00000298440.1;ENST00000543457.1	TSS1500;TSS1500	OXGR1;OXGR1;OXGR1;OXGR1;OXGR1	ENST00000541518.1;ENST00000541038.1;ENST00000298440.1;ENST00000541518.1;ENST00000543457.1	5'UTR;TSS200;TSS1500;1stExon;TSS1500	chr13:97646300-97647255	3
chr13	97647084	+	cg24663970	NA	NA	NA	NA	NA	NA	chr13:97646394-97646737	S_Shore	-0.0706065	OXGR1	NM_080818	TSS1500				TRUE				OXGR1;OXGR1	ENST00000298440.1;ENST00000543457.1	TSS1500;TSS1500	OXGR1;OXGR1;OXGR1;OXGR1	ENST00000298440.1;ENST00000543457.1;ENST00000541038.1;ENST00000541518.1	TSS1500;TSS1500;TSS1500;TSS200	chr13:97646300-97647255	3						TRUE
DMR_16
chr	pos	strand	Name	Probe_rs	Probe_maf	CpG_rs	CpG_maf	SBE_rs	SBE_maf	Islands_Name	Relation_to_Island	Delta beta MNTI/PAT- MB G3	UCSC_RefGene_Name	UCSC_RefGene_Accession	UCSC_RefGene_Group	Phantom4_Enhancers	Phantom5_Enhancers	DMR	X450k_Enhancer	HMM_Island	Regulatory_Feature_Name	Regulatory_Feature_Group	GencodeBasicV12_NAME	GencodeBasicV12_Accession	GencodeBasicV12_Group	GencodeCompV12_NAME	GencodeCompV12_Accession	GencodeCompV12_Group	DNase_Hypersensitivity_NAME	DNase_Hypersensitivity_Evidence_Count	OpenChromatin_NAME	OpenChromatin_Evidence_Count	TFBS_NAME	TFBS_Evidence_Count	Methyl27_Loci	Methyl450_Loci	Random_Loci
chr1	25257505	-	cg07996594	NA	NA	NA	NA	NA	NA	chr1:25255527-25259005	Island	0.416864	RUNX3;RUNX3	NM_004350;NM_001031680	TSS1500;Body					1:25127743-25131723			RUNX3;RUNX3	ENST00000308873.6;ENST00000428150.2	TSS1500;TSS1500	RUNX3;RUNX3;RUNX3	ENST00000308873.6;ENST00000428150.2;ENST00000479341.1	TSS1500;TSS1500;3'UTR	chr1:25257325-25257575	3						TRUE
chr1	25257515	+	cg04221877	NA	NA	NA	NA	NA	NA	chr1:25255527-25259005	Island	0.363683	RUNX3;RUNX3	NM_004350;NM_001031680	TSS1500;Body					1:25127743-25131723			RUNX3;RUNX3	ENST00000308873.6;ENST00000428150.2	TSS1500;TSS1500	RUNX3;RUNX3;RUNX3	ENST00000308873.6;ENST00000428150.2;ENST00000479341.1	TSS1500;TSS1500;3'UTR	chr1:25257325-25257575	3						TRUE
chr1	25257547	-	cg15014975	NA	NA	NA	NA	NA	NA	chr1:25255527-25259005	Island	0.505808	RUNX3;RUNX3	NM_004350;NM_001031680	TSS1500;Body					1:25127743-25131723			RUNX3;RUNX3	ENST00000308873.6;ENST00000428150.2	TSS1500;TSS1500	RUNX3;RUNX3;RUNX3	ENST00000308873.6;ENST00000428150.2;ENST00000479341.1	TSS1500;TSS1500;3'UTR	chr1:25257325-25257575	3						TRUE
chr1	25257566	-	cg24019564	NA	NA	NA	NA	NA	NA	chr1:25255527-25259005	Island	0.449162	RUNX3;RUNX3	NM_004350;NM_001031680	TSS1500;Body					1:25127743-25131723			RUNX3;RUNX3	ENST00000308873.6;ENST00000428150.2	TSS1500;TSS1500	RUNX3;RUNX3;RUNX3	ENST00000308873.6;ENST00000428150.2;ENST00000479341.1	TSS1500;TSS1500;3'UTR	chr1:25257325-25257575	3					TRUE	TRUE
chr1	25257587	-	cg10993442	NA	NA	NA	NA	NA	NA	chr1:25255527-25259005	Island	0.568945	RUNX3;RUNX3	NM_004350;NM_001031680	TSS1500;Body					1:25127743-25131723			RUNX3;RUNX3	ENST00000308873.6;ENST00000428150.2	TSS1500;TSS1500	RUNX3;RUNX3;RUNX3	ENST00000308873.6;ENST00000428150.2;ENST00000479341.1	TSS1500;TSS1500;3'UTR	chr1:25257585-25258775	3						TRUE
chr1	25257599	-	cg24842859	NA	NA	NA	NA	NA	NA	chr1:25255527-25259005	Island	0.285726	RUNX3;RUNX3	NM_004350;NM_001031680	TSS1500;Body					1:25127743-25131723			RUNX3;RUNX3	ENST00000308873.6;ENST00000428150.2	TSS1500;TSS1500	RUNX3;RUNX3;RUNX3	ENST00000308873.6;ENST00000428150.2;ENST00000479341.1	TSS1500;TSS1500;3'UTR	chr1:25257585-25258775	3						TRUE
chr1	25257624	+	cg20695936	NA	NA	NA	NA	NA	NA	chr1:25255527-25259005	Island	0.380225	RUNX3;RUNX3	NM_004350;NM_001031680	TSS1500;Body					1:25127743-25131723			RUNX3;RUNX3	ENST00000308873.6;ENST00000428150.2	TSS1500;TSS1500	RUNX3;RUNX3;RUNX3	ENST00000308873.6;ENST00000428150.2;ENST00000479341.1	TSS1500;TSS1500;3'UTR	chr1:25257585-25258775	3						TRUE
chr1	25257626	+	cg13106389	NA	NA	NA	NA	NA	NA	chr1:25255527-25259005	Island	0.341102	RUNX3;RUNX3	NM_004350;NM_001031680	TSS1500;Body					1:25127743-25131723			RUNX3;RUNX3	ENST00000308873.6;ENST00000428150.2	TSS1500;TSS1500	RUNX3;RUNX3;RUNX3	ENST00000308873.6;ENST00000428150.2;ENST00000479341.1	TSS1500;TSS1500;3'UTR	chr1:25257585-25258775	3						TRUE
chr1	25257629	+	cg18087266	NA	NA	NA	NA	NA	NA	chr1:25255527-25259005	Island	0.274198	RUNX3;RUNX3	NM_004350;NM_001031680	TSS1500;Body					1:25127743-25131723			RUNX3;RUNX3	ENST00000308873.6;ENST00000428150.2	TSS1500;TSS1500	RUNX3;RUNX3;RUNX3	ENST00000308873.6;ENST00000428150.2;ENST00000479341.1	TSS1500;TSS1500;3'UTR	chr1:25257585-25258775	3						TRUE
chr1	25257759	-	cg25882256	rs79211218	0.013021	NA	NA	NA	NA	chr1:25255527-25259005	Island	0.649674	RUNX3;RUNX3	NM_004350;NM_001031680	TSS1500;Body					1:25127743-25131723			RUNX3;RUNX3	ENST00000308873.6;ENST00000428150.2	TSS1500;TSS1500	RUNX3;RUNX3;RUNX3	ENST00000308873.6;ENST00000428150.2;ENST00000479341.1	TSS1500;TSS1500;3'UTR	chr1:25257585-25258775	3						TRUE
chr1	25257784	+	cg04250451	NA	NA	NA	NA	NA	NA	chr1:25255527-25259005	Island	0.569304	RUNX3;RUNX3	NM_004350;NM_001031680	TSS1500;Body					1:25127743-25131723			RUNX3;RUNX3	ENST00000308873.6;ENST00000428150.2	TSS1500;TSS1500	RUNX3;RUNX3;RUNX3	ENST00000308873.6;ENST00000428150.2;ENST00000479341.1	TSS1500;TSS1500;3'UTR	chr1:25257585-25258775	3						TRUE
chr1	25257931	+	cg25470148	NA	NA	NA	NA	NA	NA	chr1:25255527-25259005	Island	0.246555	RUNX3;RUNX3	NM_004350;NM_001031680	TSS1500;Body					1:25127743-25131723	1:25257887-25258149	Unclassified_Cell_type_specific	RUNX3	ENST00000428150.2	TSS1500	RUNX3;RUNX3	ENST00000428150.2;ENST00000479341.1	TSS1500;3'UTR	chr1:25257585-25258775	3						TRUE
chr1	25258082	+	cg21406271	NA	NA	NA	NA	NA	NA	chr1:25255527-25259005	Island	0.133256	RUNX3;RUNX3	NM_004350;NM_001031680	TSS1500;Body					1:25127743-25131723	1:25257887-25258149	Unclassified_Cell_type_specific	RUNX3	ENST00000428150.2	TSS1500	RUNX3;RUNX3	ENST00000428150.2;ENST00000479341.1	TSS1500;3'UTR	chr1:25257585-25258775	3						TRUE
chr1	25258181	-	cg13305657	NA	NA	NA	NA	NA	NA	chr1:25255527-25259005	Island	0.227136	RUNX3;RUNX3	NM_004350;NM_001031680	TSS1500;Body					1:25127743-25131723			RUNX3	ENST00000428150.2	TSS1500	RUNX3;RUNX3	ENST00000428150.2;ENST00000479341.1	TSS1500;3'UTR	chr1:25257585-25258775	3						TRUE
chr1	25258225	+	cg24006721	NA	NA	NA	NA	NA	NA	chr1:25255527-25259005	Island	0.582998	RUNX3;RUNX3	NM_004350;NM_001031680	TSS1500;Body					1:25127743-25131723			RUNX3	ENST00000428150.2	TSS1500	RUNX3;RUNX3	ENST00000428150.2;ENST00000479341.1	TSS1500;3'UTR	chr1:25257585-25258775	3						TRUE
chr1	25258264	+	cg04907595	rs4649037	0.465729	NA	NA	NA	NA	chr1:25255527-25259005	Island	0.232313	RUNX3;RUNX3	NM_004350;NM_001031680	TSS1500;Body					1:25127743-25131723						RUNX3	ENST00000479341.1	3'UTR	chr1:25257585-25258775	3						TRUE
chr1	25258332	+	cg03171924	NA	NA	NA	NA	NA	NA	chr1:25255527-25259005	Island	0.557354	RUNX3	NM_001031680	Body					1:25127743-25131723						RUNX3	ENST00000479341.1	3'UTR	chr1:25257585-25258775	3					TRUE	TRUE
DMR_17
chr	pos	strand	Name	Probe_rs	Probe_maf	CpG_rs	CpG_maf	SBE_rs	SBE_maf	Islands_Name	Relation_to_Island	Delta beta MNTI/PAT- MB G3	UCSC_RefGene_Name	UCSC_RefGene_Accession	UCSC_RefGene_Group	Phantom4_Enhancers	Phantom5_Enhancers	DMR	X450k_Enhancer	HMM_Island	Regulatory_Feature_Name	Regulatory_Feature_Group	GencodeBasicV12_NAME	GencodeBasicV12_Accession	GencodeBasicV12_Group	GencodeCompV12_NAME	GencodeCompV12_Accession	GencodeCompV12_Group	DNase_Hypersensitivity_NAME	DNase_Hypersensitivity_Evidence_Count	OpenChromatin_NAME	OpenChromatin_Evidence_Count	TFBS_NAME	TFBS_Evidence_Count	Methyl27_Loci	Methyl450_Loci	Random_Loci
chr1	6445632	+	cg16429975	NA	NA	NA	NA	NA	NA		OpenSea	0.268376	ACOT7;ACOT7	NM_007274;NM_181864	Body;1stExon				TRUE				ACOT7;ACOT7	ENST00000377855.2;ENST00000545482.1	1stExon;5'UTR	ACOT7;ACOT7	ENST00000377855.2;ENST00000545482.1	1stExon;5'UTR	chr1:6445605-6445755	3						TRUE
chr1	6445804	-	cg23095988	NA	NA	NA	NA	NA	NA		OpenSea	-0.034639	ACOT7;ACOT7;ACOT7	NM_007274;NM_181864;NM_181864	Body;1stExon;5'UTR				TRUE				ACOT7;ACOT7;ACOT7	ENST00000377855.2;ENST00000377855.2;ENST00000545482.1	1stExon;5'UTR;5'UTR	ACOT7;ACOT7;ACOT7	ENST00000377855.2;ENST00000377855.2;ENST00000545482.1	1stExon;5'UTR;5'UTR	chr1:6445765-6446195	3						TRUE
chr1	6445893	+	cg03499017	NA	NA	NA	NA	NA	NA		OpenSea	-0.0537327	ACOT7;ACOT7	NM_181864;NM_007274	TSS200;Body				TRUE				ACOT7;ACOT7	ENST00000377855.2;ENST00000545482.1	TSS200;5'UTR	ACOT7;ACOT7	ENST00000377855.2;ENST00000545482.1	TSS200;5'UTR	chr1:6445765-6446195	3
chr1	6445901	+	cg10163234	NA	NA	NA	NA	NA	NA		OpenSea	-0.0831716	ACOT7;ACOT7	NM_181864;NM_007274	TSS200;Body				TRUE				ACOT7;ACOT7	ENST00000377855.2;ENST00000545482.1	TSS200;5'UTR	ACOT7;ACOT7	ENST00000377855.2;ENST00000545482.1	TSS200;5'UTR	chr1:6445765-6446195	3
chr1	6445909	+	cg19056927	NA	NA	NA	NA	NA	NA		OpenSea	-0.0224512	ACOT7;ACOT7	NM_181864;NM_007274	TSS200;Body				TRUE				ACOT7;ACOT7	ENST00000377855.2;ENST00000545482.1	TSS200;5'UTR	ACOT7;ACOT7	ENST00000377855.2;ENST00000545482.1	TSS200;5'UTR	chr1:6445765-6446195	3
chr1	6445916	+	cg06407172	NA	NA	NA	NA	NA	NA		OpenSea	-0.1408	ACOT7;ACOT7	NM_181864;NM_007274	TSS200;Body				TRUE				ACOT7;ACOT7	ENST00000377855.2;ENST00000545482.1	TSS200;5'UTR	ACOT7;ACOT7	ENST00000377855.2;ENST00000545482.1	TSS200;5'UTR	chr1:6445765-6446195	3
chr1	6445975	-	cg25855436	NA	NA	NA	NA	NA	NA		OpenSea	-0.135457	ACOT7;ACOT7	NM_181864;NM_007274	TSS200;Body				TRUE				ACOT7;ACOT7	ENST00000377855.2;ENST00000545482.1	TSS200;5'UTR	ACOT7;ACOT7	ENST00000377855.2;ENST00000545482.1	TSS200;5'UTR	chr1:6445765-6446195	3
chr1	6446095	+	cg00425213	rs116317817	0.02172	NA	NA	NA	NA		OpenSea	0.0131328	ACOT7;ACOT7	NM_007274;NM_181864	Body;TSS1500				TRUE				ACOT7;ACOT7	ENST00000377855.2;ENST00000545482.1	TSS1500;5'UTR	ACOT7;ACOT7	ENST00000377855.2;ENST00000545482.1	TSS1500;5'UTR	chr1:6445765-6446195	3						TRUE
chr1	6446216	+	cg00777636	NA	NA	NA	NA	NA	NA		OpenSea	0.000912126	ACOT7;ACOT7	NM_007274;NM_181864	Body;TSS1500				TRUE				ACOT7;ACOT7	ENST00000377855.2;ENST00000545482.1	TSS1500;5'UTR	ACOT7;ACOT7	ENST00000377855.2;ENST00000545482.1	TSS1500;5'UTR			chr1:6445449-6446868	6	chr1:6445113-6447265	6		TRUE
chr1	6446234	+	cg02328793	NA	NA	NA	NA	NA	NA		OpenSea	0.020916	ACOT7;ACOT7	NM_007274;NM_181864	Body;TSS1500				TRUE				ACOT7;ACOT7	ENST00000377855.2;ENST00000545482.1	TSS1500;5'UTR	ACOT7;ACOT7	ENST00000377855.2;ENST00000545482.1	TSS1500;5'UTR			chr1:6445449-6446868	6	chr1:6445113-6447265	6		TRUE
DMR_18
chr	pos	strand	Name	Probe_rs	Probe_maf	CpG_rs	CpG_maf	SBE_rs	SBE_maf	Islands_Name	Relation_to_Island	Delta beta MNTI/PAT- MB G3	UCSC_RefGene_Name	UCSC_RefGene_Accession	UCSC_RefGene_Group	Phantom4_Enhancers	Phantom5_Enhancers	DMR	X450k_Enhancer	HMM_Island	Regulatory_Feature_Name	Regulatory_Feature_Group	GencodeBasicV12_NAME	GencodeBasicV12_Accession	GencodeBasicV12_Group	GencodeCompV12_NAME	GencodeCompV12_Accession	GencodeCompV12_Group	DNase_Hypersensitivity_NAME	DNase_Hypersensitivity_Evidence_Count	OpenChromatin_NAME	OpenChromatin_Evidence_Count	TFBS_NAME	TFBS_Evidence_Count	Methyl27_Loci	Methyl450_Loci	Random_Loci
chr12	81471194	-	cg01624763	NA	NA	NA	NA	NA	NA	chr12:81471569-81472119	N_Shore	0.14505	ACSS3	NM_024560	TSS1500								ACSS3;ACSS3;ACSS3	ENST00000261206.3;ENST00000548058.1;ENST00000548058.1	TSS1500;5'UTR;1stExon	ACSS3;ACSS3;ACSS3;ACSS3	ENST00000261206.3;ENST00000548058.1;ENST00000548058.1;ENST00000549175.1	TSS1500;5'UTR;1stExon;5'UTR	chr12:81471145-81471430	3
chr12	81471311	+	cg08314603	NA	NA	NA	NA	NA	NA	chr12:81471569-81472119	N_Shore	0.24073	ACSS3	NM_024560	TSS1500								ACSS3;ACSS3;ACSS3	ENST00000261206.3;ENST00000548058.1;ENST00000548058.1	TSS1500;5'UTR;1stExon	ACSS3;ACSS3;ACSS3;ACSS3	ENST00000261206.3;ENST00000548058.1;ENST00000548058.1;ENST00000549175.1	TSS1500;5'UTR;1stExon;5'UTR	chr12:81471145-81471430	3						TRUE
chr12	81471419	-	cg00354572	NA	NA	NA	NA	NA	NA	chr12:81471569-81472119	N_Shore	0.191725	ACSS3	NM_024560	TSS1500								ACSS3;ACSS3;ACSS3	ENST00000261206.3;ENST00000548058.1;ENST00000548058.1	TSS1500;5'UTR;1stExon	ACSS3;ACSS3;ACSS3;ACSS3	ENST00000261206.3;ENST00000548058.1;ENST00000548058.1;ENST00000549175.1	TSS1500;5'UTR;1stExon;5'UTR	chr12:81471145-81471430	3					TRUE	TRUE
chr12	81471533	-	cg25971727	NA	NA	NA	NA	NA	NA	chr12:81471569-81472119	N_Shore	0.28471	ACSS3	NM_024560	TSS1500					12:79995664-79996250			ACSS3;ACSS3;ACSS3	ENST00000261206.3;ENST00000548058.1;ENST00000548058.1	TSS1500;5'UTR;1stExon	ACSS3;ACSS3;ACSS3;ACSS3	ENST00000261206.3;ENST00000548058.1;ENST00000548058.1;ENST00000549175.1	TSS1500;5'UTR;1stExon;5'UTR	chr12:81471440-81471970	3						TRUE
chr12	81471649	+	cg21754400	NA	NA	NA	NA	NA	NA	chr12:81471569-81472119	Island	0.203397	ACSS3	NM_024560	TSS200					12:79995664-79996250			ACSS3;ACSS3;ACSS3	ENST00000548058.1;ENST00000548058.1;ENST00000261206.3	5'UTR;1stExon;TSS200	ACSS3;ACSS3;ACSS3;ACSS3	ENST00000548058.1;ENST00000548058.1;ENST00000261206.3;ENST00000549175.1	5'UTR;1stExon;TSS200;5'UTR	chr12:81471440-81471970	3						TRUE
chr12	81471678	-	cg11659501	NA	NA	NA	NA	NA	NA	chr12:81471569-81472119	Island	0.299771	ACSS3	NM_024560	TSS200					12:79995664-79996250			ACSS3;ACSS3;ACSS3	ENST00000548058.1;ENST00000548058.1;ENST00000261206.3	5'UTR;1stExon;TSS200	ACSS3;ACSS3;ACSS3;ACSS3	ENST00000548058.1;ENST00000548058.1;ENST00000261206.3;ENST00000549175.1	5'UTR;1stExon;TSS200;5'UTR	chr12:81471440-81471970	3						TRUE
chr12	81471681	-	cg23007705	NA	NA	NA	NA	NA	NA	chr12:81471569-81472119	Island	0.189897	ACSS3	NM_024560	TSS200					12:79995664-79996250			ACSS3;ACSS3;ACSS3	ENST00000548058.1;ENST00000548058.1;ENST00000261206.3	5'UTR;1stExon;TSS200	ACSS3;ACSS3;ACSS3;ACSS3	ENST00000548058.1;ENST00000548058.1;ENST00000261206.3;ENST00000549175.1	5'UTR;1stExon;TSS200;5'UTR	chr12:81471440-81471970	3
chr12	81471754	+	cg23614791	NA	NA	NA	NA	NA	NA	chr12:81471569-81472119	Island	0.414489	ACSS3	NM_024560	TSS200					12:79995664-79996250			ACSS3;ACSS3;ACSS3	ENST00000548058.1;ENST00000548058.1;ENST00000261206.3	5'UTR;1stExon;TSS200	ACSS3;ACSS3;ACSS3;ACSS3	ENST00000548058.1;ENST00000548058.1;ENST00000261206.3;ENST00000549175.1	5'UTR;1stExon;TSS200;5'UTR	chr12:81471440-81471970	3						TRUE
chr12	81471757	+	cg25358039	NA	NA	NA	NA	NA	NA	chr12:81471569-81472119	Island	0.360416	ACSS3	NM_024560	TSS200					12:79995664-79996250			ACSS3;ACSS3;ACSS3	ENST00000548058.1;ENST00000548058.1;ENST00000261206.3	5'UTR;1stExon;TSS200	ACSS3;ACSS3;ACSS3;ACSS3	ENST00000548058.1;ENST00000548058.1;ENST00000261206.3;ENST00000549175.1	5'UTR;1stExon;TSS200;5'UTR	chr12:81471440-81471970	3						TRUE
chr12	81471867	-	cg13273396	NA	NA	NA	NA	NA	NA	chr12:81471569-81472119	Island	0.539559	ACSS3;ACSS3	NM_024560;NM_024560	1stExon;5'UTR	high-CpG:79995927-79996052				12:79995664-79996250			ACSS3;ACSS3;ACSS3;ACSS3	ENST00000548058.1;ENST00000548058.1;ENST00000261206.3;ENST00000261206.3	5'UTR;1stExon;5'UTR;1stExon	ACSS3;ACSS3;ACSS3;ACSS3;ACSS3	ENST00000548058.1;ENST00000548058.1;ENST00000261206.3;ENST00000261206.3;ENST00000549175.1	5'UTR;1stExon;5'UTR;1stExon;5'UTR	chr12:81471440-81471970	3						TRUE
chr12	81471882	-	cg10789281	NA	NA	NA	NA	NA	NA	chr12:81471569-81472119	Island	0.40659	ACSS3;ACSS3	NM_024560;NM_024560	1stExon;5'UTR	high-CpG:79995927-79996052				12:79995664-79996250			ACSS3;ACSS3;ACSS3;ACSS3	ENST00000548058.1;ENST00000548058.1;ENST00000261206.3;ENST00000261206.3	5'UTR;1stExon;5'UTR;1stExon	ACSS3;ACSS3;ACSS3;ACSS3;ACSS3	ENST00000548058.1;ENST00000548058.1;ENST00000261206.3;ENST00000261206.3;ENST00000549175.1	5'UTR;1stExon;5'UTR;1stExon;5'UTR	chr12:81471440-81471970	3						TRUE
chr12	81471884	-	cg26272220	NA	NA	NA	NA	NA	NA	chr12:81471569-81472119	Island	0.47177	ACSS3;ACSS3	NM_024560;NM_024560	1stExon;5'UTR	high-CpG:79995927-79996052				12:79995664-79996250			ACSS3;ACSS3;ACSS3;ACSS3	ENST00000548058.1;ENST00000548058.1;ENST00000261206.3;ENST00000261206.3	5'UTR;1stExon;5'UTR;1stExon	ACSS3;ACSS3;ACSS3;ACSS3;ACSS3	ENST00000548058.1;ENST00000548058.1;ENST00000261206.3;ENST00000261206.3;ENST00000549175.1	5'UTR;1stExon;5'UTR;1stExon;5'UTR	chr12:81471440-81471970	3						TRUE
chr12	81471938	-	cg05143887	NA	NA	NA	NA	NA	NA	chr12:81471569-81472119	Island	0.514007	ACSS3	NM_024560	1stExon					12:79995664-79996250			ACSS3;ACSS3	ENST00000548058.1;ENST00000261206.3	1stExon;1stExon	ACSS3;ACSS3;ACSS3	ENST00000548058.1;ENST00000261206.3;ENST00000549175.1	1stExon;1stExon;5'UTR	chr12:81471440-81471970	3						TRUE
chr12	81472118	+	cg24711649	NA	NA	NA	NA	NA	NA	chr12:81471569-81472119	Island	0.469065	ACSS3	NM_024560	1stExon					12:79995664-79996250			ACSS3;ACSS3	ENST00000548058.1;ENST00000261206.3	1stExon;1stExon	ACSS3;ACSS3;ACSS3	ENST00000548058.1;ENST00000261206.3;ENST00000549175.1	1stExon;1stExon;5'UTR	chr12:81472005-81472335	3						TRUE
chr12	81472177	-	cg01283289	NA	NA	NA	NA	NA	NA	chr12:81471569-81472119	S_Shore	0.238512	ACSS3	NM_024560	1stExon								ACSS3;ACSS3	ENST00000548058.1;ENST00000261206.3	1stExon;1stExon	ACSS3;ACSS3;ACSS3	ENST00000548058.1;ENST00000261206.3;ENST00000549175.1	1stExon;1stExon;5'UTR	chr12:81472005-81472335	3					TRUE	TRUE
DMR_19
chr	pos	strand	Name	Probe_rs	Probe_maf	CpG_rs	CpG_maf	SBE_rs	SBE_maf	Islands_Name	Relation_to_Island	Delta beta MNTI/PAT- MB G3	UCSC_RefGene_Name	UCSC_RefGene_Accession	UCSC_RefGene_Group	Phantom4_Enhancers	Phantom5_Enhancers	DMR	X450k_Enhancer	HMM_Island	Regulatory_Feature_Name	Regulatory_Feature_Group	GencodeBasicV12_NAME	GencodeBasicV12_Accession	GencodeBasicV12_Group	GencodeCompV12_NAME	GencodeCompV12_Accession	GencodeCompV12_Group	DNase_Hypersensitivity_NAME	DNase_Hypersensitivity_Evidence_Count	OpenChromatin_NAME	OpenChromatin_Evidence_Count	TFBS_NAME	TFBS_Evidence_Count	Methyl27_Loci	Methyl450_Loci	Random_Loci
chr3	127633627	+	cg00037856	NA	NA	NA	NA	NA	NA	chr3:127633993-127634588	N_Shore	-0.0381397											KBTBD12;KBTBD12	ENST00000405109.1;ENST00000407609.3	TSS1500;TSS1500	KBTBD12;KBTBD12	ENST00000405109.1;ENST00000476626.1	TSS1500;TSS1500	chr3:127633465-127633755	3						TRUE
chr3	127633887	+	cg00577449	NA	NA	NA	NA	NA	NA	chr3:127633993-127634588	N_Shore	0.048987								3:129116556-129117357			KBTBD12;KBTBD12	ENST00000407609.3;ENST00000405109.1	TSS1500;TSS200	KBTBD12;KBTBD12	ENST00000476626.1;ENST00000405109.1	TSS1500;TSS200	chr3:127633845-127634335	3						TRUE
chr3	127633925	-	cg10003213	NA	NA	NA	NA	NA	NA	chr3:127633993-127634588	N_Shore	-0.00141945								3:129116556-129117357			KBTBD12;KBTBD12	ENST00000407609.3;ENST00000405109.1	TSS1500;TSS200	KBTBD12;KBTBD12	ENST00000476626.1;ENST00000405109.1	TSS1500;TSS200	chr3:127633845-127634335	3
chr3	127633951	-	cg01702624	NA	NA	NA	NA	NA	NA	chr3:127633993-127634588	N_Shore	0.0376596								3:129116556-129117357			KBTBD12;KBTBD12	ENST00000407609.3;ENST00000405109.1	TSS1500;TSS200	KBTBD12;KBTBD12	ENST00000476626.1;ENST00000405109.1	TSS1500;TSS200	chr3:127633845-127634335	3
chr3	127634188	-	cg05768427	NA	NA	NA	NA	NA	NA	chr3:127633993-127634588	Island	-0.0204616				high-CpG:129116869-129117009		DMR		3:129116556-129117357			KBTBD12;KBTBD12;KBTBD12	ENST00000405109.1;ENST00000405109.1;ENST00000407609.3	1stExon;5'UTR;TSS200	KBTBD12;KBTBD12;KBTBD12	ENST00000405109.1;ENST00000405109.1;ENST00000476626.1	1stExon;5'UTR;TSS200	chr3:127633845-127634335	3						TRUE
chr3	127634271	+	cg08488841	NA	NA	NA	NA	NA	NA	chr3:127633993-127634588	Island	-0.0363785				high-CpG:129116869-129117009				3:129116556-129117357	3:127634241-127634304	Unclassified_Cell_type_specific	KBTBD12;KBTBD12;KBTBD12	ENST00000405109.1;ENST00000405109.1;ENST00000407609.3	1stExon;5'UTR;TSS200	KBTBD12;KBTBD12;KBTBD12	ENST00000405109.1;ENST00000405109.1;ENST00000476626.1	1stExon;5'UTR;TSS200	chr3:127633845-127634335	3						TRUE
chr3	127634298	+	cg10961186	rs56246308	0.073171	NA	NA	NA	NA	chr3:127633993-127634588	Island	-0.0175029				high-CpG:129116869-129117009				3:129116556-129117357	3:127634241-127634304	Unclassified_Cell_type_specific	KBTBD12;KBTBD12;KBTBD12	ENST00000405109.1;ENST00000405109.1;ENST00000407609.3	1stExon;5'UTR;TSS200	KBTBD12;KBTBD12;KBTBD12	ENST00000405109.1;ENST00000405109.1;ENST00000476626.1	1stExon;5'UTR;TSS200	chr3:127633845-127634335	3						TRUE
chr3	127634449	+	cg14701491	NA	NA	NA	NA	NA	NA	chr3:127633993-127634588	Island	-0.0410179								3:129116556-129117357			KBTBD12;KBTBD12	ENST00000405109.1;ENST00000407609.3	5'UTR;5'UTR	KBTBD12;KBTBD12;KBTBD12	ENST00000405109.1;ENST00000407609.3;ENST00000476626.1	5'UTR;5'UTR;5'UTR			chr3:127633833-127634672	4				TRUE
chr3	127634457	+	cg12311882	NA	NA	NA	NA	NA	NA	chr3:127633993-127634588	Island	-0.0575971								3:129116556-129117357			KBTBD12;KBTBD12	ENST00000405109.1;ENST00000407609.3	5'UTR;5'UTR	KBTBD12;KBTBD12;KBTBD12	ENST00000405109.1;ENST00000407609.3;ENST00000476626.1	5'UTR;5'UTR;5'UTR			chr3:127633833-127634672	4
chr3	127634459	+	cg13859958	NA	NA	NA	NA	NA	NA	chr3:127633993-127634588	Island	-0.047949								3:129116556-129117357			KBTBD12;KBTBD12	ENST00000405109.1;ENST00000407609.3	5'UTR;5'UTR	KBTBD12;KBTBD12;KBTBD12	ENST00000405109.1;ENST00000407609.3;ENST00000476626.1	5'UTR;5'UTR;5'UTR			chr3:127633833-127634672	4
chr3	127634587	+	cg21716282	rs73860725	0.070448	NA	NA	NA	NA	chr3:127633993-127634588	Island	-0.358348								3:129116556-129117357			KBTBD12;KBTBD12	ENST00000405109.1;ENST00000407609.3	5'UTR;5'UTR	KBTBD12;KBTBD12;KBTBD12	ENST00000405109.1;ENST00000407609.3;ENST00000476626.1	5'UTR;5'UTR;5'UTR			chr3:127633833-127634672	4				TRUE
DMR_20
chr	pos	strand	Name	Probe_rs	Probe_maf	CpG_rs	CpG_maf	SBE_rs	SBE_maf	Islands_Name	Relation_to_Island	Delta beta MNTI/PAT- MB G3	UCSC_RefGene_Name	UCSC_RefGene_Accession	UCSC_RefGene_Group	Phantom4_Enhancers	Phantom5_Enhancers	DMR	X450k_Enhancer	HMM_Island	Regulatory_Feature_Name	Regulatory_Feature_Group	GencodeBasicV12_NAME	GencodeBasicV12_Accession	GencodeBasicV12_Group	GencodeCompV12_NAME	GencodeCompV12_Accession	GencodeCompV12_Group	DNase_Hypersensitivity_NAME	DNase_Hypersensitivity_Evidence_Count	OpenChromatin_NAME	OpenChromatin_Evidence_Count	TFBS_NAME	TFBS_Evidence_Count	Methyl27_Loci	Methyl450_Loci	Random_Loci
chr7	129414098	+	cg02245212	NA	NA	NA	NA	NA	NA		OpenSea	0.210906																			chr7:129408489-129416743	6	chr7:129413172-129423768	6
chr7	129414317	+	cg16694664	NA	NA	NA	NA	NA	NA	chr7:129418286-129422509	N_Shelf	0.292341																	chr7:129414205-129414490	3						TRUE
chr7	129414567	+	cg09537448	NA	NA	NA	NA	NA	NA	chr7:129418286-129422509	N_Shelf	0.071037	MIR96	NR_029512	Body								MIR96	ENST00000362288.1	1stExon	MIR96	ENST00000362288.1	1stExon			chr7:129408489-129416743	6	chr7:129413172-129423768	6		TRUE
chr7	129414627	-	cg13374528	NA	NA	NA	NA	NA	NA	chr7:129418286-129422509	N_Shelf	0.108967	MIR96	NR_029512	TSS200								MIR96	ENST00000362288.1	TSS200	MIR96	ENST00000362288.1	TSS200	chr7:129414625-129414875	3						TRUE
chr7	129414651	-	cg09388414	NA	NA	NA	NA	NA	NA	chr7:129418286-129422509	N_Shelf	0.107399	MIR96	NR_029512	TSS200								MIR96	ENST00000362288.1	TSS200	MIR96	ENST00000362288.1	TSS200	chr7:129414625-129414875	3						TRUE
chr7	129414694	-	cg24616828	NA	NA	NA	NA	NA	NA	chr7:129418286-129422509	N_Shelf	0.0422052	MIR96	NR_029512	TSS200								MIR96	ENST00000362288.1	TSS200	MIR96	ENST00000362288.1	TSS200	chr7:129414625-129414875	3						TRUE
chr7	129414697	-	cg03446876	NA	NA	NA	NA	NA	NA	chr7:129418286-129422509	N_Shelf	0.191459	MIR96	NR_029512	TSS200								MIR96	ENST00000362288.1	TSS200	MIR96	ENST00000362288.1	TSS200	chr7:129414625-129414875	3						TRUE
chr7	129414736	+	cg08100535	NA	NA	NA	NA	NA	NA	chr7:129418286-129422509	N_Shelf	0.0483955	MIR96	NR_029512	TSS200								MIR96	ENST00000362288.1	TSS200	MIR96	ENST00000362288.1	TSS200	chr7:129414625-129414875	3						TRUE
chr7	129414746	+	cg01877565	NA	NA	NA	NA	NA	NA	chr7:129418286-129422509	N_Shelf	0.0596974	MIR183;MIR96	NR_029615;NR_029512	Body;TSS200								MIR96;MIR183	ENST00000362288.1;ENST00000384958.1	TSS200;1stExon	MIR96;MIR183	ENST00000362288.1;ENST00000384958.1	TSS200;1stExon	chr7:129414625-129414875	3						TRUE
chr7	129414860	-	cg06242719	NA	NA	NA	NA	NA	NA	chr7:129418286-129422509	N_Shelf	0.00386866	MIR183;MIR96	NR_029615;NR_029512	TSS200;TSS1500								MIR96;MIR183	ENST00000362288.1;ENST00000384958.1	TSS1500;TSS200	MIR96;MIR183	ENST00000362288.1;ENST00000384958.1	TSS1500;TSS200	chr7:129414625-129414875	3						TRUE
chr7	129414868	+	cg03104765	NA	NA	NA	NA	NA	NA	chr7:129418286-129422509	N_Shelf	0.0146791	MIR183;MIR96	NR_029615;NR_029512	TSS200;TSS1500								MIR96;MIR183	ENST00000362288.1;ENST00000384958.1	TSS1500;TSS200	MIR96;MIR183	ENST00000362288.1;ENST00000384958.1	TSS1500;TSS200	chr7:129414625-129414875	3						TRUE
chr7	129414880	+	cg00314904	NA	NA	NA	NA	NA	NA	chr7:129418286-129422509	N_Shelf	0.0468944	MIR183;MIR96	NR_029615;NR_029512	TSS200;TSS1500								MIR96;MIR183	ENST00000362288.1;ENST00000384958.1	TSS1500;TSS200	MIR96;MIR183	ENST00000362288.1;ENST00000384958.1	TSS1500;TSS200			chr7:129408489-129416743	6	chr7:129413172-129423768	6		TRUE
chr7	129414887	+	cg18161285	NA	NA	NA	NA	NA	NA	chr7:129418286-129422509	N_Shelf	0.0472208	MIR183;MIR96	NR_029615;NR_029512	TSS200;TSS1500								MIR96;MIR183	ENST00000362288.1;ENST00000384958.1	TSS1500;TSS200	MIR96;MIR183	ENST00000362288.1;ENST00000384958.1	TSS1500;TSS200			chr7:129408489-129416743	6	chr7:129413172-129423768	6		TRUE
chr7	129414894	+	cg16321266	NA	NA	NA	NA	NA	NA	chr7:129418286-129422509	N_Shelf	0.0701184	MIR183;MIR96	NR_029615;NR_029512	TSS200;TSS1500								MIR96;MIR183	ENST00000362288.1;ENST00000384958.1	TSS1500;TSS200	MIR96;MIR183	ENST00000362288.1;ENST00000384958.1	TSS1500;TSS200			chr7:129408489-129416743	6	chr7:129413172-129423768	6		TRUE
DMR_21
chr	pos	strand	Name	Probe_rs	Probe_maf	CpG_rs	CpG_maf	SBE_rs	SBE_maf	Islands_Name	Relation_to_Island	Delta beta MNTI/PAT- MB G3	UCSC_RefGene_Name	UCSC_RefGene_Accession	UCSC_RefGene_Group	Phantom4_Enhancers	Phantom5_Enhancers	DMR	X450k_Enhancer	HMM_Island	Regulatory_Feature_Name	Regulatory_Feature_Group	GencodeBasicV12_NAME	GencodeBasicV12_Accession	GencodeBasicV12_Group	GencodeCompV12_NAME	GencodeCompV12_Accession	GencodeCompV12_Group	DNase_Hypersensitivity_NAME	DNase_Hypersensitivity_Evidence_Count	OpenChromatin_NAME	OpenChromatin_Evidence_Count	TFBS_NAME	TFBS_Evidence_Count	Methyl27_Loci	Methyl450_Loci	Random_Loci
chr1	151693838	-	cg25199322	NA	NA	NA	NA	NA	NA	chr1:151693991-151694282	N_Shore	0.0126226	C1orf230	NM_001144956	TSS200				TRUE		1:151692962-151694475	Unclassified	RIIAD1;RIIAD1;AL589765.1	ENST00000426175.1;ENST00000479191.1;ENST00000442233.2	TSS1500;TSS200;3'UTR	RIIAD1;RIIAD1;RIIAD1;AL589765.1	ENST00000451484.1;ENST00000426175.1;ENST00000479191.1;ENST00000442233.2	TSS1500;TSS1500;TSS200;3'UTR			chr1:151692671-151694684	6				TRUE
chr1	151693847	-	cg26714626	NA	NA	NA	NA	NA	NA	chr1:151693991-151694282	N_Shore	0.0410674	RIIAD1	NM_001144956	TSS200				TRUE		1:151692962-151694475	Unclassified	RIIAD1;RIIAD1;AL589765.1	ENST00000426175.1;ENST00000479191.1;ENST00000442233.2	TSS1500;TSS200;3'UTR	RIIAD1;RIIAD1;RIIAD1;AL589765.1	ENST00000451484.1;ENST00000426175.1;ENST00000479191.1;ENST00000442233.2	TSS1500;TSS1500;TSS200;3'UTR			chr1:151692671-151694684	6
chr1	151693960	-	cg27530629	NA	NA	NA	NA	NA	NA	chr1:151693991-151694282	N_Shore	0.000458226	C1orf230	NM_001144956	TSS200				TRUE	1:149960561-149960984	1:151692962-151694475	Unclassified	RIIAD1;RIIAD1;AL589765.1	ENST00000426175.1;ENST00000479191.1;ENST00000442233.2	TSS1500;TSS200;3'UTR	RIIAD1;RIIAD1;RIIAD1;AL589765.1	ENST00000451484.1;ENST00000426175.1;ENST00000479191.1;ENST00000442233.2	TSS1500;TSS1500;TSS200;3'UTR	chr1:151693860-151694110	3						TRUE
chr1	151693966	-	cg13636536	NA	NA	NA	NA	NA	NA	chr1:151693991-151694282	N_Shore	-0.015507	RIIAD1	NM_001144956	TSS200				TRUE	1:149960561-149960984	1:151692962-151694475	Unclassified	RIIAD1;RIIAD1;AL589765.1	ENST00000426175.1;ENST00000479191.1;ENST00000442233.2	TSS1500;TSS200;3'UTR	RIIAD1;RIIAD1;RIIAD1;AL589765.1	ENST00000451484.1;ENST00000426175.1;ENST00000479191.1;ENST00000442233.2	TSS1500;TSS1500;TSS200;3'UTR	chr1:151693860-151694110	3
chr1	151693974	-	cg00673661	NA	NA	NA	NA	NA	NA	chr1:151693991-151694282	N_Shore	-0.0175432	RIIAD1	NM_001144956	TSS200				TRUE	1:149960561-149960984	1:151692962-151694475	Unclassified	RIIAD1;RIIAD1;AL589765.1	ENST00000426175.1;ENST00000479191.1;ENST00000442233.2	TSS1500;TSS200;3'UTR	RIIAD1;RIIAD1;RIIAD1;AL589765.1	ENST00000451484.1;ENST00000426175.1;ENST00000479191.1;ENST00000442233.2	TSS1500;TSS1500;TSS200;3'UTR	chr1:151693860-151694110	3
chr1	151694085	+	cg24907527	NA	NA	NA	NA	NA	NA	chr1:151693991-151694282	Island	-0.00991463	RIIAD1	NM_001144956	1stExon				TRUE	1:149960561-149960984	1:151692962-151694475	Unclassified	RIIAD1;RIIAD1;AL589765.1	ENST00000426175.1;ENST00000479191.1;ENST00000442233.2	TSS1500;1stExon;3'UTR	RIIAD1;RIIAD1;RIIAD1;AL589765.1	ENST00000451484.1;ENST00000426175.1;ENST00000479191.1;ENST00000442233.2	TSS1500;TSS1500;1stExon;3'UTR	chr1:151693860-151694110	3
chr1	151694108	-	cg22790257	NA	NA	NA	NA	NA	NA	chr1:151693991-151694282	Island	-0.0240351	C1orf230	NM_001144956	Body				TRUE	1:149960561-149960984	1:151692962-151694475	Unclassified	RIIAD1;AL589765.1	ENST00000426175.1;ENST00000442233.2	TSS1500;3'UTR	RIIAD1;RIIAD1;AL589765.1	ENST00000451484.1;ENST00000426175.1;ENST00000442233.2	TSS1500;TSS1500;3'UTR	chr1:151693860-151694110	3						TRUE
chr1	151694123	+	cg06100368	NA	NA	NA	NA	NA	NA	chr1:151693991-151694282	Island	-0.0125716	C1orf230	NM_001144956	Body				TRUE	1:149960561-149960984	1:151692962-151694475	Unclassified	RIIAD1;AL589765.1	ENST00000426175.1;ENST00000442233.2	TSS1500;3'UTR	RIIAD1;RIIAD1;AL589765.1	ENST00000426175.1;ENST00000451484.1;ENST00000442233.2	TSS1500;TSS200;3'UTR			chr1:151692671-151694684	6	chr1:151693858-151694421	6		TRUE
chr1	151694320	+	cg11690979	NA	NA	NA	NA	NA	NA	chr1:151693991-151694282	S_Shore	-0.018274	C1orf230	NM_001144956	Body					1:149960561-149960984	1:151692962-151694475	Unclassified	RIIAD1;AL589765.1	ENST00000426175.1;ENST00000442233.2	TSS1500;3'UTR	RIIAD1;RIIAD1;AL589765.1;RIIAD1	ENST00000426175.1;ENST00000451484.1;ENST00000442233.2;ENST00000451484.1	TSS1500;1stExon;3'UTR;5'UTR	chr1:151694140-151694455	3						TRUE
chr1	151694478	-	cg01609658	NA	NA	NA	NA	NA	NA	chr1:151693991-151694282	S_Shore	-0.22111	RIIAD1	NM_001144956	Body								RIIAD1;AL589765.1	ENST00000426175.1;ENST00000442233.2	TSS200;3'UTR	RIIAD1;AL589765.1;RIIAD1	ENST00000426175.1;ENST00000442233.2;ENST00000451484.1	TSS200;3'UTR;5'UTR			chr1:151692671-151694684	6
chr1	151694571	+	cg05906443	NA	NA	NA	NA	NA	NA	chr1:151693991-151694282	S_Shore	-0.190748	RIIAD1;RIIAD1	NM_001144956;NM_001144956	ExonBnd;Body								RIIAD1;RIIAD1;AL589765.1	ENST00000426175.1;ENST00000326413.3;ENST00000442233.2	TSS200;ExonBnd;3'UTR	RIIAD1;RIIAD1;AL589765.1;RIIAD1	ENST00000426175.1;ENST00000326413.3;ENST00000442233.2;ENST00000451484.1	TSS200;ExonBnd;3'UTR;5'UTR	chr1:151694525-151694895	3
chr1	151694582	+	cg01559878	NA	NA	NA	NA	NA	NA	chr1:151693991-151694282	S_Shore	-0.159535	RIIAD1	NM_001144956	Body								RIIAD1;AL589765.1	ENST00000426175.1;ENST00000442233.2	TSS200;3'UTR	RIIAD1;AL589765.1;RIIAD1	ENST00000426175.1;ENST00000442233.2;ENST00000451484.1	TSS200;3'UTR;5'UTR	chr1:151694525-151694895	3
DMR_22
chr	pos	strand	Name	Probe_rs	Probe_maf	CpG_rs	CpG_maf	SBE_rs	SBE_maf	Islands_Name	Relation_to_Island	Delta beta MNTI/PAT- MB G3	UCSC_RefGene_Name	UCSC_RefGene_Accession	UCSC_RefGene_Group	Phantom4_Enhancers	Phantom5_Enhancers	DMR	X450k_Enhancer	HMM_Island	Regulatory_Feature_Name	Regulatory_Feature_Group	GencodeBasicV12_NAME	GencodeBasicV12_Accession	GencodeBasicV12_Group	GencodeCompV12_NAME	GencodeCompV12_Accession	GencodeCompV12_Group	DNase_Hypersensitivity_NAME	DNase_Hypersensitivity_Evidence_Count	OpenChromatin_NAME	OpenChromatin_Evidence_Count	TFBS_NAME	TFBS_Evidence_Count	Methyl27_Loci	Methyl450_Loci	Random_Loci
chr20	62367108	-	cg03924136	NA	NA	NA	NA	NA	NA	chr20:62368955-62371962	N_Shore	0.163086	LIME1;LIME1;LIME1;LIME1;ZGPAT;ZGPAT;ZGPAT;ZGPAT;ZGPAT	NM_017806;NM_001305655;NM_001305654;NM_001305654;NM_181485;NM_001195654;NM_001195653;NM_032527;NM_001083113	TSS1500;TSS1500;1stExon;5'UTR;Body;Body;Body;Body;Body					20:61836750-61837584			LIME1;LIME1;ZGPAT	ENST00000490824.1;ENST00000309546.3;ENST00000490623.1	TSS1500;TSS1500;5'UTR	LIME1;LIME1;LIME1;LIME1;LIME1;LIME1;LIME1;ZGPAT;ZGPAT;ZGPAT	ENST00000444951.1;ENST00000490824.1;ENST00000465591.1;ENST00000309546.3;ENST00000487026.1;ENST00000480139.1;ENST00000496820.1;ENST00000477340.1;ENST00000490623.1;ENST00000486025.1	TSS1500;TSS1500;TSS1500;TSS1500;TSS1500;TSS1500;5'UTR;5'UTR;5'UTR;5'UTR	chr20:62366725-62367315	3
chr20	62367372	-	cg20844262	rs6011070	0.023892	NA	NA	NA	NA	chr20:62368955-62371962	N_Shore	0.222963	ZGPAT;ZGPAT;LIME1;ZGPAT	NM_001083113;NM_032527;NM_017806;NM_181485	3'UTR;3'UTR;TSS1500;3'UTR								LIME1;LIME1;ZGPAT;ZGPAT;ZGPAT	ENST00000490824.1;ENST00000309546.3;ENST00000448100.1;ENST00000355969.6;ENST00000490623.1	TSS1500;TSS1500;3'UTR;3'UTR;5'UTR	LIME1;LIME1;LIME1;LIME1;LIME1;LIME1;LIME1;LIME1;ZGPAT;ZGPAT;LIME1;ZGPAT;ZGPAT;ZGPAT	ENST00000444951.1;ENST00000490824.1;ENST00000465591.1;ENST00000309546.3;ENST00000487026.1;ENST00000480139.1;ENST00000496820.1;ENST00000493265.1;ENST00000448100.1;ENST00000355969.6;ENST00000489212.1;ENST00000477340.1;ENST00000490623.1;ENST00000486025.1	TSS1500;TSS1500;TSS1500;TSS1500;TSS1500;TSS1500;5'UTR;TSS1500;3'UTR;3'UTR;TSS1500;5'UTR;5'UTR;5'UTR	chr20:62367365-62368895	3						TRUE
chr20	62367404	+	cg00673059	NA	NA	NA	NA	NA	NA	chr20:62368955-62371962	N_Shore	0.220189	LIME1;LIME1;LIME1;LIME1;ZGPAT;ZGPAT;ZGPAT;ZGPAT;ZGPAT	NM_017806;NM_001305655;NM_001305654;NM_001305654;NM_181485;NM_001195654;NM_001195653;NM_032527;NM_001083113	TSS1500;TSS1500;1stExon;5'UTR;3'UTR;3'UTR;3'UTR;3'UTR;3'UTR								LIME1;LIME1;ZGPAT;ZGPAT;ZGPAT	ENST00000490824.1;ENST00000309546.3;ENST00000448100.1;ENST00000355969.6;ENST00000490623.1	TSS1500;TSS1500;3'UTR;3'UTR;5'UTR	LIME1;LIME1;LIME1;LIME1;LIME1;LIME1;LIME1;LIME1;ZGPAT;ZGPAT;LIME1;ZGPAT;ZGPAT;ZGPAT	ENST00000444951.1;ENST00000490824.1;ENST00000465591.1;ENST00000309546.3;ENST00000487026.1;ENST00000480139.1;ENST00000496820.1;ENST00000493265.1;ENST00000448100.1;ENST00000355969.6;ENST00000489212.1;ENST00000477340.1;ENST00000490623.1;ENST00000486025.1	TSS1500;TSS1500;TSS1500;TSS1500;TSS1500;TSS1500;5'UTR;TSS1500;3'UTR;3'UTR;TSS1500;5'UTR;5'UTR;5'UTR	chr20:62367365-62368895	3
chr20	62367632	-	cg13002740	NA	NA	NA	NA	NA	NA	chr20:62368955-62371962	N_Shore	0.080116	LIME1;LIME1;LIME1	NM_001305654;NM_017806;NM_001305655	5'UTR;TSS200;TSS200						20:62367587-62368260	Promoter_Associated	LIME1;LIME1;ZGPAT	ENST00000309546.3;ENST00000490824.1;ENST00000490623.1	TSS1500;TSS200;5'UTR	LIME1;LIME1;LIME1;LIME1;LIME1;LIME1;LIME1;LIME1;LIME1;ZGPAT;ZGPAT	ENST00000309546.3;ENST00000487026.1;ENST00000480139.1;ENST00000496820.1;ENST00000493265.1;ENST00000489212.1;ENST00000444951.1;ENST00000490824.1;ENST00000465591.1;ENST00000490623.1;ENST00000486025.1	TSS1500;TSS1500;TSS1500;5'UTR;TSS1500;TSS1500;TSS200;TSS200;TSS200;5'UTR;5'UTR	chr20:62367365-62368895	3
chr20	62367648	+	cg22616379	NA	NA	NA	NA	NA	NA	chr20:62368955-62371962	N_Shore	0.0270569	LIME1;LIME1;LIME1	NM_001305654;NM_017806;NM_001305655	5'UTR;TSS200;TSS200						20:62367587-62368260	Promoter_Associated	LIME1;LIME1;ZGPAT	ENST00000309546.3;ENST00000490824.1;ENST00000490623.1	TSS1500;TSS200;5'UTR	LIME1;LIME1;LIME1;LIME1;LIME1;LIME1;LIME1;LIME1;LIME1;LIME1;ZGPAT;ZGPAT	ENST00000309546.3;ENST00000487026.1;ENST00000480139.1;ENST00000496820.1;ENST00000493265.1;ENST00000489212.1;ENST00000490824.1;ENST00000465591.1;ENST00000444951.1;ENST00000444951.1;ENST00000490623.1;ENST00000486025.1	TSS1500;TSS1500;TSS1500;5'UTR;TSS1500;TSS1500;TSS200;TSS200;1stExon;5'UTR;5'UTR;5'UTR	chr20:62367365-62368895	3
chr20	62367698	-	cg14977069	NA	NA	NA	NA	NA	NA	chr20:62368955-62371962	N_Shore	0.00941695	LIME1	NM_017806	TSS1500						20:62367587-62368260	Promoter_Associated	LIME1;LIME1;LIME1;ZGPAT	ENST00000309546.3;ENST00000490824.1;ENST00000490824.1;ENST00000490623.1	TSS1500;1stExon;5'UTR;5'UTR	LIME1;LIME1;LIME1;LIME1;LIME1;LIME1;LIME1;LIME1;LIME1;LIME1;LIME1;ZGPAT;ZGPAT	ENST00000309546.3;ENST00000487026.1;ENST00000480139.1;ENST00000496820.1;ENST00000493265.1;ENST00000489212.1;ENST00000465591.1;ENST00000444951.1;ENST00000444951.1;ENST00000490824.1;ENST00000490824.1;ENST00000490623.1;ENST00000486025.1	TSS1500;TSS1500;TSS1500;5'UTR;TSS1500;TSS1500;TSS200;1stExon;5'UTR;1stExon;5'UTR;5'UTR;5'UTR	chr20:62367365-62368895	3						TRUE
chr20	62367805	-	cg06653796	NA	NA	NA	NA	NA	NA	chr20:62368955-62371962	N_Shore	0.0402354	LIME1	NM_017806	TSS200			CDMR			20:62367587-62368260	Promoter_Associated	LIME1;LIME1;LIME1;ZGPAT	ENST00000490824.1;ENST00000490824.1;ENST00000309546.3;ENST00000490623.1	1stExon;5'UTR;TSS200;5'UTR	LIME1;LIME1;LIME1;LIME1;LIME1;LIME1;LIME1;LIME1;LIME1;LIME1;ZGPAT;ZGPAT	ENST00000487026.1;ENST00000480139.1;ENST00000496820.1;ENST00000493265.1;ENST00000489212.1;ENST00000465591.1;ENST00000444951.1;ENST00000490824.1;ENST00000490824.1;ENST00000309546.3;ENST00000490623.1;ENST00000486025.1	TSS1500;TSS1500;5'UTR;TSS1500;TSS1500;TSS200;5'UTR;1stExon;5'UTR;TSS200;5'UTR;5'UTR	chr20:62367365-62368895	3					TRUE	TRUE
chr20	62367884	-	cg21201401	NA	NA	NA	NA	NA	NA	chr20:62368955-62371962	N_Shore	-0.0666523	LIME1	NM_017806	TSS200			CDMR			20:62367587-62368260	Promoter_Associated	LIME1;LIME1;LIME1;ZGPAT	ENST00000490824.1;ENST00000490824.1;ENST00000309546.3;ENST00000490623.1	1stExon;5'UTR;TSS200;5'UTR	LIME1;LIME1;LIME1;LIME1;LIME1;LIME1;LIME1;LIME1;LIME1;LIME1;LIME1;ZGPAT;ZGPAT	ENST00000496820.1;ENST00000493265.1;ENST00000489212.1;ENST00000444951.1;ENST00000490824.1;ENST00000490824.1;ENST00000309546.3;ENST00000487026.1;ENST00000465591.1;ENST00000465591.1;ENST00000480139.1;ENST00000490623.1;ENST00000486025.1	5'UTR;TSS1500;TSS1500;5'UTR;1stExon;5'UTR;TSS200;TSS200;1stExon;5'UTR;TSS200;5'UTR;5'UTR	chr20:62367365-62368895	3						TRUE
chr20	62367888	-	cg00446123	NA	NA	NA	NA	NA	NA	chr20:62368955-62371962	N_Shore	-0.0560889	LIME1	NM_017806	TSS200			CDMR			20:62367587-62368260	Promoter_Associated	LIME1;LIME1;LIME1;ZGPAT	ENST00000490824.1;ENST00000490824.1;ENST00000309546.3;ENST00000490623.1	1stExon;5'UTR;TSS200;5'UTR	LIME1;LIME1;LIME1;LIME1;LIME1;LIME1;LIME1;LIME1;LIME1;LIME1;LIME1;ZGPAT;ZGPAT	ENST00000496820.1;ENST00000493265.1;ENST00000489212.1;ENST00000444951.1;ENST00000490824.1;ENST00000490824.1;ENST00000309546.3;ENST00000487026.1;ENST00000465591.1;ENST00000465591.1;ENST00000480139.1;ENST00000490623.1;ENST00000486025.1	5'UTR;TSS1500;TSS1500;5'UTR;1stExon;5'UTR;TSS200;TSS200;1stExon;5'UTR;TSS200;5'UTR;5'UTR	chr20:62367365-62368895	3						TRUE
chr20	62367893	-	cg20513976	NA	NA	NA	NA	NA	NA	chr20:62368955-62371962	N_Shore	-0.0106593	LIME1	NM_017806	TSS200			CDMR			20:62367587-62368260	Promoter_Associated	LIME1;LIME1;LIME1;ZGPAT	ENST00000490824.1;ENST00000490824.1;ENST00000309546.3;ENST00000490623.1	1stExon;5'UTR;TSS200;5'UTR	LIME1;LIME1;LIME1;LIME1;LIME1;LIME1;LIME1;LIME1;LIME1;LIME1;LIME1;ZGPAT;ZGPAT	ENST00000496820.1;ENST00000493265.1;ENST00000489212.1;ENST00000444951.1;ENST00000490824.1;ENST00000490824.1;ENST00000309546.3;ENST00000487026.1;ENST00000465591.1;ENST00000465591.1;ENST00000480139.1;ENST00000490623.1;ENST00000486025.1	5'UTR;TSS1500;TSS1500;5'UTR;1stExon;5'UTR;TSS200;TSS200;1stExon;5'UTR;TSS200;5'UTR;5'UTR	chr20:62367365-62368895	3						TRUE
chr20	62367961	-	cg24631526	NA	NA	NA	NA	NA	NA	chr20:62368955-62371962	N_Shore	-0.0877572	LIME1	NM_017806	TSS200			CDMR			20:62367587-62368260	Promoter_Associated	LIME1;LIME1;LIME1;ZGPAT	ENST00000490824.1;ENST00000490824.1;ENST00000309546.3;ENST00000490623.1	1stExon;5'UTR;TSS200;5'UTR	LIME1;LIME1;LIME1;LIME1;LIME1;LIME1;LIME1;LIME1;LIME1;LIME1;LIME1;ZGPAT;ZGPAT	ENST00000496820.1;ENST00000493265.1;ENST00000489212.1;ENST00000444951.1;ENST00000490824.1;ENST00000490824.1;ENST00000309546.3;ENST00000487026.1;ENST00000465591.1;ENST00000465591.1;ENST00000480139.1;ENST00000490623.1;ENST00000486025.1	5'UTR;TSS1500;TSS1500;5'UTR;1stExon;5'UTR;TSS200;TSS200;1stExon;5'UTR;TSS200;5'UTR;5'UTR	chr20:62367365-62368895	3						TRUE
chr20	62367998	+	cg14396214	NA	NA	NA	NA	NA	NA	chr20:62368955-62371962	N_Shore	0.0222431	LIME1;LIME1	NM_017806;NM_017806	5'UTR;1stExon			CDMR			20:62367587-62368260	Promoter_Associated	LIME1;LIME1;LIME1;LIME1;ZGPAT	ENST00000490824.1;ENST00000490824.1;ENST00000309546.3;ENST00000309546.3;ENST00000490623.1	1stExon;5'UTR;1stExon;5'UTR;5'UTR	LIME1;LIME1;LIME1;LIME1;LIME1;LIME1;LIME1;LIME1;LIME1;LIME1;LIME1;LIME1;ZGPAT;ZGPAT	ENST00000496820.1;ENST00000493265.1;ENST00000489212.1;ENST00000444951.1;ENST00000490824.1;ENST00000490824.1;ENST00000487026.1;ENST00000465591.1;ENST00000465591.1;ENST00000480139.1;ENST00000309546.3;ENST00000309546.3;ENST00000490623.1;ENST00000486025.1	5'UTR;TSS1500;TSS1500;5'UTR;1stExon;5'UTR;TSS200;1stExon;5'UTR;TSS200;1stExon;5'UTR;5'UTR;5'UTR	chr20:62367365-62368895	3						TRUE
chr20	62368256	+	cg12413156	NA	NA	NA	NA	NA	NA	chr20:62368955-62371962	N_Shore	0.0774427	LIME1	NM_017806	5'UTR			CDMR			20:62367587-62368260	Promoter_Associated	LIME1;LIME1;LIME1;ZGPAT	ENST00000490824.1;ENST00000490824.1;ENST00000309546.3;ENST00000490623.1	1stExon;5'UTR;5'UTR;5'UTR	LIME1;LIME1;LIME1;LIME1;LIME1;LIME1;LIME1;LIME1;LIME1;LIME1;LIME1;SLC2A4RG;ZGPAT;ZGPAT	ENST00000496820.1;ENST00000493265.1;ENST00000489212.1;ENST00000444951.1;ENST00000490824.1;ENST00000490824.1;ENST00000465591.1;ENST00000309546.3;ENST00000487026.1;ENST00000480139.1;ENST00000494776.1;ENST00000467211.1;ENST00000490623.1;ENST00000486025.1	5'UTR;TSS1500;TSS1500;5'UTR;1stExon;5'UTR;5'UTR;5'UTR;5'UTR;5'UTR;TSS1500;TSS1500;5'UTR;5'UTR	chr20:62367365-62368895	3						TRUE
DMR_23
chr	pos	strand	Name	Probe_rs	Probe_maf	CpG_rs	CpG_maf	SBE_rs	SBE_maf	Islands_Name	Relation_to_Island	Delta beta MNTI/PAT- MB G3	UCSC_RefGene_Name	UCSC_RefGene_Accession	UCSC_RefGene_Group	Phantom4_Enhancers	Phantom5_Enhancers	DMR	X450k_Enhancer	HMM_Island	Regulatory_Feature_Name	Regulatory_Feature_Group	GencodeBasicV12_NAME	GencodeBasicV12_Accession	GencodeBasicV12_Group	GencodeCompV12_NAME	GencodeCompV12_Accession	GencodeCompV12_Group	DNase_Hypersensitivity_NAME	DNase_Hypersensitivity_Evidence_Count	OpenChromatin_NAME	OpenChromatin_Evidence_Count	TFBS_NAME	TFBS_Evidence_Count	Methyl27_Loci	Methyl450_Loci	Random_Loci
chr1	229569670	-	cg23597629	NA	NA	NA	NA	NA	NA	chr1:229567206-229570684	Island	-0.0535703	ACTA1	NM_001100	5'UTR					1:227636054-227637262			ACTA1;ACTA1;ACTA1	ENST00000366684.3;ENST00000366683.2;ENST00000342787.5	5'UTR;5'UTR;TSS1500	ACTA1;ACTA1;ACTA1	ENST00000366684.3;ENST00000366683.2;ENST00000342787.5	5'UTR;5'UTR;TSS1500	chr1:229569565-229571175	3						TRUE
chr1	229569795	-	cg08652487	NA	NA	NA	NA	NA	NA	chr1:229567206-229570684	Island	0.135112	ACTA1;ACTA1	NM_001100;NM_001100	5'UTR;1stExon					1:227636054-227637262			ACTA1;ACTA1;ACTA1;ACTA1;ACTA1	ENST00000366684.3;ENST00000366683.2;ENST00000342787.5;ENST00000366684.3;ENST00000366683.2	5'UTR;5'UTR;TSS1500;1stExon;1stExon	ACTA1;ACTA1;ACTA1;ACTA1;ACTA1	ENST00000366684.3;ENST00000366683.2;ENST00000342787.5;ENST00000366684.3;ENST00000366683.2	5'UTR;5'UTR;TSS1500;1stExon;1stExon	chr1:229569565-229571175	3						TRUE
chr1	229569877	-	cg14852384	NA	NA	NA	NA	NA	NA	chr1:229567206-229570684	Island	0.148909	ACTA1	NM_001100	TSS200					1:227636054-227637262			ACTA1;ACTA1;ACTA1	ENST00000342787.5;ENST00000366684.3;ENST00000366683.2	TSS1500;TSS200;TSS200	ACTA1;ACTA1;ACTA1	ENST00000342787.5;ENST00000366684.3;ENST00000366683.2	TSS1500;TSS200;TSS200	chr1:229569565-229571175	3						TRUE
chr1	229569892	+	cg05347845	rs117656252	0.003906	NA	NA	NA	NA	chr1:229567206-229570684	Island	0.402672	ACTA1	NM_001100	TSS200					1:227636054-227637262			ACTA1;ACTA1;ACTA1	ENST00000342787.5;ENST00000366684.3;ENST00000366683.2	TSS1500;TSS200;TSS200	ACTA1;ACTA1;ACTA1	ENST00000342787.5;ENST00000366684.3;ENST00000366683.2	TSS1500;TSS200;TSS200	chr1:229569565-229571175	3						TRUE
chr1	229569894	+	cg02767613	rs117656252	0.003906	NA	NA	NA	NA	chr1:229567206-229570684	Island	0.342784	ACTA1	NM_001100	TSS200					1:227636054-227637262			ACTA1;ACTA1;ACTA1	ENST00000342787.5;ENST00000366684.3;ENST00000366683.2	TSS1500;TSS200;TSS200	ACTA1;ACTA1;ACTA1	ENST00000342787.5;ENST00000366684.3;ENST00000366683.2	TSS1500;TSS200;TSS200	chr1:229569565-229571175	3						TRUE
chr1	229569902	+	cg04030615	rs117656252	0.003906	NA	NA	NA	NA	chr1:229567206-229570684	Island	0.35732	ACTA1	NM_001100	TSS200					1:227636054-227637262			ACTA1;ACTA1;ACTA1	ENST00000342787.5;ENST00000366684.3;ENST00000366683.2	TSS1500;TSS200;TSS200	ACTA1;ACTA1;ACTA1	ENST00000342787.5;ENST00000366684.3;ENST00000366683.2	TSS1500;TSS200;TSS200	chr1:229569565-229571175	3						TRUE
chr1	229569969	-	cg26163852	rs117656252	0.003906	NA	NA	NA	NA	chr1:229567206-229570684	Island	0.332148	ACTA1	NM_001100	TSS200			DMR		1:227636054-227637262			ACTA1;ACTA1;ACTA1	ENST00000342787.5;ENST00000366684.3;ENST00000366683.2	TSS1500;TSS200;TSS200	ACTA1;ACTA1;ACTA1	ENST00000342787.5;ENST00000366684.3;ENST00000366683.2	TSS1500;TSS200;TSS200	chr1:229569565-229571175	3						TRUE
chr1	229570052	+	cg11689813	NA	NA	NA	NA	NA	NA	chr1:229567206-229570684	Island	0.29924	ACTA1	NM_001100	TSS1500			DMR		1:227636054-227637262			ACTA1;ACTA1;ACTA1	ENST00000342787.5;ENST00000366684.3;ENST00000366683.2	TSS1500;TSS1500;TSS1500	ACTA1;ACTA1;ACTA1	ENST00000342787.5;ENST00000366684.3;ENST00000366683.2	TSS1500;TSS1500;TSS1500	chr1:229569565-229571175	3						TRUE
chr1	229570057	+	cg00064261	NA	NA	NA	NA	NA	NA	chr1:229567206-229570684	Island	0.19049	ACTA1	NM_001100	TSS1500			DMR		1:227636054-227637262			ACTA1;ACTA1;ACTA1	ENST00000342787.5;ENST00000366684.3;ENST00000366683.2	TSS1500;TSS1500;TSS1500	ACTA1;ACTA1;ACTA1	ENST00000342787.5;ENST00000366684.3;ENST00000366683.2	TSS1500;TSS1500;TSS1500	chr1:229569565-229571175	3						TRUE
chr1	229570188	+	cg07777790	NA	NA	NA	NA	NA	NA	chr1:229567206-229570684	Island	0.107596	ACTA1	NM_001100	TSS1500			DMR		1:227636054-227637262			ACTA1;ACTA1;ACTA1	ENST00000342787.5;ENST00000366684.3;ENST00000366683.2	TSS1500;TSS1500;TSS1500	ACTA1;ACTA1;ACTA1	ENST00000342787.5;ENST00000366684.3;ENST00000366683.2	TSS1500;TSS1500;TSS1500	chr1:229569565-229571175	3						TRUE
chr1	229570230	+	cg20025656	NA	NA	NA	NA	NA	NA	chr1:229567206-229570684	Island	0.269894	ACTA1	NM_001100	TSS1500			DMR		1:227636054-227637262			ACTA1;ACTA1;ACTA1	ENST00000342787.5;ENST00000366684.3;ENST00000366683.2	TSS1500;TSS1500;TSS1500	ACTA1;ACTA1;ACTA1	ENST00000342787.5;ENST00000366684.3;ENST00000366683.2	TSS1500;TSS1500;TSS1500	chr1:229569565-229571175	3					TRUE	TRUE
chr1	229570288	-	cg12908399	NA	NA	NA	NA	NA	NA	chr1:229567206-229570684	Island	4.43636e-05	ACTA1	NM_001100	TSS1500			DMR		1:227636054-227637262			ACTA1;ACTA1;ACTA1	ENST00000342787.5;ENST00000366684.3;ENST00000366683.2	TSS1500;TSS1500;TSS1500	ACTA1;ACTA1;ACTA1	ENST00000342787.5;ENST00000366684.3;ENST00000366683.2	TSS1500;TSS1500;TSS1500	chr1:229569565-229571175	3						TRUE
DMR_24
chr	pos	strand	Name	Probe_rs	Probe_maf	CpG_rs	CpG_maf	SBE_rs	SBE_maf	Islands_Name	Relation_to_Island	Delta beta MNTI/PAT- MB G3	UCSC_RefGene_Name	UCSC_RefGene_Accession	UCSC_RefGene_Group	Phantom4_Enhancers	Phantom5_Enhancers	DMR	X450k_Enhancer	HMM_Island	Regulatory_Feature_Name	Regulatory_Feature_Group	GencodeBasicV12_NAME	GencodeBasicV12_Accession	GencodeBasicV12_Group	GencodeCompV12_NAME	GencodeCompV12_Accession	GencodeCompV12_Group	DNase_Hypersensitivity_NAME	DNase_Hypersensitivity_Evidence_Count	OpenChromatin_NAME	OpenChromatin_Evidence_Count	TFBS_NAME	TFBS_Evidence_Count	Methyl27_Loci	Methyl450_Loci	Random_Loci
chr13	100641243	+	cg25527494	NA	NA	NA	NA	NA	NA	chr13:100641334-100642188	N_Shore	-0.423854								13:99438812-99439531									chr13:100641240-100641515	3						TRUE
chr13	100641317	-	cg06654537	NA	NA	NA	NA	NA	NA	chr13:100641334-100642188	N_Shore	-0.451344						DMR		13:99438812-99439531									chr13:100641240-100641515	3						TRUE
chr13	100641409	+	cg00295794	NA	NA	NA	NA	NA	NA	chr13:100641334-100642188	Island	-0.691165						DMR		13:99438812-99439531									chr13:100641240-100641515	3						TRUE
chr13	100641646	-	cg18008019	NA	NA	NA	NA	NA	NA	chr13:100641334-100642188	Island	-0.356297						DMR		13:99439600-99439869									chr13:100641645-100642130	3						TRUE
chr13	100641744	+	cg25334575	NA	NA	NA	NA	NA	NA	chr13:100641334-100642188	Island	-0.35905						DMR		13:99439600-99439869									chr13:100641645-100642130	3						TRUE
chr13	100641867	+	cg19385331	NA	NA	NA	NA	NA	NA	chr13:100641334-100642188	Island	-0.56353						DMR		13:99439600-99439869	13:100641780-100642098	Unclassified_Cell_type_specific							chr13:100641645-100642130	3						TRUE
chr13	100641900	+	cg07501233	NA	NA	NA	NA	NA	NA	chr13:100641334-100642188	Island	-0.520624						DMR			13:100641780-100642098	Unclassified_Cell_type_specific							chr13:100641645-100642130	3						TRUE
chr13	100641978	-	cg11990630	NA	NA	NA	NA	NA	NA	chr13:100641334-100642188	Island	-0.352395						DMR	TRUE	13:99439942-99440189	13:100641780-100642098	Unclassified_Cell_type_specific							chr13:100641645-100642130	3						TRUE
chr13	100642106	-	cg19068510	NA	NA	NA	NA	NA	NA	chr13:100641334-100642188	Island	-0.488528						CDMR	TRUE	13:99439942-99440189									chr13:100641645-100642130	3						TRUE
DMR_25
chr	pos	strand	Name	Probe_rs	Probe_maf	CpG_rs	CpG_maf	SBE_rs	SBE_maf	Islands_Name	Relation_to_Island	Delta beta MNTI/PAT- MB G3	UCSC_RefGene_Name	UCSC_RefGene_Accession	UCSC_RefGene_Group	Phantom4_Enhancers	Phantom5_Enhancers	DMR	X450k_Enhancer	HMM_Island	Regulatory_Feature_Name	Regulatory_Feature_Group	GencodeBasicV12_NAME	GencodeBasicV12_Accession	GencodeBasicV12_Group	GencodeCompV12_NAME	GencodeCompV12_Accession	GencodeCompV12_Group	DNase_Hypersensitivity_NAME	DNase_Hypersensitivity_Evidence_Count	OpenChromatin_NAME	OpenChromatin_Evidence_Count	TFBS_NAME	TFBS_Evidence_Count	Methyl27_Loci	Methyl450_Loci	Random_Loci
chr12	101187957	-	cg19894076	NA	NA	NA	NA	NA	NA		OpenSea	0.176037	ANO4	NM_178826	TSS1500								ANO4;ANO4;ANO4;ANO4	ENST00000551148.1;ENST00000392979.3;ENST00000299222.9;ENST00000392977.3	TSS1500;TSS1500;TSS1500;TSS1500	ANO4;ANO4;ANO4;ANO4;ANO4;ANO4	ENST00000549155.1;ENST00000551148.1;ENST00000546991.1;ENST00000392979.3;ENST00000299222.9;ENST00000392977.3	5'UTR;TSS1500;TSS1500;TSS1500;TSS1500;TSS1500								TRUE
chr12	101188013	+	cg06506699	NA	NA	NA	NA	NA	NA		OpenSea	0.14072	ANO4;ANO4	NM_178826;NM_001286615	TSS1500;TSS1500								ANO4;ANO4;ANO4;ANO4	ENST00000551148.1;ENST00000392979.3;ENST00000299222.9;ENST00000392977.3	TSS1500;TSS1500;TSS1500;TSS1500	ANO4;ANO4;ANO4;ANO4;ANO4;ANO4	ENST00000549155.1;ENST00000551148.1;ENST00000546991.1;ENST00000392979.3;ENST00000299222.9;ENST00000392977.3	5'UTR;TSS1500;TSS1500;TSS1500;TSS1500;TSS1500
chr12	101188278	-	cg20126546	NA	NA	NA	NA	NA	NA		OpenSea	0.546351	ANO4	NM_178826	TSS200								ANO4;ANO4;ANO4;ANO4	ENST00000551148.1;ENST00000392979.3;ENST00000299222.9;ENST00000392977.3	TSS200;TSS1500;TSS1500;TSS1500	ANO4;ANO4;ANO4;ANO4;ANO4;ANO4	ENST00000551148.1;ENST00000549155.1;ENST00000546991.1;ENST00000392979.3;ENST00000299222.9;ENST00000392977.3	TSS200;5'UTR;TSS1500;TSS1500;TSS1500;TSS1500								TRUE
chr12	101188325	+	cg09648269	NA	NA	NA	NA	NA	NA		OpenSea	0.14874	ANO4	NM_178826	TSS200								ANO4;ANO4;ANO4;ANO4	ENST00000551148.1;ENST00000392979.3;ENST00000299222.9;ENST00000392977.3	TSS200;TSS1500;TSS1500;TSS1500	ANO4;ANO4;ANO4;ANO4;ANO4;ANO4	ENST00000551148.1;ENST00000549155.1;ENST00000546991.1;ENST00000392979.3;ENST00000299222.9;ENST00000392977.3	TSS200;5'UTR;TSS1500;TSS1500;TSS1500;TSS1500								TRUE
chr12	101188350	-	cg02986414	NA	NA	NA	NA	NA	NA		OpenSea	0.592565	ANO4;ANO4	NM_178826;NM_001286615	TSS200;TSS200								ANO4;ANO4;ANO4;ANO4	ENST00000551148.1;ENST00000392979.3;ENST00000299222.9;ENST00000392977.3	TSS200;TSS1500;TSS1500;TSS1500	ANO4;ANO4;ANO4;ANO4;ANO4;ANO4	ENST00000551148.1;ENST00000549155.1;ENST00000546991.1;ENST00000392979.3;ENST00000299222.9;ENST00000392977.3	TSS200;5'UTR;TSS1500;TSS1500;TSS1500;TSS1500
chr12	101188532	+	cg01829277	NA	NA	NA	NA	NA	NA		OpenSea	0.257	ANO4;ANO4;ANO4;ANO4	NM_178826;NM_001286615;NM_178826;NM_001286615	1stExon;1stExon;5'UTR;5'UTR								ANO4;ANO4;ANO4;ANO4;ANO4	ENST00000551148.1;ENST00000392979.3;ENST00000551148.1;ENST00000299222.9;ENST00000392977.3	1stExon;TSS200;5'UTR;TSS1500;TSS1500	ANO4;ANO4;ANO4;ANO4;ANO4;ANO4;ANO4	ENST00000546991.1;ENST00000551148.1;ENST00000392979.3;ENST00000551148.1;ENST00000549155.1;ENST00000299222.9;ENST00000392977.3	TSS200;1stExon;TSS200;5'UTR;5'UTR;TSS1500;TSS1500	chr12:101188500-101188870	3
chr12	101188564	-	cg07876896	NA	NA	NA	NA	NA	NA		OpenSea	0.185746	ANO4;ANO4;ANO4;ANO4	NM_178826;NM_001286615;NM_178826;NM_001286615	1stExon;1stExon;5'UTR;5'UTR								ANO4;ANO4;ANO4;ANO4;ANO4	ENST00000551148.1;ENST00000392979.3;ENST00000299222.9;ENST00000392977.3;ENST00000551148.1	1stExon;TSS200;TSS200;TSS200;5'UTR	ANO4;ANO4;ANO4;ANO4;ANO4;ANO4;ANO4;ANO4	ENST00000551148.1;ENST00000392979.3;ENST00000299222.9;ENST00000392977.3;ENST00000546991.1;ENST00000551148.1;ENST00000546991.1;ENST00000549155.1	1stExon;TSS200;TSS200;TSS200;1stExon;5'UTR;5'UTR;5'UTR	chr12:101188500-101188870	3
chr12	101188569	-	cg21442335	NA	NA	NA	NA	NA	NA		OpenSea	0.382294	ANO4;ANO4;ANO4;ANO4	NM_178826;NM_001286615;NM_178826;NM_001286615	1stExon;1stExon;5'UTR;5'UTR								ANO4;ANO4;ANO4;ANO4;ANO4	ENST00000551148.1;ENST00000392979.3;ENST00000299222.9;ENST00000392977.3;ENST00000551148.1	1stExon;TSS200;TSS200;TSS200;5'UTR	ANO4;ANO4;ANO4;ANO4;ANO4;ANO4;ANO4;ANO4	ENST00000551148.1;ENST00000392979.3;ENST00000299222.9;ENST00000392977.3;ENST00000546991.1;ENST00000551148.1;ENST00000546991.1;ENST00000549155.1	1stExon;TSS200;TSS200;TSS200;1stExon;5'UTR;5'UTR;5'UTR	chr12:101188500-101188870	3
chr12	101188635	-	cg17963193	NA	NA	NA	NA	NA	NA		OpenSea	0.413594	ANO4;ANO4	NM_178826;NM_178826	1stExon;5'UTR								ANO4;ANO4;ANO4;ANO4;ANO4;ANO4	ENST00000551148.1;ENST00000299222.9;ENST00000392977.3;ENST00000392979.3;ENST00000551148.1;ENST00000392979.3	1stExon;TSS200;TSS200;1stExon;5'UTR;5'UTR	ANO4;ANO4;ANO4;ANO4;ANO4;ANO4;ANO4;ANO4;ANO4	ENST00000551148.1;ENST00000299222.9;ENST00000392977.3;ENST00000546991.1;ENST00000392979.3;ENST00000551148.1;ENST00000546991.1;ENST00000392979.3;ENST00000549155.1	1stExon;TSS200;TSS200;1stExon;1stExon;5'UTR;5'UTR;5'UTR;5'UTR	chr12:101188500-101188870	3						TRUE
chr12	101188704	-	cg17593324	NA	NA	NA	NA	NA	NA		OpenSea	0.335976	ANO4;ANO4;ANO4;ANO4	NM_178826;NM_001286615;NM_178826;NM_001286615	1stExon;1stExon;5'UTR;5'UTR								ANO4;ANO4;ANO4;ANO4;ANO4;ANO4	ENST00000551148.1;ENST00000299222.9;ENST00000392977.3;ENST00000392979.3;ENST00000551148.1;ENST00000392979.3	1stExon;TSS200;TSS200;1stExon;5'UTR;5'UTR	ANO4;ANO4;ANO4;ANO4;ANO4;ANO4;ANO4;ANO4;ANO4	ENST00000551148.1;ENST00000299222.9;ENST00000392977.3;ENST00000546991.1;ENST00000392979.3;ENST00000551148.1;ENST00000546991.1;ENST00000392979.3;ENST00000549155.1	1stExon;TSS200;TSS200;1stExon;1stExon;5'UTR;5'UTR;5'UTR;5'UTR	chr12:101188500-101188870	3
DMR_26
chr	pos	strand	Name	Probe_rs	Probe_maf	CpG_rs	CpG_maf	SBE_rs	SBE_maf	Islands_Name	Relation_to_Island	Delta beta MNTI/PAT- MB G3	UCSC_RefGene_Name	UCSC_RefGene_Accession	UCSC_RefGene_Group	Phantom4_Enhancers	Phantom5_Enhancers	DMR	X450k_Enhancer	HMM_Island	Regulatory_Feature_Name	Regulatory_Feature_Group	GencodeBasicV12_NAME	GencodeBasicV12_Accession	GencodeBasicV12_Group	GencodeCompV12_NAME	GencodeCompV12_Accession	GencodeCompV12_Group	DNase_Hypersensitivity_NAME	DNase_Hypersensitivity_Evidence_Count	OpenChromatin_NAME	OpenChromatin_Evidence_Count	TFBS_NAME	TFBS_Evidence_Count	Methyl27_Loci	Methyl450_Loci	Random_Loci
chr19	58220080	+	cg03142586	NA	NA	NA	NA	NA	NA	chr19:58220189-58220517	N_Shore	0.0339191	ZNF154	NM_001085384	Body					19:62911854-62912586			ZNF154	ENST00000451275.1	3'UTR	ZNF154;ZNF154	ENST00000317656.4;ENST00000451275.1	3'UTR;3'UTR	chr19:58219905-58220755	3						TRUE
chr19	58220295	+	cg11294513	NA	NA	NA	NA	NA	NA	chr19:58220189-58220517	Island	0.000933713	ZNF154	NM_001085384	Body					19:62911854-62912586			ZNF154	ENST00000451275.1	3'UTR	ZNF154;ZNF154	ENST00000317656.4;ENST00000451275.1	3'UTR;3'UTR	chr19:58219905-58220755	3						TRUE
chr19	58220370	-	cg05661282	NA	NA	NA	NA	NA	NA	chr19:58220189-58220517	Island	-0.0121128	ZNF154;ZNF154	NM_001085384;NM_001085384	5'UTR;1stExon					19:62911854-62912586			ZNF154;ZNF154;ZNF154;ZNF154;ZNF154;ZNF154	ENST00000512439.2;ENST00000451275.1;ENST00000426889.1;ENST00000512439.2;ENST00000426889.1;ENST00000451275.1	1stExon;1stExon;1stExon;5'UTR;5'UTR;3'UTR	ZNF154;ZNF154;ZNF154;ZNF154;ZNF154;ZNF154;ZNF154	ENST00000317656.4;ENST00000451275.1;ENST00000426889.1;ENST00000512439.2;ENST00000426889.1;ENST00000317656.4;ENST00000451275.1	1stExon;1stExon;1stExon;5'UTR;5'UTR;3'UTR;3'UTR	chr19:58219905-58220755	3						TRUE
chr19	58220494	+	cg21790626	NA	NA	NA	NA	NA	NA	chr19:58220189-58220517	Island	0.0033357	ZNF154;ZNF154	NM_001085384;NM_001085384	5'UTR;1stExon					19:62911854-62912586			ZNF154;ZNF154;ZNF154;ZNF154;ZNF154;ZNF154	ENST00000512439.2;ENST00000451275.1;ENST00000426889.1;ENST00000512439.2;ENST00000426889.1;ENST00000451275.1	1stExon;1stExon;1stExon;5'UTR;5'UTR;3'UTR	ZNF154;ZNF154;ZNF154;ZNF154;ZNF154;ZNF154;ZNF154	ENST00000317656.4;ENST00000451275.1;ENST00000426889.1;ENST00000512439.2;ENST00000426889.1;ENST00000317656.4;ENST00000451275.1	1stExon;1stExon;1stExon;5'UTR;5'UTR;3'UTR;3'UTR	chr19:58219905-58220755	3					TRUE	TRUE
chr19	58220516	+	cg27049766	NA	NA	NA	NA	NA	NA	chr19:58220189-58220517	Island	-0.00324059	ZNF154;ZNF154	NM_001085384;NM_001085384	5'UTR;1stExon					19:62911854-62912586			ZNF154;ZNF154;ZNF154;ZNF154;ZNF154;ZNF154	ENST00000512439.2;ENST00000451275.1;ENST00000426889.1;ENST00000512439.2;ENST00000426889.1;ENST00000451275.1	1stExon;1stExon;1stExon;5'UTR;5'UTR;3'UTR	ZNF154;ZNF154;ZNF154;ZNF154;ZNF154;ZNF154;ZNF154	ENST00000317656.4;ENST00000451275.1;ENST00000426889.1;ENST00000512439.2;ENST00000426889.1;ENST00000317656.4;ENST00000451275.1	1stExon;1stExon;1stExon;5'UTR;5'UTR;3'UTR;3'UTR	chr19:58219905-58220755	3						TRUE
chr19	58220657	+	cg03234186	NA	NA	NA	NA	NA	NA	chr19:58220189-58220517	S_Shore	-0.00910655	ZNF154	NM_001085384	TSS200					19:62911854-62912586			ZNF154;ZNF154;ZNF154	ENST00000512439.2;ENST00000451275.1;ENST00000426889.1	TSS200;TSS200;TSS200	ZNF154;ZNF154;ZNF154	ENST00000317656.4;ENST00000451275.1;ENST00000426889.1	TSS200;TSS200;TSS200	chr19:58219905-58220755	3						TRUE
chr19	58220662	+	cg08668790	NA	NA	NA	NA	NA	NA	chr19:58220189-58220517	S_Shore	-0.00614068	ZNF154	NM_001085384	TSS200					19:62911854-62912586			ZNF154;ZNF154;ZNF154	ENST00000512439.2;ENST00000451275.1;ENST00000426889.1	TSS200;TSS200;TSS200	ZNF154;ZNF154;ZNF154	ENST00000317656.4;ENST00000451275.1;ENST00000426889.1	TSS200;TSS200;TSS200	chr19:58219905-58220755	3					TRUE	TRUE
chr19	58220669	-	cg00983956	NA	NA	NA	NA	NA	NA	chr19:58220189-58220517	S_Shore	-0.0126466	ZNF154;ZNF154;ZNF154	NM_001085384;NR_110974;NR_110975	TSS200;TSS200;TSS200					19:62911854-62912586			ZNF154;ZNF154;ZNF154	ENST00000512439.2;ENST00000451275.1;ENST00000426889.1	TSS200;TSS200;TSS200	ZNF154;ZNF154;ZNF154	ENST00000317656.4;ENST00000451275.1;ENST00000426889.1	TSS200;TSS200;TSS200	chr19:58219905-58220755	3
chr19	58220718	+	cg12506930	NA	NA	NA	NA	NA	NA	chr19:58220189-58220517	S_Shore	-0.00756908	ZNF154	NM_001085384	TSS200					19:62911854-62912586			ZNF154;ZNF154;ZNF154	ENST00000512439.2;ENST00000451275.1;ENST00000426889.1	TSS200;TSS200;TSS200	ZNF154;ZNF154;ZNF154	ENST00000317656.4;ENST00000451275.1;ENST00000426889.1	TSS200;TSS200;TSS200	chr19:58219905-58220755	3						TRUE
chr19	58220773	+	cg26465391	NA	NA	NA	NA	NA	NA	chr19:58220189-58220517	S_Shore	-0.0143144	ZNF154	NM_001085384	TSS200					19:62911854-62912586			ZNF154;ZNF154;ZNF154	ENST00000426889.1;ENST00000512439.2;ENST00000451275.1	TSS200;TSS1500;TSS1500	ZNF154;ZNF154;ZNF154	ENST00000426889.1;ENST00000317656.4;ENST00000451275.1	TSS200;TSS1500;TSS1500			chr19:58219925-58220988	6	chr19:58219624-58220876	6		TRUE
chr19	58220818	+	cg01268824	NA	NA	NA	NA	NA	NA	chr19:58220189-58220517	S_Shore	-0.0456758	ZNF154	NM_001085384	TSS1500								ZNF154;ZNF154;ZNF154	ENST00000512439.2;ENST00000451275.1;ENST00000426889.1	TSS1500;TSS1500;TSS1500	ZNF154;ZNF154;ZNF154	ENST00000317656.4;ENST00000451275.1;ENST00000426889.1	TSS1500;TSS1500;TSS1500			chr19:58219925-58220988	6	chr19:58219624-58220876	6		TRUE
chr19	58220955	-	cg14969744	NA	NA	NA	NA	NA	NA	chr19:58220189-58220517	S_Shore	-0.0669994	ZNF154;ZNF154;ZNF154	NM_001085384;NR_110974;NR_110975	TSS1500;TSS1500;TSS1500								ZNF154;ZNF154;ZNF154	ENST00000512439.2;ENST00000451275.1;ENST00000426889.1	TSS1500;TSS1500;TSS1500	ZNF154;ZNF154;ZNF154	ENST00000317656.4;ENST00000451275.1;ENST00000426889.1	TSS1500;TSS1500;TSS1500			chr19:58219925-58220988	6
DMR_27
chr	pos	strand	Name	Probe_rs	Probe_maf	CpG_rs	CpG_maf	SBE_rs	SBE_maf	Islands_Name	Relation_to_Island	Delta beta MNTI/PAT- MB G3	UCSC_RefGene_Name	UCSC_RefGene_Accession	UCSC_RefGene_Group	Phantom4_Enhancers	Phantom5_Enhancers	DMR	X450k_Enhancer	HMM_Island	Regulatory_Feature_Name	Regulatory_Feature_Group	GencodeBasicV12_NAME	GencodeBasicV12_Accession	GencodeBasicV12_Group	GencodeCompV12_NAME	GencodeCompV12_Accession	GencodeCompV12_Group	DNase_Hypersensitivity_NAME	DNase_Hypersensitivity_Evidence_Count	OpenChromatin_NAME	OpenChromatin_Evidence_Count	TFBS_NAME	TFBS_Evidence_Count	Methyl27_Loci	Methyl450_Loci	Random_Loci
chr7	150497065	+	cg05017199	NA	NA	NA	NA	NA	NA	chr7:150496809-150498206	Island	-0.32394	TMEM176B;TMEM176B;TMEM176A;TMEM176B;TMEM176B;TMEM176B	NM_001101313;NM_001101311;NM_018487;NM_014020;NM_001101312;NM_001101314	TSS1500;5'UTR;TSS1500;5'UTR;5'UTR;5'UTR					7:150127743-150129409	7:150497044-150498923	Unclassified_Cell_type_specific	TMEM176B;TMEM176B;TMEM176B;TMEM176B;TMEM176B;TMEM176B;TMEM176A;TMEM176A;TMEM176B	ENST00000492607.1;ENST00000326442.5;ENST00000450753.2;ENST00000434545.1;ENST00000447204.2;ENST00000528038.2;ENST00000484928.1;ENST00000004103.3;ENST00000528038.2	5'UTR;5'UTR;5'UTR;5'UTR;5'UTR;5'UTR;TSS1500;TSS1500;ExonBnd	TMEM176B;TMEM176B;TMEM176B;TMEM176B;TMEM176B;TMEM176B;TMEM176A;TMEM176A;TMEM176A;TMEM176A;TMEM176B	ENST00000492607.1;ENST00000326442.5;ENST00000450753.2;ENST00000434545.1;ENST00000447204.2;ENST00000528038.2;ENST00000484928.1;ENST00000004103.3;ENST00000494349.1;ENST00000475710.1;ENST00000528038.2	5'UTR;5'UTR;5'UTR;5'UTR;5'UTR;5'UTR;TSS1500;TSS1500;TSS1500;TSS1500;ExonBnd	chr7:150496925-150499095	3						TRUE
chr7	150497077	+	cg26385222	NA	NA	NA	NA	NA	NA	chr7:150496809-150498206	Island	-0.417871	TMEM176B;TMEM176B;TMEM176A;TMEM176B;TMEM176B;TMEM176B	NM_001101313;NM_001101311;NM_018487;NM_014020;NM_001101312;NM_001101314	TSS1500;5'UTR;TSS1500;5'UTR;5'UTR;5'UTR					7:150127743-150129409	7:150497044-150498923	Unclassified_Cell_type_specific	TMEM176B;TMEM176B;TMEM176B;TMEM176B;TMEM176B;TMEM176B;TMEM176A;TMEM176A;TMEM176B	ENST00000492607.1;ENST00000326442.5;ENST00000450753.2;ENST00000434545.1;ENST00000447204.2;ENST00000528038.2;ENST00000484928.1;ENST00000004103.3;ENST00000528038.2	5'UTR;5'UTR;5'UTR;5'UTR;5'UTR;5'UTR;TSS1500;TSS1500;ExonBnd	TMEM176B;TMEM176B;TMEM176B;TMEM176B;TMEM176B;TMEM176B;TMEM176A;TMEM176A;TMEM176A;TMEM176A;TMEM176B	ENST00000492607.1;ENST00000326442.5;ENST00000450753.2;ENST00000434545.1;ENST00000447204.2;ENST00000528038.2;ENST00000484928.1;ENST00000004103.3;ENST00000494349.1;ENST00000475710.1;ENST00000528038.2	5'UTR;5'UTR;5'UTR;5'UTR;5'UTR;5'UTR;TSS1500;TSS1500;TSS1500;TSS1500;ExonBnd	chr7:150496925-150499095	3					TRUE	TRUE
chr7	150497157	-	cg14991769	rs11769511	0.184139	NA	NA	NA	NA	chr7:150496809-150498206	Island	-0.428715	TMEM176B;TMEM176B;TMEM176A;TMEM176B;TMEM176B;TMEM176B	NM_001101313;NM_001101311;NM_018487;NM_014020;NM_001101312;NM_001101314	TSS1500;5'UTR;TSS1500;5'UTR;5'UTR;5'UTR					7:150127743-150129409	7:150497044-150498923	Unclassified_Cell_type_specific	TMEM176B;TMEM176B;TMEM176B;TMEM176B;TMEM176B;TMEM176B;TMEM176A;TMEM176A;TMEM176A	ENST00000492607.1;ENST00000326442.5;ENST00000450753.2;ENST00000434545.1;ENST00000447204.2;ENST00000528038.2;ENST00000484928.1;ENST00000004103.3;ENST00000461345.1	5'UTR;5'UTR;5'UTR;5'UTR;5'UTR;5'UTR;TSS1500;TSS1500;TSS1500	TMEM176B;TMEM176B;TMEM176B;TMEM176B;TMEM176B;TMEM176B;TMEM176A;TMEM176A;TMEM176A;TMEM176A;TMEM176A	ENST00000492607.1;ENST00000326442.5;ENST00000450753.2;ENST00000434545.1;ENST00000447204.2;ENST00000528038.2;ENST00000484928.1;ENST00000004103.3;ENST00000494349.1;ENST00000475710.1;ENST00000461345.1	5'UTR;5'UTR;5'UTR;5'UTR;5'UTR;5'UTR;TSS1500;TSS1500;TSS1500;TSS1500;TSS1500	chr7:150496925-150499095	3						TRUE
chr7	150497329	-	cg21178365	NA	NA	NA	NA	NA	NA	chr7:150496809-150498206	Island	-0.264054	TMEM176B;TMEM176B;TMEM176B;TMEM176B;TMEM176A	NM_001101314;NM_001101312;NM_001101311;NM_014020;NM_018487	5'UTR;5'UTR;5'UTR;5'UTR;TSS1500					7:150127743-150129409	7:150497044-150498923	Unclassified_Cell_type_specific	TMEM176B;TMEM176B;TMEM176B;TMEM176B;TMEM176B;TMEM176B;TMEM176A;TMEM176A;TMEM176A	ENST00000492607.1;ENST00000326442.5;ENST00000450753.2;ENST00000434545.1;ENST00000447204.2;ENST00000528038.2;ENST00000004103.3;ENST00000461345.1;ENST00000484928.1	5'UTR;5'UTR;5'UTR;5'UTR;5'UTR;5'UTR;TSS1500;TSS1500;TSS200	TMEM176B;TMEM176B;TMEM176B;TMEM176B;TMEM176B;TMEM176B;TMEM176A;TMEM176A;TMEM176A;TMEM176A;TMEM176A;TMEM176A	ENST00000492607.1;ENST00000326442.5;ENST00000450753.2;ENST00000434545.1;ENST00000447204.2;ENST00000528038.2;ENST00000004103.3;ENST00000494349.1;ENST00000475710.1;ENST00000461345.1;ENST00000475536.1;ENST00000484928.1	5'UTR;5'UTR;5'UTR;5'UTR;5'UTR;5'UTR;TSS1500;TSS1500;TSS1500;TSS1500;TSS1500;TSS200	chr7:150496925-150499095	3
chr7	150497346	-	cg02244695	NA	NA	NA	NA	NA	NA	chr7:150496809-150498206	Island	-0.317546	TMEM176B;TMEM176A;TMEM176B;TMEM176B;TMEM176B	NM_001101311;NM_018487;NM_014020;NM_001101312;NM_001101314	5'UTR;TSS1500;5'UTR;5'UTR;5'UTR					7:150127743-150129409	7:150497044-150498923	Unclassified_Cell_type_specific	TMEM176B;TMEM176B;TMEM176B;TMEM176B;TMEM176B;TMEM176B;TMEM176A;TMEM176A;TMEM176A	ENST00000492607.1;ENST00000326442.5;ENST00000450753.2;ENST00000434545.1;ENST00000447204.2;ENST00000528038.2;ENST00000004103.3;ENST00000461345.1;ENST00000484928.1	5'UTR;5'UTR;5'UTR;5'UTR;5'UTR;5'UTR;TSS1500;TSS1500;TSS200	TMEM176B;TMEM176B;TMEM176B;TMEM176B;TMEM176B;TMEM176B;TMEM176A;TMEM176A;TMEM176A;TMEM176A;TMEM176A;TMEM176A;TMEM176A	ENST00000492607.1;ENST00000326442.5;ENST00000450753.2;ENST00000434545.1;ENST00000447204.2;ENST00000528038.2;ENST00000004103.3;ENST00000494349.1;ENST00000475710.1;ENST00000461345.1;ENST00000475536.1;ENST00000484928.1;ENST00000468689.1	5'UTR;5'UTR;5'UTR;5'UTR;5'UTR;5'UTR;TSS1500;TSS1500;TSS1500;TSS1500;TSS1500;TSS200;TSS1500	chr7:150496925-150499095	3					TRUE	TRUE
chr7	150497367	-	cg18368820	NA	NA	NA	NA	NA	NA	chr7:150496809-150498206	Island	-0.333257	TMEM176B;TMEM176B;TMEM176B;TMEM176B;TMEM176A	NM_001101314;NM_001101312;NM_001101311;NM_014020;NM_018487	5'UTR;5'UTR;5'UTR;5'UTR;TSS1500					7:150127743-150129409	7:150497044-150498923	Unclassified_Cell_type_specific	TMEM176B;TMEM176B;TMEM176B;TMEM176B;TMEM176B;TMEM176B;TMEM176A;TMEM176A;TMEM176A	ENST00000492607.1;ENST00000326442.5;ENST00000450753.2;ENST00000434545.1;ENST00000447204.2;ENST00000528038.2;ENST00000004103.3;ENST00000461345.1;ENST00000484928.1	5'UTR;5'UTR;5'UTR;5'UTR;5'UTR;5'UTR;TSS1500;TSS1500;TSS200	TMEM176B;TMEM176B;TMEM176B;TMEM176B;TMEM176B;TMEM176B;TMEM176A;TMEM176A;TMEM176A;TMEM176A;TMEM176A;TMEM176A;TMEM176A	ENST00000492607.1;ENST00000326442.5;ENST00000450753.2;ENST00000434545.1;ENST00000447204.2;ENST00000528038.2;ENST00000004103.3;ENST00000494349.1;ENST00000475710.1;ENST00000461345.1;ENST00000475536.1;ENST00000484928.1;ENST00000468689.1	5'UTR;5'UTR;5'UTR;5'UTR;5'UTR;5'UTR;TSS1500;TSS1500;TSS1500;TSS1500;TSS1500;TSS200;TSS1500	chr7:150496925-150499095	3
chr7	150497460	-	cg05404625	rs11546674	0.368421	NA	NA	NA	NA	chr7:150496809-150498206	Island	-0.23093	TMEM176B;TMEM176B;TMEM176B;TMEM176B;TMEM176A;TMEM176B;TMEM176B;TMEM176B	NM_001101314;NM_001101312;NM_001101311;NM_014020;NM_018487;NM_001101311;NM_001101314;NM_001101312	5'UTR;5'UTR;5'UTR;5'UTR;TSS1500;1stExon;1stExon;1stExon	high-CpG:150128330-150128838;high-CpG:150128331-150128759				7:150127743-150129409	7:150497044-150498923	Unclassified_Cell_type_specific	TMEM176B;TMEM176B;TMEM176B;TMEM176A;TMEM176A;TMEM176B;TMEM176A;TMEM176B;TMEM176B;TMEM176B	ENST00000434545.1;ENST00000447204.2;ENST00000528038.2;ENST00000461345.1;ENST00000484928.1;ENST00000434545.1;ENST00000004103.3;ENST00000492607.1;ENST00000326442.5;ENST00000450753.2	5'UTR;5'UTR;5'UTR;TSS1500;TSS200;1stExon;TSS200;TSS200;TSS200;TSS200	TMEM176B;TMEM176B;TMEM176B;TMEM176A;TMEM176A;TMEM176A;TMEM176A;TMEM176A;TMEM176A;TMEM176B;TMEM176A;TMEM176B;TMEM176B;TMEM176B	ENST00000434545.1;ENST00000447204.2;ENST00000528038.2;ENST00000494349.1;ENST00000475710.1;ENST00000461345.1;ENST00000475536.1;ENST00000484928.1;ENST00000468689.1;ENST00000434545.1;ENST00000004103.3;ENST00000492607.1;ENST00000326442.5;ENST00000450753.2	5'UTR;5'UTR;5'UTR;TSS1500;TSS1500;TSS1500;TSS1500;TSS200;TSS1500;1stExon;TSS200;TSS200;TSS200;TSS200	chr7:150496925-150499095	3
chr7	150497601	+	cg09272992	NA	NA	NA	NA	NA	NA	chr7:150496809-150498206	Island	-0.279305	TMEM176B;TMEM176B;TMEM176B;TMEM176B;TMEM176A;TMEM176B;TMEM176B;TMEM176B	NM_001101314;NM_001101312;NM_001101311;NM_014020;NM_018487;NM_001101311;NM_001101314;NM_001101312	5'UTR;5'UTR;5'UTR;5'UTR;TSS1500;1stExon;1stExon;1stExon	high-CpG:150128330-150128838;high-CpG:150128331-150128759				7:150127743-150129409	7:150497044-150498923	Unclassified_Cell_type_specific	TMEM176B;TMEM176B;TMEM176B;TMEM176A;TMEM176B;TMEM176A;TMEM176B;TMEM176B;TMEM176B;TMEM176A;TMEM176A	ENST00000434545.1;ENST00000447204.2;ENST00000528038.2;ENST00000461345.1;ENST00000434545.1;ENST00000004103.3;ENST00000492607.1;ENST00000326442.5;ENST00000450753.2;ENST00000484928.1;ENST00000484928.1	5'UTR;5'UTR;5'UTR;TSS1500;1stExon;TSS200;TSS200;TSS200;TSS200;1stExon;5'UTR	TMEM176B;TMEM176B;TMEM176B;TMEM176A;TMEM176A;TMEM176A;TMEM176A;TMEM176A;TMEM176B;TMEM176A;TMEM176B;TMEM176B;TMEM176B;TMEM176A;TMEM176A	ENST00000434545.1;ENST00000447204.2;ENST00000528038.2;ENST00000494349.1;ENST00000475710.1;ENST00000461345.1;ENST00000475536.1;ENST00000468689.1;ENST00000434545.1;ENST00000004103.3;ENST00000492607.1;ENST00000326442.5;ENST00000450753.2;ENST00000484928.1;ENST00000484928.1	5'UTR;5'UTR;5'UTR;TSS1500;TSS1500;TSS1500;TSS1500;TSS1500;1stExon;TSS200;TSS200;TSS200;TSS200;1stExon;5'UTR	chr7:150496925-150499095	3
chr7	150497663	+	cg04861380	NA	NA	NA	NA	NA	NA	chr7:150496809-150498206	Island	-0.239226	TMEM176B;TMEM176B;TMEM176A;TMEM176B;TMEM176B	NM_001101312;NM_001101314;NM_018487;NM_014020;NM_001101311	TSS200;TSS200;TSS200;5'UTR;TSS200	high-CpG:150128330-150128838				7:150127743-150129409	7:150497044-150498923	Unclassified_Cell_type_specific	TMEM176B;TMEM176B;TMEM176A;TMEM176A;TMEM176A;TMEM176B;TMEM176A;TMEM176A;TMEM176B;TMEM176B;TMEM176B	ENST00000447204.2;ENST00000528038.2;ENST00000461345.1;ENST00000484928.1;ENST00000484928.1;ENST00000434545.1;ENST00000004103.3;ENST00000004103.3;ENST00000492607.1;ENST00000326442.5;ENST00000450753.2	5'UTR;5'UTR;TSS1500;1stExon;5'UTR;TSS200;1stExon;5'UTR;TSS1500;TSS1500;TSS1500	TMEM176B;TMEM176B;TMEM176A;TMEM176A;TMEM176A;TMEM176A;TMEM176A;TMEM176A;TMEM176A;TMEM176B;TMEM176A;TMEM176A;TMEM176B;TMEM176A;TMEM176B;TMEM176B	ENST00000447204.2;ENST00000528038.2;ENST00000494349.1;ENST00000475710.1;ENST00000461345.1;ENST00000475536.1;ENST00000468689.1;ENST00000484928.1;ENST00000484928.1;ENST00000434545.1;ENST00000004103.3;ENST00000004103.3;ENST00000492607.1;ENST00000462826.1;ENST00000326442.5;ENST00000450753.2	5'UTR;5'UTR;TSS1500;TSS1500;TSS1500;TSS1500;TSS1500;1stExon;5'UTR;TSS200;1stExon;5'UTR;TSS1500;TSS1500;TSS1500;TSS1500	chr7:150496925-150499095	3						TRUE
chr7	150497703	+	cg19336959	NA	NA	NA	NA	NA	NA	chr7:150496809-150498206	Island	-0.148168	TMEM176B;TMEM176B;TMEM176A;TMEM176B;TMEM176B	NM_001101312;NM_001101314;NM_018487;NM_014020;NM_001101311	TSS200;TSS200;TSS200;5'UTR;TSS200	high-CpG:150128330-150128838				7:150127743-150129409	7:150497044-150498923	Unclassified_Cell_type_specific	TMEM176B;TMEM176B;TMEM176A;TMEM176A;TMEM176A;TMEM176B;TMEM176A;TMEM176A;TMEM176B;TMEM176B;TMEM176B	ENST00000447204.2;ENST00000528038.2;ENST00000461345.1;ENST00000484928.1;ENST00000484928.1;ENST00000434545.1;ENST00000004103.3;ENST00000004103.3;ENST00000492607.1;ENST00000326442.5;ENST00000450753.2	5'UTR;5'UTR;TSS1500;1stExon;5'UTR;TSS200;1stExon;5'UTR;TSS1500;TSS1500;TSS1500	TMEM176B;TMEM176B;TMEM176A;TMEM176A;TMEM176A;TMEM176A;TMEM176A;TMEM176B;TMEM176A;TMEM176A;TMEM176B;TMEM176A;TMEM176B;TMEM176B;TMEM176A;TMEM176A	ENST00000447204.2;ENST00000528038.2;ENST00000461345.1;ENST00000475536.1;ENST00000468689.1;ENST00000484928.1;ENST00000484928.1;ENST00000434545.1;ENST00000004103.3;ENST00000004103.3;ENST00000492607.1;ENST00000462826.1;ENST00000326442.5;ENST00000450753.2;ENST00000494349.1;ENST00000475710.1	5'UTR;5'UTR;TSS1500;TSS1500;TSS1500;1stExon;5'UTR;TSS200;1stExon;5'UTR;TSS1500;TSS1500;TSS1500;TSS1500;TSS200;TSS200	chr7:150496925-150499095	3						TRUE
chr7	150497738	+	cg25124476	NA	NA	NA	NA	NA	NA	chr7:150496809-150498206	Island	-0.224589	TMEM176B;TMEM176B;TMEM176A;TMEM176B;TMEM176B	NM_001101312;NM_001101314;NM_018487;NM_014020;NM_001101311	TSS200;TSS200;TSS200;5'UTR;TSS200	high-CpG:150128330-150128838				7:150127743-150129409	7:150497044-150498923	Unclassified_Cell_type_specific	TMEM176B;TMEM176B;TMEM176A;TMEM176A;TMEM176A;TMEM176B;TMEM176A;TMEM176A;TMEM176B;TMEM176B;TMEM176B	ENST00000447204.2;ENST00000528038.2;ENST00000461345.1;ENST00000484928.1;ENST00000484928.1;ENST00000434545.1;ENST00000004103.3;ENST00000004103.3;ENST00000492607.1;ENST00000326442.5;ENST00000450753.2	5'UTR;5'UTR;TSS1500;1stExon;5'UTR;TSS200;1stExon;5'UTR;TSS1500;TSS1500;TSS1500	TMEM176B;TMEM176B;TMEM176A;TMEM176A;TMEM176A;TMEM176A;TMEM176A;TMEM176B;TMEM176A;TMEM176A;TMEM176B;TMEM176A;TMEM176B;TMEM176B;TMEM176A;TMEM176A	ENST00000447204.2;ENST00000528038.2;ENST00000461345.1;ENST00000475536.1;ENST00000468689.1;ENST00000484928.1;ENST00000484928.1;ENST00000434545.1;ENST00000004103.3;ENST00000004103.3;ENST00000492607.1;ENST00000462826.1;ENST00000326442.5;ENST00000450753.2;ENST00000494349.1;ENST00000475710.1	5'UTR;5'UTR;TSS1500;TSS1500;TSS1500;1stExon;5'UTR;TSS200;1stExon;5'UTR;TSS1500;TSS1500;TSS1500;TSS1500;TSS200;TSS200	chr7:150496925-150499095	3						TRUE
chr7	150497740	+	cg00417408	NA	NA	NA	NA	NA	NA	chr7:150496809-150498206	Island	-0.165925	TMEM176B;TMEM176B;TMEM176A;TMEM176B;TMEM176B	NM_001101312;NM_001101314;NM_018487;NM_014020;NM_001101311	TSS200;TSS200;TSS200;5'UTR;TSS200	high-CpG:150128330-150128838				7:150127743-150129409	7:150497044-150498923	Unclassified_Cell_type_specific	TMEM176B;TMEM176B;TMEM176A;TMEM176A;TMEM176A;TMEM176B;TMEM176A;TMEM176A;TMEM176B;TMEM176B;TMEM176B	ENST00000447204.2;ENST00000528038.2;ENST00000461345.1;ENST00000484928.1;ENST00000484928.1;ENST00000434545.1;ENST00000004103.3;ENST00000004103.3;ENST00000492607.1;ENST00000326442.5;ENST00000450753.2	5'UTR;5'UTR;TSS1500;1stExon;5'UTR;TSS200;1stExon;5'UTR;TSS1500;TSS1500;TSS1500	TMEM176B;TMEM176B;TMEM176A;TMEM176A;TMEM176A;TMEM176A;TMEM176A;TMEM176B;TMEM176A;TMEM176A;TMEM176B;TMEM176A;TMEM176B;TMEM176B;TMEM176A;TMEM176A	ENST00000447204.2;ENST00000528038.2;ENST00000461345.1;ENST00000475536.1;ENST00000468689.1;ENST00000484928.1;ENST00000484928.1;ENST00000434545.1;ENST00000004103.3;ENST00000004103.3;ENST00000492607.1;ENST00000462826.1;ENST00000326442.5;ENST00000450753.2;ENST00000494349.1;ENST00000475710.1	5'UTR;5'UTR;TSS1500;TSS1500;TSS1500;1stExon;5'UTR;TSS200;1stExon;5'UTR;TSS1500;TSS1500;TSS1500;TSS1500;TSS200;TSS200	chr7:150496925-150499095	3						TRUE
chr7	150497760	+	cg07769074	NA	NA	NA	NA	NA	NA	chr7:150496809-150498206	Island	-0.16441	TMEM176B;TMEM176B;TMEM176A;TMEM176B;TMEM176B	NM_001101312;NM_001101314;NM_018487;NM_014020;NM_001101311	TSS200;TSS200;TSS200;5'UTR;TSS200	high-CpG:150128330-150128838				7:150127743-150129409	7:150497044-150498923	Unclassified_Cell_type_specific	TMEM176B;TMEM176B;TMEM176A;TMEM176A;TMEM176A;TMEM176B;TMEM176A;TMEM176A;TMEM176B;TMEM176B;TMEM176B	ENST00000447204.2;ENST00000528038.2;ENST00000461345.1;ENST00000484928.1;ENST00000484928.1;ENST00000434545.1;ENST00000004103.3;ENST00000004103.3;ENST00000492607.1;ENST00000326442.5;ENST00000450753.2	5'UTR;5'UTR;TSS1500;1stExon;5'UTR;TSS200;1stExon;5'UTR;TSS1500;TSS1500;TSS1500	TMEM176B;TMEM176B;TMEM176A;TMEM176A;TMEM176A;TMEM176A;TMEM176A;TMEM176B;TMEM176A;TMEM176A;TMEM176B;TMEM176A;TMEM176B;TMEM176B;TMEM176A;TMEM176A	ENST00000447204.2;ENST00000528038.2;ENST00000461345.1;ENST00000475536.1;ENST00000468689.1;ENST00000484928.1;ENST00000484928.1;ENST00000434545.1;ENST00000004103.3;ENST00000004103.3;ENST00000492607.1;ENST00000462826.1;ENST00000326442.5;ENST00000450753.2;ENST00000494349.1;ENST00000475710.1	5'UTR;5'UTR;TSS1500;TSS1500;TSS1500;1stExon;5'UTR;TSS200;1stExon;5'UTR;TSS1500;TSS1500;TSS1500;TSS1500;TSS200;TSS200	chr7:150496925-150499095	3						TRUE
DMR_28
chr	pos	strand	Name	Probe_rs	Probe_maf	CpG_rs	CpG_maf	SBE_rs	SBE_maf	Islands_Name	Relation_to_Island	Delta beta MNTI/PAT- MB G3	UCSC_RefGene_Name	UCSC_RefGene_Accession	UCSC_RefGene_Group	Phantom4_Enhancers	Phantom5_Enhancers	DMR	X450k_Enhancer	HMM_Island	Regulatory_Feature_Name	Regulatory_Feature_Group	GencodeBasicV12_NAME	GencodeBasicV12_Accession	GencodeBasicV12_Group	GencodeCompV12_NAME	GencodeCompV12_Accession	GencodeCompV12_Group	DNase_Hypersensitivity_NAME	DNase_Hypersensitivity_Evidence_Count	OpenChromatin_NAME	OpenChromatin_Evidence_Count	TFBS_NAME	TFBS_Evidence_Count	Methyl27_Loci	Methyl450_Loci	Random_Loci
chr5	135701050	-	cg23288973	NA	NA	NA	NA	NA	NA		OpenSea	-0.576115	TRPC7;TRPC7;TRPC7;TRPC7;TRPC7;TRPC7	NM_001167576;NM_001167577;NM_020389;NM_001167576;NM_020389;NM_001167577	5'UTR;1stExon;1stExon;1stExon;5'UTR;5'UTR					5:135728942-135729084			TRPC7;TRPC7;TRPC7;TRPC7	ENST00000355180.3;ENST00000513104.1;ENST00000355180.3;ENST00000513104.1	1stExon;1stExon;5'UTR;5'UTR	TRPC7;TRPC7;TRPC7;TRPC7	ENST00000355180.3;ENST00000513104.1;ENST00000355180.3;ENST00000513104.1	1stExon;1stExon;5'UTR;5'UTR	chr5:135700920-135701170	3						TRUE
chr5	135701094	-	cg06448705	NA	NA	NA	NA	NA	NA		OpenSea	-0.778919	TRPC7;TRPC7;TRPC7;TRPC7;TRPC7;TRPC7	NM_001167576;NM_001167577;NM_020389;NM_001167576;NM_020389;NM_001167577	5'UTR;1stExon;1stExon;1stExon;5'UTR;5'UTR					5:135728942-135729084			TRPC7;TRPC7;TRPC7;TRPC7	ENST00000355180.3;ENST00000513104.1;ENST00000355180.3;ENST00000513104.1	1stExon;1stExon;5'UTR;5'UTR	TRPC7;TRPC7;TRPC7;TRPC7	ENST00000355180.3;ENST00000513104.1;ENST00000355180.3;ENST00000513104.1	1stExon;1stExon;5'UTR;5'UTR	chr5:135700920-135701170	3						TRUE
chr5	135701161	-	cg25886996	rs2047544	0.265551	NA	NA	NA	NA		OpenSea	-0.503521	TRPC7;TRPC7;TRPC7;TRPC7;TRPC7;TRPC7	NM_001167577;NM_001167576;NM_020389;NM_001167577;NM_001167576;NM_020389	1stExon;1stExon;1stExon;5'UTR;5'UTR;5'UTR					5:135728942-135729084			TRPC7;TRPC7;TRPC7;TRPC7	ENST00000355180.3;ENST00000513104.1;ENST00000355180.3;ENST00000513104.1	1stExon;1stExon;5'UTR;5'UTR	TRPC7;TRPC7;TRPC7;TRPC7	ENST00000355180.3;ENST00000513104.1;ENST00000355180.3;ENST00000513104.1	1stExon;1stExon;5'UTR;5'UTR	chr5:135700920-135701170	3
chr5	135701169	-	cg14006900	NA	NA	NA	NA	NA	NA		OpenSea	-0.798215	TRPC7;TRPC7;TRPC7	NM_001167577;NM_001167576;NM_020389	TSS200;TSS200;TSS200					5:135728942-135729084			TRPC7;TRPC7;TRPC7	ENST00000513104.1;ENST00000513104.1;ENST00000355180.3	1stExon;5'UTR;TSS200	TRPC7;TRPC7;TRPC7	ENST00000513104.1;ENST00000513104.1;ENST00000355180.3	1stExon;5'UTR;TSS200	chr5:135700920-135701170	3
chr5	135701184	+	cg23409403	NA	NA	NA	NA	NA	NA		OpenSea	-0.566339	TRPC7;TRPC7;TRPC7	NM_020389;NM_001167577;NM_001167576	TSS200;TSS200;TSS200					5:135728942-135729084			TRPC7;TRPC7;TRPC7	ENST00000513104.1;ENST00000513104.1;ENST00000355180.3	1stExon;5'UTR;TSS200	TRPC7;TRPC7;TRPC7	ENST00000513104.1;ENST00000513104.1;ENST00000355180.3	1stExon;5'UTR;TSS200			chr5:135700819-135701296	6	chr5:135699793-135702077	6		TRUE
chr5	135701211	-	cg02773435	NA	NA	NA	NA	NA	NA		OpenSea	-0.470085	TRPC7;TRPC7;TRPC7	NM_001167577;NM_001167576;NM_020389	TSS200;TSS200;TSS200								TRPC7;TRPC7;TRPC7	ENST00000513104.1;ENST00000513104.1;ENST00000355180.3	1stExon;5'UTR;TSS200	TRPC7;TRPC7;TRPC7	ENST00000513104.1;ENST00000513104.1;ENST00000355180.3	1stExon;5'UTR;TSS200			chr5:135700819-135701296	6	chr5:135699793-135702077	6
chr5	135701240	-	cg22770135	NA	NA	NA	NA	NA	NA		OpenSea	-0.674412	TRPC7;TRPC7;TRPC7	NM_020389;NM_001167577;NM_001167576	TSS200;TSS200;TSS200								TRPC7;TRPC7	ENST00000355180.3;ENST00000513104.1	TSS200;TSS200	TRPC7;TRPC7	ENST00000355180.3;ENST00000513104.1	TSS200;TSS200			chr5:135700819-135701296	6	chr5:135699793-135702077	6		TRUE
chr5	135701243	-	cg10761295	NA	NA	NA	NA	NA	NA		OpenSea	-0.749584	TRPC7;TRPC7;TRPC7	NM_001167577;NM_001167576;NM_020389	TSS200;TSS200;TSS200								TRPC7;TRPC7	ENST00000355180.3;ENST00000513104.1	TSS200;TSS200	TRPC7;TRPC7	ENST00000355180.3;ENST00000513104.1	TSS200;TSS200			chr5:135700819-135701296	6	chr5:135699793-135702077	6
DMR_29
chr	pos	strand	Name	Probe_rs	Probe_maf	CpG_rs	CpG_maf	SBE_rs	SBE_maf	Islands_Name	Relation_to_Island	Delta beta MNTI/PAT- MB G3	UCSC_RefGene_Name	UCSC_RefGene_Accession	UCSC_RefGene_Group	Phantom4_Enhancers	Phantom5_Enhancers	DMR	X450k_Enhancer	HMM_Island	Regulatory_Feature_Name	Regulatory_Feature_Group	GencodeBasicV12_NAME	GencodeBasicV12_Accession	GencodeBasicV12_Group	GencodeCompV12_NAME	GencodeCompV12_Accession	GencodeCompV12_Group	DNase_Hypersensitivity_NAME	DNase_Hypersensitivity_Evidence_Count	OpenChromatin_NAME	OpenChromatin_Evidence_Count	TFBS_NAME	TFBS_Evidence_Count	Methyl27_Loci	Methyl450_Loci	Random_Loci
chr16	68270129	+	cg06723863	NA	NA	NA	NA	NA	NA	chr16:68269010-68272143	Island	-0.00831166	ESRP2;ESRP2	NM_024939;NM_024939	1stExon;5'UTR					16:66826526-66829595	16:68269566-68270537	Unclassified_Cell_type_specific	ESRP2;ESRP2;ESRP2	ENST00000473183.2;ENST00000473183.2;ENST00000565858.1	1stExon;5'UTR;TSS200	ESRP2;ESRP2;ESRP2;ESRP2;ESRP2;ESRP2;ESRP2;ESRP2;ESRP2	ENST00000564382.1;ENST00000562724.1;ENST00000562567.2;ENST00000473183.2;ENST00000564465.1;ENST00000569964.1;ENST00000473183.2;ENST00000251366.3;ENST00000565858.1	3'UTR;3'UTR;TSS1500;1stExon;TSS1500;TSS1500;5'UTR;TSS200;TSS200	chr16:68268725-68271335	3						TRUE
chr16	68270220	+	cg12196936	rs7184821	0.255144	NA	NA	NA	NA	chr16:68269010-68272143	Island	-0.0207367	ESRP2	NM_024939	TSS200					16:66826526-66829595	16:68269566-68270537	Unclassified_Cell_type_specific	ESRP2;ESRP2;ESRP2	ENST00000473183.2;ENST00000473183.2;ENST00000565858.1	1stExon;5'UTR;TSS200	ESRP2;ESRP2;ESRP2;ESRP2;ESRP2;ESRP2;ESRP2;ESRP2;ESRP2	ENST00000564382.1;ENST00000562724.1;ENST00000562567.2;ENST00000473183.2;ENST00000564465.1;ENST00000569964.1;ENST00000473183.2;ENST00000565858.1;ENST00000251366.3	3'UTR;3'UTR;TSS1500;1stExon;TSS1500;TSS1500;5'UTR;TSS200;TSS1500	chr16:68268725-68271335	3
chr16	68270252	+	cg04513006	NA	NA	NA	NA	NA	NA	chr16:68269010-68272143	Island	-0.0309826	ESRP2	NM_024939	TSS200					16:66826526-66829595	16:68269566-68270537	Unclassified_Cell_type_specific	ESRP2;ESRP2;ESRP2	ENST00000473183.2;ENST00000473183.2;ENST00000565858.1	1stExon;5'UTR;TSS1500	ESRP2;ESRP2;ESRP2;ESRP2;ESRP2;ESRP2;ESRP2;ESRP2;ESRP2	ENST00000564382.1;ENST00000562724.1;ENST00000562567.2;ENST00000473183.2;ENST00000564465.1;ENST00000569964.1;ENST00000473183.2;ENST00000251366.3;ENST00000565858.1	3'UTR;3'UTR;TSS1500;1stExon;TSS1500;TSS1500;5'UTR;TSS1500;TSS1500	chr16:68268725-68271335	3						TRUE
chr16	68270258	+	cg04328477	NA	NA	NA	NA	NA	NA	chr16:68269010-68272143	Island	-0.0338027	ESRP2	NM_024939	TSS200					16:66826526-66829595	16:68269566-68270537	Unclassified_Cell_type_specific	ESRP2;ESRP2;ESRP2	ENST00000473183.2;ENST00000473183.2;ENST00000565858.1	1stExon;5'UTR;TSS1500	ESRP2;ESRP2;ESRP2;ESRP2;ESRP2;ESRP2;ESRP2;ESRP2;ESRP2	ENST00000564382.1;ENST00000562724.1;ENST00000562567.2;ENST00000473183.2;ENST00000564465.1;ENST00000569964.1;ENST00000473183.2;ENST00000251366.3;ENST00000565858.1	3'UTR;3'UTR;TSS1500;1stExon;TSS1500;TSS1500;5'UTR;TSS1500;TSS1500	chr16:68268725-68271335	3						TRUE
chr16	68270267	+	cg21690925	NA	NA	NA	NA	NA	NA	chr16:68269010-68272143	Island	-0.00368005	ESRP2	NM_024939	TSS200					16:66826526-66829595	16:68269566-68270537	Unclassified_Cell_type_specific	ESRP2;ESRP2;ESRP2	ENST00000473183.2;ENST00000473183.2;ENST00000565858.1	1stExon;5'UTR;TSS1500	ESRP2;ESRP2;ESRP2;ESRP2;ESRP2;ESRP2;ESRP2;ESRP2;ESRP2	ENST00000564382.1;ENST00000562724.1;ENST00000562567.2;ENST00000473183.2;ENST00000564465.1;ENST00000569964.1;ENST00000473183.2;ENST00000251366.3;ENST00000565858.1	3'UTR;3'UTR;TSS1500;1stExon;TSS1500;TSS1500;5'UTR;TSS1500;TSS1500	chr16:68268725-68271335	3
chr16	68270271	+	cg07192997	NA	NA	NA	NA	NA	NA	chr16:68269010-68272143	Island	-0.0371862	ESRP2	NM_024939	TSS200					16:66826526-66829595	16:68269566-68270537	Unclassified_Cell_type_specific	ESRP2;ESRP2;ESRP2	ENST00000473183.2;ENST00000473183.2;ENST00000565858.1	1stExon;5'UTR;TSS1500	ESRP2;ESRP2;ESRP2;ESRP2;ESRP2;ESRP2;ESRP2;ESRP2;ESRP2	ENST00000564382.1;ENST00000562724.1;ENST00000562567.2;ENST00000473183.2;ENST00000564465.1;ENST00000569964.1;ENST00000473183.2;ENST00000251366.3;ENST00000565858.1	3'UTR;3'UTR;TSS1500;1stExon;TSS1500;TSS1500;5'UTR;TSS1500;TSS1500	chr16:68268725-68271335	3
chr16	68270282	+	cg08694699	NA	NA	NA	NA	NA	NA	chr16:68269010-68272143	Island	-0.00980642	ESRP2	NM_024939	TSS200					16:66826526-66829595	16:68269566-68270537	Unclassified_Cell_type_specific	ESRP2;ESRP2;ESRP2	ENST00000473183.2;ENST00000473183.2;ENST00000565858.1	1stExon;5'UTR;TSS1500	ESRP2;ESRP2;ESRP2;ESRP2;ESRP2;ESRP2;ESRP2;ESRP2;ESRP2	ENST00000564382.1;ENST00000562724.1;ENST00000562567.2;ENST00000473183.2;ENST00000564465.1;ENST00000569964.1;ENST00000473183.2;ENST00000251366.3;ENST00000565858.1	3'UTR;3'UTR;TSS1500;1stExon;TSS1500;TSS1500;5'UTR;TSS1500;TSS1500	chr16:68268725-68271335	3						TRUE
chr16	68270387	+	cg01177854	NA	NA	NA	NA	NA	NA	chr16:68269010-68272143	Island	0.00180035	ESRP2	NM_024939	TSS1500			RDMR		16:66826526-66829595	16:68269566-68270537	Unclassified_Cell_type_specific	ESRP2;ESRP2;ESRP2	ENST00000473183.2;ENST00000473183.2;ENST00000565858.1	1stExon;5'UTR;TSS1500	ESRP2;ESRP2;ESRP2;ESRP2;ESRP2;ESRP2;ESRP2;ESRP2;ESRP2	ENST00000564382.1;ENST00000562724.1;ENST00000562567.2;ENST00000473183.2;ENST00000564465.1;ENST00000569964.1;ENST00000473183.2;ENST00000251366.3;ENST00000565858.1	3'UTR;3'UTR;TSS1500;1stExon;TSS1500;TSS1500;5'UTR;TSS1500;TSS1500	chr16:68268725-68271335	3						TRUE
chr16	68270498	+	cg19836999	NA	NA	NA	NA	NA	NA	chr16:68269010-68272143	Island	0.0462835	ESRP2	NM_024939	TSS1500			RDMR		16:66826526-66829595	16:68269566-68270537	Unclassified_Cell_type_specific	ESRP2;ESRP2	ENST00000565858.1;ENST00000473183.2	TSS1500;TSS200	ESRP2;ESRP2;ESRP2;ESRP2;ESRP2;ESRP2;ESRP2	ENST00000564382.1;ENST00000562724.1;ENST00000564465.1;ENST00000569964.1;ENST00000251366.3;ENST00000565858.1;ENST00000473183.2	3'UTR;3'UTR;TSS1500;TSS1500;TSS1500;TSS1500;TSS200	chr16:68268725-68271335	3
chr16	68270631	-	cg16562724	NA	NA	NA	NA	NA	NA	chr16:68269010-68272143	Island	0.0164023	ESRP2	NM_024939	TSS1500			RDMR		16:66826526-66829595			ESRP2;ESRP2	ENST00000565858.1;ENST00000473183.2	TSS1500;TSS200	ESRP2;ESRP2;ESRP2;ESRP2;ESRP2;ESRP2;ESRP2	ENST00000564382.1;ENST00000562724.1;ENST00000564465.1;ENST00000569964.1;ENST00000251366.3;ENST00000565858.1;ENST00000473183.2	3'UTR;3'UTR;TSS1500;TSS1500;TSS1500;TSS1500;TSS200	chr16:68268725-68271335	3						TRUE
chr16	68270679	-	cg07590929	NA	NA	NA	NA	NA	NA	chr16:68269010-68272143	Island	0.192299	ESRP2	NM_024939	TSS1500			RDMR		16:66826526-66829595			ESRP2;ESRP2	ENST00000565858.1;ENST00000473183.2	TSS1500;TSS200	ESRP2;ESRP2;ESRP2;ESRP2;ESRP2;ESRP2;ESRP2	ENST00000564382.1;ENST00000562724.1;ENST00000564465.1;ENST00000569964.1;ENST00000251366.3;ENST00000565858.1;ENST00000473183.2	3'UTR;3'UTR;TSS1500;TSS1500;TSS1500;TSS1500;TSS200	chr16:68268725-68271335	3
chr16	68270882	-	cg08886823	NA	NA	NA	NA	NA	NA	chr16:68269010-68272143	Island	0.0032751	ESRP2	NM_024939	TSS1500			RDMR		16:66826526-66829595	16:68270680-68272166	Promoter_Associated	ESRP2;ESRP2;RP11-96D1.6	ENST00000565858.1;ENST00000473183.2;ENST00000564147.1	TSS1500;TSS1500;3'UTR	ESRP2;ESRP2;ESRP2;ESRP2;ESRP2;ESRP2;ESRP2;RP11-96D1.6	ENST00000564382.1;ENST00000562724.1;ENST00000564465.1;ENST00000569964.1;ENST00000251366.3;ENST00000565858.1;ENST00000473183.2;ENST00000564147.1	3'UTR;3'UTR;TSS1500;TSS1500;TSS1500;TSS1500;TSS1500;3'UTR	chr16:68268725-68271335	3						TRUE
DMR_30
chr	pos	strand	Name	Probe_rs	Probe_maf	CpG_rs	CpG_maf	SBE_rs	SBE_maf	Islands_Name	Relation_to_Island	Delta beta MNTI/PAT- MB G3	UCSC_RefGene_Name	UCSC_RefGene_Accession	UCSC_RefGene_Group	Phantom4_Enhancers	Phantom5_Enhancers	DMR	X450k_Enhancer	HMM_Island	Regulatory_Feature_Name	Regulatory_Feature_Group	GencodeBasicV12_NAME	GencodeBasicV12_Accession	GencodeBasicV12_Group	GencodeCompV12_NAME	GencodeCompV12_Accession	GencodeCompV12_Group	DNase_Hypersensitivity_NAME	DNase_Hypersensitivity_Evidence_Count	OpenChromatin_NAME	OpenChromatin_Evidence_Count	TFBS_NAME	TFBS_Evidence_Count	Methyl27_Loci	Methyl450_Loci	Random_Loci
chr12	49658188	+	cg15929573	NA	NA	NA	NA	NA	NA	chr12:49658246-49659175	N_Shore	-0.445342	TUBA1C	NM_032704	TSS1500					12:47944453-47944774	12:49657956-49660670	Promoter_Associated	TUBA1C;TUBA1C;TUBA1C;RP11-977B10.2	ENST00000301072.6;ENST00000549183.1;ENST00000321665.5;ENST00000549023.1	TSS1500;TSS1500;TSS1500;3'UTR	TUBA1C;TUBA1C;TUBA1C;RP11-977B10.2;TUBA1C;TUBA1C	ENST00000301072.6;ENST00000549183.1;ENST00000321665.5;ENST00000549023.1;ENST00000549818.1;ENST00000552448.1	TSS1500;TSS1500;TSS1500;3'UTR;3'UTR;3'UTR	chr12:49658020-49658615	3						TRUE
chr12	49658421	+	cg02269388	NA	NA	NA	NA	NA	NA	chr12:49658246-49659175	Island	-0.681687	TUBA1C	NM_032704	TSS1500					12:47944453-47944774	12:49657956-49660670	Promoter_Associated	TUBA1C;TUBA1C;TUBA1C;RP11-977B10.2	ENST00000301072.6;ENST00000549183.1;ENST00000321665.5;ENST00000549023.1	TSS1500;TSS1500;TSS1500;3'UTR	TUBA1C;TUBA1C;TUBA1C;RP11-977B10.2;TUBA1C;TUBA1C	ENST00000301072.6;ENST00000549183.1;ENST00000321665.5;ENST00000549023.1;ENST00000549818.1;ENST00000552448.1	TSS1500;TSS1500;TSS1500;3'UTR;3'UTR;3'UTR	chr12:49658020-49658615	3						TRUE
chr12	49658425	-	cg01418856	rs11168944	0.098741	NA	NA	NA	NA	chr12:49658246-49659175	Island	-0.462938	TUBA1C	NM_032704	TSS1500					12:47944453-47944774	12:49657956-49660670	Promoter_Associated	TUBA1C;TUBA1C;TUBA1C;RP11-977B10.2	ENST00000301072.6;ENST00000549183.1;ENST00000321665.5;ENST00000549023.1	TSS1500;TSS1500;TSS1500;3'UTR	TUBA1C;TUBA1C;TUBA1C;RP11-977B10.2;TUBA1C;TUBA1C	ENST00000301072.6;ENST00000549183.1;ENST00000321665.5;ENST00000549023.1;ENST00000549818.1;ENST00000552448.1	TSS1500;TSS1500;TSS1500;3'UTR;3'UTR;3'UTR	chr12:49658020-49658615	3						TRUE
chr12	49658675	+	cg27173046	NA	NA	NA	NA	NA	NA	chr12:49658246-49659175	Island	-0.516436	TUBA1C;TUBA1C;TUBA1C;TUBA1C;TUBA1C	NM_032704;NM_001303117;NM_001303116;NM_001303115;NM_001303114	TSS200;5'UTR;5'UTR;5'UTR;Body					12:47944942-47945654	12:49657956-49660670	Promoter_Associated	TUBA1C;RP11-977B10.2;TUBA1C;TUBA1C	ENST00000301072.6;ENST00000549023.1;ENST00000549183.1;ENST00000321665.5	TSS200;TSS200;TSS200;TSS200	TUBA1C;RP11-977B10.2;TUBA1C;TUBA1C;TUBA1C;TUBA1C	ENST00000301072.6;ENST00000549023.1;ENST00000549183.1;ENST00000321665.5;ENST00000549818.1;ENST00000552448.1	TSS200;TSS200;TSS200;TSS200;3'UTR;3'UTR	chr12:49658640-49658910	3
chr12	49658713	-	cg01581974	NA	NA	NA	NA	NA	NA	chr12:49658246-49659175	Island	-0.582798	TUBA1C	NM_032704	TSS200					12:47944942-47945654	12:49657956-49660670	Promoter_Associated	RP11-977B10.2;TUBA1C;TUBA1C;TUBA1C;TUBA1C	ENST00000549023.1;ENST00000549183.1;ENST00000321665.5;ENST00000301072.6;ENST00000301072.6	TSS200;TSS200;TSS200;5'UTR;1stExon	RP11-977B10.2;TUBA1C;TUBA1C;TUBA1C;TUBA1C;TUBA1C;TUBA1C	ENST00000549023.1;ENST00000549183.1;ENST00000321665.5;ENST00000301072.6;ENST00000301072.6;ENST00000549818.1;ENST00000552448.1	TSS200;TSS200;TSS200;5'UTR;1stExon;3'UTR;3'UTR	chr12:49658640-49658910	3						TRUE
chr12	49658802	-	cg17359076	NA	NA	NA	NA	NA	NA	chr12:49658246-49659175	Island	-0.674058	TUBA1C	NM_032704	TSS200					12:47944942-47945654	12:49657956-49660670	Promoter_Associated	TUBA1C;TUBA1C;TUBA1C;TUBA1C;RP11-977B10.2	ENST00000549183.1;ENST00000321665.5;ENST00000301072.6;ENST00000301072.6;ENST00000549023.1	TSS200;TSS200;5'UTR;1stExon;TSS1500	TUBA1C;TUBA1C;TUBA1C;TUBA1C;TUBA1C;TUBA1C;RP11-977B10.2	ENST00000549183.1;ENST00000321665.5;ENST00000301072.6;ENST00000301072.6;ENST00000549818.1;ENST00000552448.1;ENST00000549023.1	TSS200;TSS200;5'UTR;1stExon;3'UTR;3'UTR;TSS1500	chr12:49658640-49658910	3						TRUE
chr12	49658821	+	cg27632435	NA	NA	NA	NA	NA	NA	chr12:49658246-49659175	Island	-0.667165	TUBA1C	NM_032704	TSS200					12:47944942-47945654	12:49657956-49660670	Promoter_Associated	TUBA1C;TUBA1C;TUBA1C;TUBA1C;RP11-977B10.2	ENST00000549183.1;ENST00000321665.5;ENST00000301072.6;ENST00000301072.6;ENST00000549023.1	TSS200;TSS200;5'UTR;1stExon;TSS1500	TUBA1C;TUBA1C;TUBA1C;TUBA1C;TUBA1C;TUBA1C;RP11-977B10.2	ENST00000549183.1;ENST00000321665.5;ENST00000301072.6;ENST00000301072.6;ENST00000549818.1;ENST00000552448.1;ENST00000549023.1	TSS200;TSS200;5'UTR;1stExon;3'UTR;3'UTR;TSS1500	chr12:49658640-49658910	3						TRUE
chr12	49659053	+	cg25751371	NA	NA	NA	NA	NA	NA	chr12:49658246-49659175	Island	-0.561299	TUBA1C	NM_032704	Body					12:47944942-47945654	12:49657956-49660670	Promoter_Associated	RP11-977B10.2;RP11-161H23.5	ENST00000549023.1;ENST00000550468.1	TSS1500;3'UTR	TUBA1C;TUBA1C;RP11-977B10.2;RP11-161H23.5	ENST00000549818.1;ENST00000552448.1;ENST00000549023.1;ENST00000550468.1	3'UTR;3'UTR;TSS1500;3'UTR	chr12:49658925-49659710	3						TRUE
chr12	49659154	-	cg04797936	NA	NA	NA	NA	NA	NA	chr12:49658246-49659175	Island	-0.581655	TUBA1C	NM_032704	Body					12:47944942-47945654	12:49657956-49660670	Promoter_Associated	RP11-977B10.2;RP11-161H23.5	ENST00000549023.1;ENST00000550468.1	TSS1500;3'UTR	TUBA1C;TUBA1C;RP11-977B10.2;RP11-161H23.5	ENST00000549818.1;ENST00000552448.1;ENST00000549023.1;ENST00000550468.1	3'UTR;3'UTR;TSS1500;3'UTR	chr12:49658925-49659710	3						TRUE
DMR_31
chr	pos	strand	Name	Probe_rs	Probe_maf	CpG_rs	CpG_maf	SBE_rs	SBE_maf	Islands_Name	Relation_to_Island	Delta beta MNTI/PAT- MB G3	UCSC_RefGene_Name	UCSC_RefGene_Accession	UCSC_RefGene_Group	Phantom4_Enhancers	Phantom5_Enhancers	DMR	X450k_Enhancer	HMM_Island	Regulatory_Feature_Name	Regulatory_Feature_Group	GencodeBasicV12_NAME	GencodeBasicV12_Accession	GencodeBasicV12_Group	GencodeCompV12_NAME	GencodeCompV12_Accession	GencodeCompV12_Group	DNase_Hypersensitivity_NAME	DNase_Hypersensitivity_Evidence_Count	OpenChromatin_NAME	OpenChromatin_Evidence_Count	TFBS_NAME	TFBS_Evidence_Count	Methyl27_Loci	Methyl450_Loci	Random_Loci
chr10	130338570	+	cg04457069	rs61863623	0.069991	NA	NA	NA	NA	chr10:130338695-130338994	N_Shore	-0.0593959								10:130228543-130228984									chr10:130338465-130338795	3						TRUE
chr10	130338781	+	cg00152946	NA	NA	NA	NA	NA	NA	chr10:130338695-130338994	Island	-0.0230149								10:130228543-130228984									chr10:130338465-130338795	3						TRUE
chr10	130338886	+	cg04697262	NA	NA	NA	NA	NA	NA	chr10:130338695-130338994	Island	-0.068916								10:130228543-130228984									chr10:130338820-130340055	3						TRUE
chr10	130339134	-	cg25983553	NA	NA	NA	NA	NA	NA	chr10:130339526-130339777	N_Shore	0.0864883						DMR	TRUE	10:130229124-130229177									chr10:130338820-130340055	3						TRUE
chr10	130339165	-	cg27137389	NA	NA	NA	NA	NA	NA	chr10:130339526-130339777	N_Shore	0.167945							TRUE	10:130229124-130229177									chr10:130338820-130340055	3						TRUE
chr10	130339186	-	cg08507975	NA	NA	NA	NA	NA	NA	chr10:130339526-130339777	N_Shore	0.0373419							TRUE	10:130229124-130229177									chr10:130338820-130340055	3						TRUE
chr10	130339292	-	cg20319211	NA	NA	NA	NA	NA	NA	chr10:130339526-130339777	N_Shore	0.0451026						DMR	TRUE	10:130229282-130229354									chr10:130338820-130340055	3						TRUE
chr10	130339316	-	cg12093371	NA	NA	NA	NA	NA	NA	chr10:130339526-130339777	N_Shore	-0.00352113						DMR	TRUE	10:130229282-130229354									chr10:130338820-130340055	3						TRUE
chr10	130339363	+	cg22806341	NA	NA	NA	NA	NA	NA	chr10:130339526-130339777	N_Shore	-0.0402766							TRUE	10:130229282-130229354									chr10:130338820-130340055	3						TRUE
chr10	130339527	-	cg08376828	NA	NA	NA	NA	NA	NA	chr10:130339526-130339777	Island	0.0620441							TRUE	10:130229517-130229597									chr10:130338820-130340055	3						TRUE
chr10	130339669	+	cg20099104	NA	NA	NA	NA	NA	NA	chr10:130339526-130339777	Island	-0.225857							TRUE										chr10:130338820-130340055	3						TRUE
chr10	130339677	-	cg24875854	NA	NA	NA	NA	NA	NA	chr10:130339526-130339777	Island	-0.256765							TRUE	10:130229667-130229761									chr10:130338820-130340055	3						TRUE
chr10	130339927	+	cg20053465	NA	NA	NA	NA	NA	NA	chr10:130338695-130338994	S_Shore	-0.0872507							TRUE										chr10:130338820-130340055	3						TRUE
DMR_32
chr	pos	strand	Name	Probe_rs	Probe_maf	CpG_rs	CpG_maf	SBE_rs	SBE_maf	Islands_Name	Relation_to_Island	Delta beta MNTI/PAT- MB G3	UCSC_RefGene_Name	UCSC_RefGene_Accession	UCSC_RefGene_Group	Phantom4_Enhancers	Phantom5_Enhancers	DMR	X450k_Enhancer	HMM_Island	Regulatory_Feature_Name	Regulatory_Feature_Group	GencodeBasicV12_NAME	GencodeBasicV12_Accession	GencodeBasicV12_Group	GencodeCompV12_NAME	GencodeCompV12_Accession	GencodeCompV12_Group	DNase_Hypersensitivity_NAME	DNase_Hypersensitivity_Evidence_Count	OpenChromatin_NAME	OpenChromatin_Evidence_Count	TFBS_NAME	TFBS_Evidence_Count	Methyl27_Loci	Methyl450_Loci	Random_Loci
chr13	100642408	+	cg26454150	NA	NA	NA	NA	NA	NA	chr13:100642774-100643094	N_Shore	-0.0992857						CDMR	TRUE	13:99440409-99440520	13:100642313-100642574	Unclassified_Cell_type_specific							chr13:100642325-100642475	3						TRUE
chr13	100642451	+	cg24064266	NA	NA	NA	NA	NA	NA	chr13:100642774-100643094	N_Shore	-0.169648					chr13:100642436-100642436	CDMR	TRUE	13:99440409-99440520	13:100642313-100642574	Unclassified_Cell_type_specific							chr13:100642325-100642475	3						TRUE
chr13	100642487	-	cg07751277	NA	NA	NA	NA	NA	NA	chr13:100642774-100643094	N_Shore	-0.0816789					chr13:100642436-100642436	CDMR	TRUE	13:99440409-99440520	13:100642313-100642574	Unclassified_Cell_type_specific									chr13:100642447-100644430	6	chr13:100629587-100644561	6		TRUE
chr13	100642775	-	cg12821539	NA	NA	NA	NA	NA	NA	chr13:100642774-100643094	Island	-0.550252					chr13:100642436-100642436	CDMR	TRUE	13:99440616-99442278	13:100642676-100642790	Unclassified_Cell_type_specific							chr13:100642680-100642990	3						TRUE
chr13	100642971	-	cg12438547	NA	NA	NA	NA	NA	NA	chr13:100642774-100643094	Island	-0.306886					chr13:100642436-100642436	CDMR	TRUE	13:99440616-99442278									chr13:100642680-100642990	3						TRUE
chr13	100643087	-	cg19526568	NA	NA	NA	NA	NA	NA	chr13:100642774-100643094	Island	-0.545636					chr13:100642436-100642436	DMR	TRUE	13:99440616-99442278									chr13:100643020-100643190	3						TRUE
chr13	100643312	+	cg04370314	NA	NA	NA	NA	NA	NA	chr13:100641334-100642188	S_Shore	-0.673007						DMR		13:99440616-99442278											chr13:100642447-100644430	6	chr13:100629587-100644561	6		TRUE
chr13	100643388	+	cg22489321	NA	NA	NA	NA	NA	NA	chr13:100641334-100642188	S_Shore	-0.670934						DMR		13:99440616-99442278											chr13:100642447-100644430	6	chr13:100629587-100644561	6		TRUE
DMR_33
chr	pos	strand	Name	Probe_rs	Probe_maf	CpG_rs	CpG_maf	SBE_rs	SBE_maf	Islands_Name	Relation_to_Island	Delta beta MNTI/PAT- MB G3	UCSC_RefGene_Name	UCSC_RefGene_Accession	UCSC_RefGene_Group	Phantom4_Enhancers	Phantom5_Enhancers	DMR	X450k_Enhancer	HMM_Island	Regulatory_Feature_Name	Regulatory_Feature_Group	GencodeBasicV12_NAME	GencodeBasicV12_Accession	GencodeBasicV12_Group	GencodeCompV12_NAME	GencodeCompV12_Accession	GencodeCompV12_Group	DNase_Hypersensitivity_NAME	DNase_Hypersensitivity_Evidence_Count	OpenChromatin_NAME	OpenChromatin_Evidence_Count	TFBS_NAME	TFBS_Evidence_Count	Methyl27_Loci	Methyl450_Loci	Random_Loci
chr5	140856971	-	cg24942747	NA	NA	NA	NA	NA	NA	chr5:140857864-140858065	N_Shore	-0.0834129	PCDHGA4;PCDHGA12;PCDHGA11;PCDHGA11;PCDHGA9;PCDHGA1;PCDHGB1;PCDHGB6;PCDHGC3;PCDHGB3;PCDHGB7;PCDHGA6;PCDHGA8;PCDHGA10;PCDHGA5;PCDHGB4;PCDHGA3;PCDHGA2;PCDHGA7;PCDHGB2;PCDHGB5;PCDHGC3;PCDHGC3	NM_018917;NM_003735;NM_032092;NM_018914;NM_018921;NM_018912;NM_018922;NM_018926;NM_032402;NM_018924;NM_018927;NM_018919;NM_032088;NM_018913;NM_018918;NM_003736;NM_018916;NM_018915;NM_018920;NM_018923;NM_018925;NM_002588;NM_032403	Body;Body;Body;Body;Body;Body;Body;Body;1stExon;Body;Body;Body;Body;Body;Body;Body;Body;Body;Body;Body;Body;1stExon;Body			RDMR	TRUE	5:140835571-140837212	5:140856528-140858377	Unclassified	PCDHGC3	ENST00000308177.3	1stExon	PCDHGC3	ENST00000308177.3	1stExon	chr5:140856705-140857055	3						TRUE
chr5	140857192	+	cg12877039	NA	NA	NA	NA	NA	NA	chr5:140857864-140858065	N_Shore	-0.0807057	PCDHGA4;PCDHGA12;PCDHGA11;PCDHGA11;PCDHGA9;PCDHGA1;PCDHGB1;PCDHGB6;PCDHGC3;PCDHGB3;PCDHGB7;PCDHGA6;PCDHGA8;PCDHGA10;PCDHGA5;PCDHGB4;PCDHGA3;PCDHGA2;PCDHGA7;PCDHGB2;PCDHGB5;PCDHGC3;PCDHGC3	NM_018917;NM_003735;NM_032092;NM_018914;NM_018921;NM_018912;NM_018922;NM_018926;NM_032402;NM_018924;NM_018927;NM_018919;NM_032088;NM_018913;NM_018918;NM_003736;NM_018916;NM_018915;NM_018920;NM_018923;NM_018925;NM_002588;NM_032403	Body;Body;Body;Body;Body;Body;Body;Body;1stExon;Body;Body;Body;Body;Body;Body;Body;Body;Body;Body;Body;Body;1stExon;Body			RDMR	TRUE	5:140837283-140837918	5:140856528-140858377	Unclassified	PCDHGC3	ENST00000308177.3	1stExon	PCDHGC3	ENST00000308177.3	1stExon					chr5:140855032-140858528	6		TRUE
chr5	140857474	-	cg09581226	NA	NA	NA	NA	NA	NA	chr5:140857864-140858065	N_Shore	-0.0900336	PCDHGA4;PCDHGA12;PCDHGA11;PCDHGA11;PCDHGA9;PCDHGA1;PCDHGB1;PCDHGB6;PCDHGC3;PCDHGB3;PCDHGB7;PCDHGA6;PCDHGA8;PCDHGA10;PCDHGA5;PCDHGB4;PCDHGA3;PCDHGA2;PCDHGA7;PCDHGB2;PCDHGB5;PCDHGC3;PCDHGC3	NM_018917;NM_003735;NM_032092;NM_018914;NM_018921;NM_018912;NM_018922;NM_018926;NM_032402;NM_018924;NM_018927;NM_018919;NM_032088;NM_018913;NM_018918;NM_003736;NM_018916;NM_018915;NM_018920;NM_018923;NM_018925;NM_002588;NM_032403	Body;Body;Body;Body;Body;Body;Body;Body;1stExon;Body;Body;Body;Body;Body;Body;Body;Body;Body;Body;Body;Body;1stExon;Body			RDMR	TRUE	5:140837283-140837918	5:140856528-140858377	Unclassified	PCDHGC3	ENST00000308177.3	1stExon	PCDHGC3	ENST00000308177.3	1stExon	chr5:140857465-140857750	3						TRUE
chr5	140857647	-	cg25600472	NA	NA	NA	NA	NA	NA	chr5:140857864-140858065	N_Shore	-0.11067	PCDHGA4;PCDHGA12;PCDHGA11;PCDHGA11;PCDHGA9;PCDHGA1;PCDHGB1;PCDHGB6;PCDHGC3;PCDHGB3;PCDHGB7;PCDHGA6;PCDHGA8;PCDHGA10;PCDHGA5;PCDHGB4;PCDHGA3;PCDHGA2;PCDHGA7;PCDHGB2;PCDHGB5;PCDHGC3;PCDHGC3	NM_018917;NM_003735;NM_032092;NM_018914;NM_018921;NM_018912;NM_018922;NM_018926;NM_032402;NM_018924;NM_018927;NM_018919;NM_032088;NM_018913;NM_018918;NM_003736;NM_018916;NM_018915;NM_018920;NM_018923;NM_018925;NM_002588;NM_032403	Body;Body;Body;Body;Body;Body;Body;Body;1stExon;Body;Body;Body;Body;Body;Body;Body;Body;Body;Body;Body;Body;1stExon;Body			RDMR	TRUE	5:140837283-140837918	5:140856528-140858377	Unclassified	PCDHGC3	ENST00000308177.3	1stExon	PCDHGC3	ENST00000308177.3	1stExon	chr5:140857465-140857750	3						TRUE
chr5	140857813	+	cg08155325	NA	NA	NA	NA	NA	NA	chr5:140857864-140858065	N_Shore	-0.270774	PCDHGA4;PCDHGA12;PCDHGA11;PCDHGA11;PCDHGA9;PCDHGA1;PCDHGB1;PCDHGB6;PCDHGC3;PCDHGB3;PCDHGB7;PCDHGA6;PCDHGA8;PCDHGA10;PCDHGA5;PCDHGB4;PCDHGA3;PCDHGA2;PCDHGA7;PCDHGB2;PCDHGB5;PCDHGC3;PCDHGC3	NM_018917;NM_003735;NM_032092;NM_018914;NM_018921;NM_018912;NM_018922;NM_018926;NM_032402;NM_018924;NM_018927;NM_018919;NM_032088;NM_018913;NM_018918;NM_003736;NM_018916;NM_018915;NM_018920;NM_018923;NM_018925;NM_002588;NM_032403	Body;Body;Body;Body;Body;Body;Body;Body;1stExon;Body;Body;Body;Body;Body;Body;Body;Body;Body;Body;Body;Body;1stExon;Body				TRUE		5:140856528-140858377	Unclassified	PCDHGC3	ENST00000308177.3	1stExon	PCDHGC3	ENST00000308177.3	1stExon					chr5:140855032-140858528	6		TRUE
chr5	140857941	+	cg14672084	NA	NA	NA	NA	NA	NA	chr5:140857864-140858065	Island	-0.0765838	PCDHGA4;PCDHGA12;PCDHGA11;PCDHGA11;PCDHGA9;PCDHGA1;PCDHGB1;PCDHGB6;PCDHGC3;PCDHGB3;PCDHGB7;PCDHGA6;PCDHGA8;PCDHGA10;PCDHGA5;PCDHGB4;PCDHGA3;PCDHGA2;PCDHGA7;PCDHGB2;PCDHGB5;PCDHGC3;PCDHGC3	NM_018917;NM_003735;NM_032092;NM_018914;NM_018921;NM_018912;NM_018922;NM_018926;NM_032402;NM_018924;NM_018927;NM_018919;NM_032088;NM_018913;NM_018918;NM_003736;NM_018916;NM_018915;NM_018920;NM_018923;NM_018925;NM_002588;NM_032403	Body;Body;Body;Body;Body;Body;Body;Body;1stExon;Body;Body;Body;Body;Body;Body;Body;Body;Body;Body;Body;Body;1stExon;Body				TRUE	5:140838049-140838180	5:140856528-140858377	Unclassified	PCDHGC3	ENST00000308177.3	1stExon	PCDHGC3	ENST00000308177.3	1stExon	chr5:140857845-140858435	3						TRUE
chr5	140857995	+	cg00589850	NA	NA	NA	NA	NA	NA	chr5:140857864-140858065	Island	-0.172801	PCDHGA4;PCDHGA12;PCDHGA11;PCDHGA11;PCDHGA9;PCDHGA1;PCDHGB1;PCDHGB6;PCDHGC3;PCDHGB3;PCDHGB7;PCDHGA6;PCDHGA8;PCDHGA10;PCDHGA5;PCDHGB4;PCDHGA3;PCDHGA2;PCDHGA7;PCDHGB2;PCDHGB5;PCDHGC3;PCDHGC3	NM_018917;NM_003735;NM_032092;NM_018914;NM_018921;NM_018912;NM_018922;NM_018926;NM_032402;NM_018924;NM_018927;NM_018919;NM_032088;NM_018913;NM_018918;NM_003736;NM_018916;NM_018915;NM_018920;NM_018923;NM_018925;NM_002588;NM_032403	Body;Body;Body;Body;Body;Body;Body;Body;1stExon;Body;Body;Body;Body;Body;Body;Body;Body;Body;Body;Body;Body;1stExon;Body					5:140838049-140838180	5:140856528-140858377	Unclassified	PCDHGC3	ENST00000308177.3	1stExon	PCDHGC3	ENST00000308177.3	1stExon	chr5:140857845-140858435	3						TRUE
chr5	140858046	-	cg24024424	NA	NA	NA	NA	NA	NA	chr5:140857864-140858065	Island	-0.185466	PCDHGA4;PCDHGA12;PCDHGA11;PCDHGA11;PCDHGA9;PCDHGA1;PCDHGB1;PCDHGB6;PCDHGC3;PCDHGB3;PCDHGB7;PCDHGA6;PCDHGA8;PCDHGA10;PCDHGA5;PCDHGB4;PCDHGA3;PCDHGA2;PCDHGA7;PCDHGB2;PCDHGB5;PCDHGC3;PCDHGC3	NM_018917;NM_003735;NM_032092;NM_018914;NM_018921;NM_018912;NM_018922;NM_018926;NM_032402;NM_018924;NM_018927;NM_018919;NM_032088;NM_018913;NM_018918;NM_003736;NM_018916;NM_018915;NM_018920;NM_018923;NM_018925;NM_002588;NM_032403	Body;Body;Body;Body;Body;Body;Body;Body;1stExon;Body;Body;Body;Body;Body;Body;Body;Body;Body;Body;Body;Body;1stExon;Body						5:140856528-140858377	Unclassified	PCDHGC3	ENST00000308177.3	1stExon	PCDHGC3	ENST00000308177.3	1stExon	chr5:140857845-140858435	3						TRUE
chr5	140858107	+	cg27639030	NA	NA	NA	NA	NA	NA	chr5:140855386-140856620	S_Shore	-0.230594	PCDHGA4;PCDHGA12;PCDHGA11;PCDHGA11;PCDHGA9;PCDHGA1;PCDHGB1;PCDHGB6;PCDHGC3;PCDHGB3;PCDHGB7;PCDHGA6;PCDHGA8;PCDHGA10;PCDHGA5;PCDHGB4;PCDHGA3;PCDHGA2;PCDHGA7;PCDHGB2;PCDHGB5;PCDHGC3;PCDHGC3	NM_018917;NM_003735;NM_032092;NM_018914;NM_018921;NM_018912;NM_018922;NM_018926;NM_032402;NM_018924;NM_018927;NM_018919;NM_032088;NM_018913;NM_018918;NM_003736;NM_018916;NM_018915;NM_018920;NM_018923;NM_018925;NM_002588;NM_032403	Body;Body;Body;Body;Body;Body;Body;Body;1stExon;Body;Body;Body;Body;Body;Body;Body;Body;Body;Body;Body;Body;1stExon;Body						5:140856528-140858377	Unclassified	PCDHGC3	ENST00000308177.3	1stExon	PCDHGC3	ENST00000308177.3	1stExon	chr5:140857845-140858435	3						TRUE
DMR_34
chr	pos	strand	Name	Probe_rs	Probe_maf	CpG_rs	CpG_maf	SBE_rs	SBE_maf	Islands_Name	Relation_to_Island	Delta beta MNTI/PAT- MB G3	UCSC_RefGene_Name	UCSC_RefGene_Accession	UCSC_RefGene_Group	Phantom4_Enhancers	Phantom5_Enhancers	DMR	X450k_Enhancer	HMM_Island	Regulatory_Feature_Name	Regulatory_Feature_Group	GencodeBasicV12_NAME	GencodeBasicV12_Accession	GencodeBasicV12_Group	GencodeCompV12_NAME	GencodeCompV12_Accession	GencodeCompV12_Group	DNase_Hypersensitivity_NAME	DNase_Hypersensitivity_Evidence_Count	OpenChromatin_NAME	OpenChromatin_Evidence_Count	TFBS_NAME	TFBS_Evidence_Count	Methyl27_Loci	Methyl450_Loci	Random_Loci
chr12	100750328	-	cg26384760	NA	NA	NA	NA	NA	NA		OpenSea	-0.17272	SLC17A8;SLC17A8	NM_139319;NM_001145288	TSS1500;TSS1500								SLC17A8;SLC17A8	ENST00000323346.4;ENST00000392989.3	TSS1500;TSS1500	SLC17A8;SLC17A8	ENST00000323346.4;ENST00000392989.3	TSS1500;TSS1500
chr12	100750473	-	cg13861294	NA	NA	NA	NA	NA	NA		OpenSea	-0.194432	SLC17A8;SLC17A8	NM_001145288;NM_139319	TSS1500;TSS1500				TRUE				SLC17A8;SLC17A8	ENST00000323346.4;ENST00000392989.3	TSS1500;TSS1500	SLC17A8;SLC17A8	ENST00000323346.4;ENST00000392989.3	TSS1500;TSS1500								TRUE
chr12	100750652	-	cg21961771	NA	NA	NA	NA	NA	NA		OpenSea	-0.351256	SLC17A8;SLC17A8	NM_001145288;NM_139319	TSS1500;TSS1500				TRUE				SLC17A8;SLC17A8	ENST00000323346.4;ENST00000392989.3	TSS1500;TSS1500	SLC17A8;SLC17A8	ENST00000323346.4;ENST00000392989.3	TSS1500;TSS1500								TRUE
chr12	100750695	-	cg14077898	NA	NA	NA	NA	NA	NA		OpenSea	-0.395983	SLC17A8;SLC17A8	NM_001145288;NM_139319	TSS200;TSS200				TRUE				SLC17A8;SLC17A8	ENST00000392989.3;ENST00000323346.4	TSS1500;TSS200	SLC17A8;SLC17A8	ENST00000392989.3;ENST00000323346.4	TSS1500;TSS200	chr12:100750665-100750955	3						TRUE
chr12	100750702	-	cg24446178	NA	NA	NA	NA	NA	NA		OpenSea	-0.412821	SLC17A8;SLC17A8	NM_001145288;NM_139319	TSS200;TSS200				TRUE				SLC17A8;SLC17A8	ENST00000392989.3;ENST00000323346.4	TSS1500;TSS200	SLC17A8;SLC17A8	ENST00000392989.3;ENST00000323346.4	TSS1500;TSS200	chr12:100750665-100750955	3						TRUE
chr12	100750760	+	cg21116900	NA	NA	NA	NA	NA	NA		OpenSea	-0.12793	SLC17A8;SLC17A8	NM_001145288;NM_139319	TSS200;TSS200				TRUE				SLC17A8;SLC17A8	ENST00000392989.3;ENST00000323346.4	TSS1500;TSS200	SLC17A8;SLC17A8	ENST00000392989.3;ENST00000323346.4	TSS1500;TSS200	chr12:100750665-100750955	3						TRUE
chr12	100750811	-	cg06563300	NA	NA	NA	NA	NA	NA		OpenSea	-0.34154	SLC17A8;SLC17A8	NM_001145288;NM_139319	TSS200;TSS200				TRUE				SLC17A8;SLC17A8	ENST00000392989.3;ENST00000323346.4	TSS1500;TSS200	SLC17A8;SLC17A8	ENST00000392989.3;ENST00000323346.4	TSS1500;TSS200	chr12:100750665-100750955	3					TRUE	TRUE
chr12	100750899	-	cg21429394	NA	NA	NA	NA	NA	NA		OpenSea	-0.252814	SLC17A8;SLC17A8;SLC17A8;SLC17A8	NM_139319;NM_001145288;NM_001145288;NM_139319	1stExon;5'UTR;1stExon;5'UTR				TRUE				SLC17A8;SLC17A8;SLC17A8	ENST00000392989.3;ENST00000323346.4;ENST00000323346.4	TSS1500;5'UTR;1stExon	SLC17A8;SLC17A8;SLC17A8	ENST00000392989.3;ENST00000323346.4;ENST00000323346.4	TSS1500;5'UTR;1stExon	chr12:100750665-100750955	3						TRUE
chr12	100751051	+	cg06836849	NA	NA	NA	NA	NA	NA		OpenSea	-0.421672	SLC17A8;SLC17A8;SLC17A8;SLC17A8	NM_139319;NM_001145288;NM_001145288;NM_139319	1stExon;5'UTR;1stExon;5'UTR				TRUE				SLC17A8;SLC17A8;SLC17A8	ENST00000323346.4;ENST00000323346.4;ENST00000392989.3	5'UTR;1stExon;TSS200	SLC17A8;SLC17A8;SLC17A8	ENST00000323346.4;ENST00000323346.4;ENST00000392989.3	5'UTR;1stExon;TSS200							TRUE	TRUE
DMR_35
chr	pos	strand	Name	Probe_rs	Probe_maf	CpG_rs	CpG_maf	SBE_rs	SBE_maf	Islands_Name	Relation_to_Island	Delta beta MNTI/PAT- MB G3	UCSC_RefGene_Name	UCSC_RefGene_Accession	UCSC_RefGene_Group	Phantom4_Enhancers	Phantom5_Enhancers	DMR	X450k_Enhancer	HMM_Island	Regulatory_Feature_Name	Regulatory_Feature_Group	GencodeBasicV12_NAME	GencodeBasicV12_Accession	GencodeBasicV12_Group	GencodeCompV12_NAME	GencodeCompV12_Accession	GencodeCompV12_Group	DNase_Hypersensitivity_NAME	DNase_Hypersensitivity_Evidence_Count	OpenChromatin_NAME	OpenChromatin_Evidence_Count	TFBS_NAME	TFBS_Evidence_Count	Methyl27_Loci	Methyl450_Loci	Random_Loci
chr11	94965469	-	cg08881680	NA	NA	NA	NA	NA	NA	chr11:94965357-94965588	Island	-0.18071	SESN3	NM_144665	TSS1500					11:94605006-94605317	11:94965388-94965748	Promoter_Associated	RP11-712B9.2;RP11-712B9.2;SESN3;SESN3;SESN3;RP11-712B9.2;SESN3;SESN3;SESN3;SESN3	ENST00000536683.1;ENST00000543150.1;ENST00000416495.2;ENST00000393234.1;ENST00000536441.1;ENST00000540692.1;ENST00000537480.1;ENST00000278499.2;ENST00000278499.2;ENST00000537480.1	5'UTR;5'UTR;TSS1500;TSS1500;TSS1500;5'UTR;1stExon;1stExon;5'UTR;3'UTR	RP11-712B9.2;RP11-712B9.2;RP11-712B9.2;SESN3;SESN3;SESN3;RP11-712B9.2;SESN3;SESN3;SESN3;SESN3;SESN3;SESN3;RP11-712B9.2	ENST00000536683.1;ENST00000543150.1;ENST00000543573.1;ENST00000416495.2;ENST00000393234.1;ENST00000536441.1;ENST00000540692.1;ENST00000537480.1;ENST00000542176.1;ENST00000278499.2;ENST00000278499.2;ENST00000537480.1;ENST00000542176.1;ENST00000534891.1	5'UTR;5'UTR;TSS1500;TSS1500;TSS1500;TSS1500;5'UTR;1stExon;1stExon;1stExon;5'UTR;3'UTR;5'UTR;5'UTR	chr11:94965040-94965730	3						TRUE
chr11	94965587	+	cg17980625	NA	NA	NA	NA	NA	NA	chr11:94965357-94965588	Island	-0.196863	SESN3	NM_144665	TSS1500					11:94605006-94605317	11:94965388-94965748	Promoter_Associated	RP11-712B9.2;RP11-712B9.2;SESN3;SESN3;SESN3;RP11-712B9.2;SESN3;SESN3;SESN3;SESN3	ENST00000536683.1;ENST00000543150.1;ENST00000416495.2;ENST00000393234.1;ENST00000536441.1;ENST00000540692.1;ENST00000537480.1;ENST00000278499.2;ENST00000278499.2;ENST00000537480.1	5'UTR;5'UTR;TSS1500;TSS1500;TSS1500;5'UTR;1stExon;1stExon;5'UTR;3'UTR	RP11-712B9.2;RP11-712B9.2;SESN3;SESN3;SESN3;RP11-712B9.2;SESN3;SESN3;SESN3;RP11-712B9.2;SESN3;SESN3;SESN3;RP11-712B9.2	ENST00000536683.1;ENST00000543150.1;ENST00000416495.2;ENST00000393234.1;ENST00000536441.1;ENST00000540692.1;ENST00000537480.1;ENST00000542176.1;ENST00000278499.2;ENST00000543573.1;ENST00000278499.2;ENST00000537480.1;ENST00000542176.1;ENST00000534891.1	5'UTR;5'UTR;TSS1500;TSS1500;TSS1500;5'UTR;1stExon;1stExon;1stExon;TSS200;5'UTR;3'UTR;5'UTR;5'UTR	chr11:94965040-94965730	3						TRUE
chr11	94965610	+	cg03680032	NA	NA	NA	NA	NA	NA	chr11:94963753-94964573	S_Shore	-0.101578	SESN3	NM_144665	TSS1500					11:94605006-94605317	11:94965388-94965748	Promoter_Associated	RP11-712B9.2;RP11-712B9.2;SESN3;SESN3;SESN3;RP11-712B9.2;SESN3;SESN3;SESN3;SESN3	ENST00000536683.1;ENST00000543150.1;ENST00000416495.2;ENST00000393234.1;ENST00000536441.1;ENST00000540692.1;ENST00000537480.1;ENST00000278499.2;ENST00000278499.2;ENST00000537480.1	5'UTR;5'UTR;TSS1500;TSS1500;TSS1500;5'UTR;1stExon;1stExon;5'UTR;3'UTR	RP11-712B9.2;RP11-712B9.2;SESN3;SESN3;SESN3;RP11-712B9.2;SESN3;SESN3;SESN3;RP11-712B9.2;SESN3;SESN3;SESN3;RP11-712B9.2	ENST00000536683.1;ENST00000543150.1;ENST00000416495.2;ENST00000393234.1;ENST00000536441.1;ENST00000540692.1;ENST00000537480.1;ENST00000542176.1;ENST00000278499.2;ENST00000543573.1;ENST00000278499.2;ENST00000537480.1;ENST00000542176.1;ENST00000534891.1	5'UTR;5'UTR;TSS1500;TSS1500;TSS1500;5'UTR;1stExon;1stExon;1stExon;TSS200;5'UTR;3'UTR;5'UTR;5'UTR	chr11:94965040-94965730	3						TRUE
chr11	94965658	+	cg03605838	NA	NA	NA	NA	NA	NA	chr11:94965357-94965588	S_Shore	-0.107264	LOC100129203;SESN3;SESN3;SESN3	NR_110295;NM_144665;NM_001271594;NM_001271594	Body;TSS1500;1stExon;5'UTR					11:94605006-94605317	11:94965388-94965748	Promoter_Associated	RP11-712B9.2;RP11-712B9.2;SESN3;SESN3;SESN3;RP11-712B9.2;SESN3;SESN3;SESN3	ENST00000536683.1;ENST00000543150.1;ENST00000416495.2;ENST00000393234.1;ENST00000536441.1;ENST00000540692.1;ENST00000278499.2;ENST00000537480.1;ENST00000278499.2	5'UTR;5'UTR;TSS1500;TSS1500;TSS1500;5'UTR;1stExon;TSS200;5'UTR	RP11-712B9.2;RP11-712B9.2;SESN3;SESN3;SESN3;RP11-712B9.2;SESN3;SESN3;RP11-712B9.2;SESN3;SESN3;SESN3;RP11-712B9.2	ENST00000536683.1;ENST00000543150.1;ENST00000416495.2;ENST00000393234.1;ENST00000536441.1;ENST00000540692.1;ENST00000542176.1;ENST00000278499.2;ENST00000543573.1;ENST00000537480.1;ENST00000278499.2;ENST00000542176.1;ENST00000534891.1	5'UTR;5'UTR;TSS1500;TSS1500;TSS1500;5'UTR;1stExon;1stExon;TSS200;TSS200;5'UTR;5'UTR;5'UTR	chr11:94965040-94965730	3
chr11	94965707	-	cg25796915	NA	NA	NA	NA	NA	NA	chr11:94965357-94965588	S_Shore	-0.310903	LOC100129203;SESN3;SESN3	NR_110295;NM_144665;NM_001271594	Body;TSS1500;TSS200						11:94965388-94965748	Promoter_Associated	RP11-712B9.2;RP11-712B9.2;SESN3;SESN3;SESN3;RP11-712B9.2;SESN3;SESN3	ENST00000536683.1;ENST00000543150.1;ENST00000416495.2;ENST00000393234.1;ENST00000536441.1;ENST00000540692.1;ENST00000537480.1;ENST00000278499.2	5'UTR;5'UTR;TSS1500;TSS1500;TSS1500;5'UTR;TSS200;TSS200	RP11-712B9.2;RP11-712B9.2;SESN3;SESN3;SESN3;RP11-712B9.2;RP11-712B9.2;SESN3;SESN3;SESN3;RP11-712B9.2	ENST00000536683.1;ENST00000543150.1;ENST00000416495.2;ENST00000393234.1;ENST00000536441.1;ENST00000540692.1;ENST00000543573.1;ENST00000537480.1;ENST00000542176.1;ENST00000278499.2;ENST00000534891.1	5'UTR;5'UTR;TSS1500;TSS1500;TSS1500;5'UTR;TSS200;TSS200;TSS200;TSS200;5'UTR	chr11:94965040-94965730	3
chr11	94965734	-	cg11453061	rs3214031	0.18483	NA	NA	NA	NA	chr11:94965357-94965588	S_Shore	-0.219293	LOC100129203;SESN3;SESN3;LOC100129203	NR_110295;NM_144665;NM_001271594;NR_110295	Body;TSS1500;TSS200;ExonBnd						11:94965388-94965748	Promoter_Associated	RP11-712B9.2;RP11-712B9.2;SESN3;SESN3;RP11-712B9.2;SESN3;SESN3	ENST00000536683.1;ENST00000543150.1;ENST00000393234.1;ENST00000536441.1;ENST00000540692.1;ENST00000537480.1;ENST00000278499.2	5'UTR;5'UTR;TSS1500;TSS1500;5'UTR;TSS200;TSS200	RP11-712B9.2;RP11-712B9.2;SESN3;SESN3;RP11-712B9.2;SESN3;SESN3;SESN3;RP11-712B9.2;RP11-712B9.2;RP11-712B9.2	ENST00000536683.1;ENST00000543150.1;ENST00000393234.1;ENST00000536441.1;ENST00000540692.1;ENST00000537480.1;ENST00000542176.1;ENST00000278499.2;ENST00000543573.1;ENST00000543573.1;ENST00000534891.1	5'UTR;5'UTR;TSS1500;TSS1500;5'UTR;TSS200;TSS200;TSS200;1stExon;5'UTR;5'UTR			chr11:94962621-94966459	6	chr11:94962348-94966402	6
chr11	94965762	-	cg09653626	rs3214031	0.18483	NA	NA	NA	NA	chr11:94965357-94965588	S_Shore	-0.136201	LOC100129203;SESN3;LOC100129203	NR_110295;NM_001271594;NR_110295	Body;TSS200;ExonBnd								RP11-712B9.2;RP11-712B9.2;SESN3;RP11-712B9.2;SESN3;SESN3	ENST00000536683.1;ENST00000543150.1;ENST00000536441.1;ENST00000540692.1;ENST00000537480.1;ENST00000278499.2	5'UTR;5'UTR;TSS1500;5'UTR;TSS200;TSS200	RP11-712B9.2;RP11-712B9.2;SESN3;RP11-712B9.2;SESN3;SESN3;SESN3;RP11-712B9.2;RP11-712B9.2;RP11-712B9.2	ENST00000536683.1;ENST00000543150.1;ENST00000536441.1;ENST00000540692.1;ENST00000537480.1;ENST00000542176.1;ENST00000278499.2;ENST00000543573.1;ENST00000543573.1;ENST00000534891.1	5'UTR;5'UTR;TSS1500;5'UTR;TSS200;TSS200;TSS200;1stExon;5'UTR;5'UTR			chr11:94962621-94966459	6	chr11:94962348-94966402	6
chr11	94965791	-	cg23565445	NA	NA	NA	NA	NA	NA	chr11:94965357-94965588	S_Shore	0.00841284	LOC100129203;SESN3	NR_110295;NM_001271594	Body;TSS200								RP11-712B9.2;RP11-712B9.2;SESN3;RP11-712B9.2;SESN3;SESN3	ENST00000536683.1;ENST00000543150.1;ENST00000536441.1;ENST00000540692.1;ENST00000537480.1;ENST00000278499.2	5'UTR;5'UTR;TSS1500;5'UTR;TSS200;TSS200	RP11-712B9.2;RP11-712B9.2;SESN3;RP11-712B9.2;SESN3;SESN3;SESN3;RP11-712B9.2;RP11-712B9.2;RP11-712B9.2	ENST00000536683.1;ENST00000543150.1;ENST00000536441.1;ENST00000540692.1;ENST00000537480.1;ENST00000542176.1;ENST00000278499.2;ENST00000543573.1;ENST00000543573.1;ENST00000534891.1	5'UTR;5'UTR;TSS1500;5'UTR;TSS200;TSS200;TSS200;1stExon;5'UTR;5'UTR			chr11:94962621-94966459	6	chr11:94962348-94966402	6
chr11	94965924	+	cg14547393	NA	NA	NA	NA	NA	NA	chr11:94965357-94965588	S_Shore	-0.188085	LOC100129203;SESN3	NR_110295;NM_001271594	Body;TSS1500								RP11-712B9.2;RP11-712B9.2;RP11-712B9.2;SESN3;SESN3	ENST00000536683.1;ENST00000543150.1;ENST00000540692.1;ENST00000537480.1;ENST00000278499.2	5'UTR;5'UTR;5'UTR;TSS1500;TSS1500	RP11-712B9.2;RP11-712B9.2;RP11-712B9.2;RP11-712B9.2;SESN3;SESN3;SESN3;RP11-712B9.2	ENST00000536683.1;ENST00000543150.1;ENST00000540692.1;ENST00000543573.1;ENST00000537480.1;ENST00000542176.1;ENST00000278499.2;ENST00000534891.1	5'UTR;5'UTR;5'UTR;5'UTR;TSS1500;TSS1500;TSS1500;5'UTR			chr11:94962621-94966459	6	chr11:94962348-94966402	6
chr11	94966206	+	cg06453912	NA	NA	NA	NA	NA	NA	chr11:94965357-94965588	S_Shore	0.0114787	LOC100129203;SESN3	NR_110295;NM_001271594	Body;TSS1500								RP11-712B9.2;RP11-712B9.2;RP11-712B9.2;SESN3;SESN3	ENST00000536683.1;ENST00000543150.1;ENST00000540692.1;ENST00000537480.1;ENST00000278499.2	5'UTR;5'UTR;5'UTR;TSS1500;TSS1500	RP11-712B9.2;RP11-712B9.2;RP11-712B9.2;RP11-712B9.2;SESN3;SESN3;SESN3;RP11-712B9.2	ENST00000536683.1;ENST00000543150.1;ENST00000540692.1;ENST00000543573.1;ENST00000537480.1;ENST00000542176.1;ENST00000278499.2;ENST00000534891.1	5'UTR;5'UTR;5'UTR;5'UTR;TSS1500;TSS1500;TSS1500;5'UTR	chr11:94966120-94966370	3
DMR_36
chr	pos	strand	Name	Probe_rs	Probe_maf	CpG_rs	CpG_maf	SBE_rs	SBE_maf	Islands_Name	Relation_to_Island	Delta beta MNTI/PAT- MB G3	UCSC_RefGene_Name	UCSC_RefGene_Accession	UCSC_RefGene_Group	Phantom4_Enhancers	Phantom5_Enhancers	DMR	X450k_Enhancer	HMM_Island	Regulatory_Feature_Name	Regulatory_Feature_Group	GencodeBasicV12_NAME	GencodeBasicV12_Accession	GencodeBasicV12_Group	GencodeCompV12_NAME	GencodeCompV12_Accession	GencodeCompV12_Group	DNase_Hypersensitivity_NAME	DNase_Hypersensitivity_Evidence_Count	OpenChromatin_NAME	OpenChromatin_Evidence_Count	TFBS_NAME	TFBS_Evidence_Count	Methyl27_Loci	Methyl450_Loci	Random_Loci
chr8	41167660	-	cg14904908	NA	NA	NA	NA	NA	NA	chr8:41165852-41167140	S_Shore	0.0362496	SFRP1	NM_003012	TSS1500								SFRP1;SFRP1	ENST00000535263.1;ENST00000220772.3	TSS1500;TSS1500	SFRP1;SFRP1	ENST00000535263.1;ENST00000220772.3	TSS1500;TSS1500	chr8:41167625-41167915	3						TRUE
chr8	41167673	+	cg03133371	rs112613669	0.02516	NA	NA	NA	NA	chr8:41165852-41167140	S_Shore	0.00665423	SFRP1	NM_003012	TSS1500								SFRP1;SFRP1	ENST00000535263.1;ENST00000220772.3	TSS1500;TSS1500	SFRP1;SFRP1	ENST00000535263.1;ENST00000220772.3	TSS1500;TSS1500	chr8:41167625-41167915	3						TRUE
chr8	41167802	-	cg00000321	NA	NA	NA	NA	NA	NA	chr8:41165852-41167140	S_Shore	0.137019	SFRP1	NM_003012	TSS1500								SFRP1;SFRP1	ENST00000535263.1;ENST00000220772.3	TSS1500;TSS1500	SFRP1;SFRP1	ENST00000535263.1;ENST00000220772.3	TSS1500;TSS1500	chr8:41167625-41167915	3						TRUE
chr8	41167848	-	cg06166767	NA	NA	NA	NA	NA	NA	chr8:41165852-41167140	S_Shore	0.0290791	SFRP1	NM_003012	TSS1500								SFRP1;SFRP1	ENST00000535263.1;ENST00000220772.3	TSS1500;TSS1500	SFRP1;SFRP1	ENST00000535263.1;ENST00000220772.3	TSS1500;TSS1500	chr8:41167625-41167915	3					TRUE	TRUE
chr8	41167923	-	cg14824386	NA	NA	NA	NA	NA	NA	chr8:41165852-41167140	S_Shore	0.0222392	SFRP1	NM_003012	TSS1500								SFRP1;SFRP1	ENST00000535263.1;ENST00000220772.3	TSS1500;TSS1500	SFRP1;SFRP1	ENST00000535263.1;ENST00000220772.3	TSS1500;TSS1500			chr8:41167608-41169600	6	chr8:41163954-41169591	6		TRUE
chr8	41168001	+	cg07935886	NA	NA	NA	NA	NA	NA	chr8:41165852-41167140	S_Shore	0.121529	SFRP1	NM_003012	TSS1500			RDMR					SFRP1;SFRP1	ENST00000535263.1;ENST00000220772.3	TSS1500;TSS1500	SFRP1;SFRP1	ENST00000535263.1;ENST00000220772.3	TSS1500;TSS1500	chr8:41167960-41168575	3						TRUE
chr8	41168072	+	cg01074584	NA	NA	NA	NA	NA	NA	chr8:41165852-41167140	S_Shore	-0.0506666	SFRP1	NM_003012	TSS1500			RDMR					SFRP1;SFRP1	ENST00000535263.1;ENST00000220772.3	TSS1500;TSS1500	SFRP1;SFRP1	ENST00000535263.1;ENST00000220772.3	TSS1500;TSS1500	chr8:41167960-41168575	3						TRUE
chr8	41168205	-	cg09410389	NA	NA	NA	NA	NA	NA	chr8:41165852-41167140	S_Shore	0.0694868	SFRP1	NM_003012	TSS1500			RDMR		8:41287362-41287664			SFRP1;SFRP1	ENST00000535263.1;ENST00000220772.3	TSS1500;TSS1500	SFRP1;SFRP1	ENST00000535263.1;ENST00000220772.3	TSS1500;TSS1500	chr8:41167960-41168575	3						TRUE
chr8	41168264	-	cg00930833	NA	NA	NA	NA	NA	NA	chr8:41165852-41167140	S_Shore	0.0103652	SFRP1	NM_003012	TSS1500			RDMR		8:41287362-41287664			SFRP1;SFRP1	ENST00000535263.1;ENST00000220772.3	TSS1500;TSS1500	SFRP1;SFRP1	ENST00000535263.1;ENST00000220772.3	TSS1500;TSS1500	chr8:41167960-41168575	3						TRUE
chr8	41168336	+	cg23359714	NA	NA	NA	NA	NA	NA	chr8:41165852-41167140	S_Shore	-9.40502e-05	SFRP1	NM_003012	TSS1500			RDMR		8:41287362-41287664			SFRP1;SFRP1	ENST00000535263.1;ENST00000220772.3	TSS1500;TSS1500	SFRP1;SFRP1	ENST00000535263.1;ENST00000220772.3	TSS1500;TSS1500	chr8:41167960-41168575	3						TRUE
DMR_37
chr	pos	strand	Name	Probe_rs	Probe_maf	CpG_rs	CpG_maf	SBE_rs	SBE_maf	Islands_Name	Relation_to_Island	Delta beta MNTI/PAT- MB G3	UCSC_RefGene_Name	UCSC_RefGene_Accession	UCSC_RefGene_Group	Phantom4_Enhancers	Phantom5_Enhancers	DMR	X450k_Enhancer	HMM_Island	Regulatory_Feature_Name	Regulatory_Feature_Group	GencodeBasicV12_NAME	GencodeBasicV12_Accession	GencodeBasicV12_Group	GencodeCompV12_NAME	GencodeCompV12_Accession	GencodeCompV12_Group	DNase_Hypersensitivity_NAME	DNase_Hypersensitivity_Evidence_Count	OpenChromatin_NAME	OpenChromatin_Evidence_Count	TFBS_NAME	TFBS_Evidence_Count	Methyl27_Loci	Methyl450_Loci	Random_Loci
chr5	37835506	-	cg26559974	rs143142348	0.0114	NA	NA	NA	NA	chr5:37836747-37840726	N_Shore	0.0265756	GDNF;GDNF;GDNF;GDNF	NM_199231;NM_199234;NM_000514;NM_199231	5'UTR;TSS1500;5'UTR;1stExon				TRUE	5:37870433-37871264			GDNF;GDNF;GDNF;GDNF	ENST00000344622.4;ENST00000326524.2;ENST00000515058.1;ENST00000344622.4	5'UTR;5'UTR;5'UTR;1stExon	GDNF;GDNF;GDNF;GDNF;GDNF	ENST00000344622.4;ENST00000326524.2;ENST00000515058.1;ENST00000510177.1;ENST00000344622.4	5'UTR;5'UTR;5'UTR;TSS1500;1stExon	chr5:37833745-37836075	3						TRUE
chr5	37835548	+	cg00712841	rs45455796	0.015191	NA	NA	NA	NA	chr5:37836747-37840726	N_Shore	-0.00376874	GDNF;GDNF;GDNF;GDNF	NM_199231;NM_199234;NM_000514;NM_199231	5'UTR;TSS1500;5'UTR;1stExon				TRUE				GDNF;GDNF;GDNF;GDNF	ENST00000344622.4;ENST00000326524.2;ENST00000515058.1;ENST00000344622.4	5'UTR;5'UTR;5'UTR;1stExon	GDNF;GDNF;GDNF;GDNF;GDNF	ENST00000344622.4;ENST00000326524.2;ENST00000515058.1;ENST00000510177.1;ENST00000344622.4	5'UTR;5'UTR;5'UTR;TSS1500;1stExon	chr5:37833745-37836075	3						TRUE
chr5	37835636	-	cg19717018	rs45455796	0.015191	NA	NA	NA	NA	chr5:37834671-37835128	S_Shore	-0.0748557	GDNF;GDNF;GDNF;GDNF;GDNF	NM_000514;NM_001278098;NM_199231;NM_001190469;NM_001190468	5'UTR;TSS1500;TSS200;Body;Body				TRUE				GDNF;GDNF;GDNF	ENST00000326524.2;ENST00000515058.1;ENST00000344622.4	5'UTR;5'UTR;TSS200	GDNF;GDNF;GDNF;GDNF	ENST00000326524.2;ENST00000515058.1;ENST00000510177.1;ENST00000344622.4	5'UTR;5'UTR;TSS1500;TSS200	chr5:37833745-37836075	3
chr5	37835684	+	cg23400942	NA	NA	NA	NA	NA	NA	chr5:37836747-37840726	N_Shore	0.0387923	GDNF;GDNF;GDNF	NM_199234;NM_000514;NM_199231	TSS1500;5'UTR;TSS200				TRUE				GDNF;GDNF;GDNF	ENST00000326524.2;ENST00000515058.1;ENST00000344622.4	5'UTR;5'UTR;TSS200	GDNF;GDNF;GDNF;GDNF	ENST00000326524.2;ENST00000515058.1;ENST00000510177.1;ENST00000344622.4	5'UTR;5'UTR;TSS1500;TSS200	chr5:37833745-37836075	3						TRUE
chr5	37835701	+	cg17383727	NA	NA	NA	NA	NA	NA	chr5:37836747-37840726	N_Shore	-0.0891712	GDNF;GDNF;GDNF	NM_199234;NM_000514;NM_199231	TSS1500;5'UTR;TSS200				TRUE				GDNF;GDNF;GDNF	ENST00000326524.2;ENST00000515058.1;ENST00000344622.4	5'UTR;5'UTR;TSS200	GDNF;GDNF;GDNF;GDNF	ENST00000326524.2;ENST00000515058.1;ENST00000510177.1;ENST00000344622.4	5'UTR;5'UTR;TSS1500;TSS200	chr5:37833745-37836075	3						TRUE
chr5	37835784	-	cg19622474	NA	NA	NA	NA	NA	NA	chr5:37836747-37840726	N_Shore	0.220218	GDNF;GDNF;GDNF	NM_199234;NM_000514;NM_199231	TSS1500;5'UTR;TSS200				TRUE				GDNF;GDNF;GDNF;GDNF;GDNF	ENST00000326524.2;ENST00000515058.1;ENST00000344622.4;ENST00000381826.4;ENST00000381826.4	5'UTR;5'UTR;TSS200;1stExon;5'UTR	GDNF;GDNF;GDNF;GDNF;GDNF;GDNF	ENST00000326524.2;ENST00000515058.1;ENST00000510177.1;ENST00000344622.4;ENST00000381826.4;ENST00000381826.4	5'UTR;5'UTR;TSS1500;TSS200;1stExon;5'UTR	chr5:37833745-37836075	3						TRUE
chr5	37835958	-	cg15368455	NA	NA	NA	NA	NA	NA	chr5:37836747-37840726	N_Shore	-0.100903	GDNF;GDNF;GDNF	NM_199234;NM_000514;NM_199231	TSS1500;5'UTR;TSS1500				TRUE	5:37871638-37872038			GDNF;GDNF;GDNF;GDNF	ENST00000326524.2;ENST00000515058.1;ENST00000344622.4;ENST00000381826.4	5'UTR;5'UTR;TSS1500;TSS200	GDNF;GDNF;GDNF;GDNF;GDNF	ENST00000326524.2;ENST00000515058.1;ENST00000510177.1;ENST00000344622.4;ENST00000381826.4	5'UTR;5'UTR;TSS1500;TSS1500;TSS200	chr5:37833745-37836075	3						TRUE
chr5	37835965	-	cg02331025	NA	NA	NA	NA	NA	NA	chr5:37836747-37840726	N_Shore	-0.00809349	GDNF;GDNF;GDNF	NM_199234;NM_000514;NM_199231	TSS1500;5'UTR;TSS1500				TRUE	5:37871638-37872038			GDNF;GDNF;GDNF;GDNF	ENST00000326524.2;ENST00000515058.1;ENST00000344622.4;ENST00000381826.4	5'UTR;5'UTR;TSS1500;TSS200	GDNF;GDNF;GDNF;GDNF;GDNF	ENST00000326524.2;ENST00000515058.1;ENST00000510177.1;ENST00000344622.4;ENST00000381826.4	5'UTR;5'UTR;TSS1500;TSS1500;TSS200	chr5:37833745-37836075	3						TRUE
chr5	37835968	-	cg08746486	NA	NA	NA	NA	NA	NA	chr5:37834671-37835128	S_Shore	-0.103807	GDNF;GDNF;GDNF;GDNF;GDNF	NM_000514;NM_001278098;NM_199231;NM_001190469;NM_001190468	5'UTR;TSS1500;TSS1500;TSS200;TSS200				TRUE	5:37871638-37872038			GDNF;GDNF;GDNF;GDNF	ENST00000326524.2;ENST00000515058.1;ENST00000344622.4;ENST00000381826.4	5'UTR;5'UTR;TSS1500;TSS200	GDNF;GDNF;GDNF;GDNF;GDNF	ENST00000326524.2;ENST00000515058.1;ENST00000510177.1;ENST00000344622.4;ENST00000381826.4	5'UTR;5'UTR;TSS1500;TSS1500;TSS200	chr5:37833745-37836075	3
chr5	37835999	-	cg00761985	NA	NA	NA	NA	NA	NA	chr5:37834671-37835128	S_Shore	0.00217612	GDNF;GDNF;GDNF;GDNF;GDNF	NM_000514;NM_001278098;NM_199231;NM_001190469;NM_001190468	5'UTR;TSS1500;TSS1500;TSS200;TSS200					5:37871638-37872038			GDNF;GDNF;GDNF;GDNF	ENST00000326524.2;ENST00000515058.1;ENST00000344622.4;ENST00000381826.4	5'UTR;5'UTR;TSS1500;TSS200	GDNF;GDNF;GDNF;GDNF;GDNF	ENST00000326524.2;ENST00000515058.1;ENST00000510177.1;ENST00000344622.4;ENST00000381826.4	5'UTR;5'UTR;TSS1500;TSS1500;TSS200	chr5:37833745-37836075	3
chr5	37836246	-	cg04209913	NA	NA	NA	NA	NA	NA	chr5:37836747-37840726	N_Shore	0.106391	GDNF;GDNF;GDNF	NM_199234;NM_000514;NM_199231	TSS1500;5'UTR;TSS1500					5:37871638-37872038			GDNF;GDNF;GDNF;GDNF	ENST00000326524.2;ENST00000515058.1;ENST00000344622.4;ENST00000381826.4	5'UTR;5'UTR;TSS1500;TSS1500	GDNF;GDNF;GDNF;GDNF;GDNF	ENST00000326524.2;ENST00000515058.1;ENST00000510177.1;ENST00000344622.4;ENST00000381826.4	5'UTR;5'UTR;TSS1500;TSS1500;TSS1500			chr5:37831609-37841639	6				TRUE
DMR_38
chr	pos	strand	Name	Probe_rs	Probe_maf	CpG_rs	CpG_maf	SBE_rs	SBE_maf	Islands_Name	Relation_to_Island	Delta beta MNTI/PAT- MB G3	UCSC_RefGene_Name	UCSC_RefGene_Accession	UCSC_RefGene_Group	Phantom4_Enhancers	Phantom5_Enhancers	DMR	X450k_Enhancer	HMM_Island	Regulatory_Feature_Name	Regulatory_Feature_Group	GencodeBasicV12_NAME	GencodeBasicV12_Accession	GencodeBasicV12_Group	GencodeCompV12_NAME	GencodeCompV12_Accession	GencodeCompV12_Group	DNase_Hypersensitivity_NAME	DNase_Hypersensitivity_Evidence_Count	OpenChromatin_NAME	OpenChromatin_Evidence_Count	TFBS_NAME	TFBS_Evidence_Count	Methyl27_Loci	Methyl450_Loci	Random_Loci
chr8	1764878	+	cg06742077	rs34425007	0.450228	NA	NA	NA	NA	chr8:1764328-1765171	Island	-0.133748	MIR596	NR_030326	TSS1500				TRUE	8:1751733-1752885			MIR596	ENST00000385091.1	TSS1500	MIR596	ENST00000385091.1	TSS1500	chr8:1764865-1765955	3						TRUE
chr8	1765066	+	cg17937101	NA	NA	NA	NA	NA	NA	chr8:1764328-1765171	Island	-0.137887	MIR596	NR_030326	TSS1500				TRUE	8:1751733-1752885	8:1764905-1766426	Unclassified_Cell_type_specific	MIR596	ENST00000385091.1	TSS1500	MIR596	ENST00000385091.1	TSS1500	chr8:1764865-1765955	3						TRUE
chr8	1765217	+	cg05650680	NA	NA	NA	NA	NA	NA	chr8:1764328-1765171	S_Shore	-0.038895	MIR596	NR_030326	TSS200				TRUE	8:1751733-1752885	8:1764905-1766426	Unclassified_Cell_type_specific	MIR596	ENST00000385091.1	TSS200	MIR596	ENST00000385091.1	TSS200	chr8:1764865-1765955	3						TRUE
chr8	1765296	-	cg25673948	NA	NA	NA	NA	NA	NA	chr8:1764328-1765171	S_Shore	-0.0988409	MIR596	NR_030326	TSS200		chr8:1765271-1765271		TRUE	8:1751733-1752885	8:1764905-1766426	Unclassified_Cell_type_specific	MIR596	ENST00000385091.1	TSS200	MIR596	ENST00000385091.1	TSS200	chr8:1764865-1765955	3						TRUE
chr8	1765309	-	cg11998141	NA	NA	NA	NA	NA	NA	chr8:1764328-1765171	S_Shore	-0.112654	MIR596	NR_030326	TSS200		chr8:1765271-1765271		TRUE	8:1751733-1752885	8:1764905-1766426	Unclassified_Cell_type_specific	MIR596	ENST00000385091.1	TSS200	MIR596	ENST00000385091.1	TSS200	chr8:1764865-1765955	3						TRUE
chr8	1765312	-	cg09177567	NA	NA	NA	NA	NA	NA	chr8:1764328-1765171	S_Shore	-0.101568	MIR596	NR_030326	TSS200		chr8:1765271-1765271		TRUE	8:1751733-1752885	8:1764905-1766426	Unclassified_Cell_type_specific	MIR596	ENST00000385091.1	TSS200	MIR596	ENST00000385091.1	TSS200	chr8:1764865-1765955	3						TRUE
chr8	1765336	-	cg09899173	NA	NA	NA	NA	NA	NA	chr8:1764328-1765171	S_Shore	-0.0935543	MIR596	NR_030326	TSS200		chr8:1765271-1765271		TRUE	8:1751733-1752885	8:1764905-1766426	Unclassified_Cell_type_specific	MIR596	ENST00000385091.1	TSS200	MIR596	ENST00000385091.1	TSS200	chr8:1764865-1765955	3						TRUE
chr8	1765358	-	cg12142501	NA	NA	NA	NA	NA	NA	chr8:1764328-1765171	S_Shore	-0.126156	MIR596	NR_030326	TSS200		chr8:1765271-1765271		TRUE	8:1751733-1752885	8:1764905-1766426	Unclassified_Cell_type_specific	MIR596	ENST00000385091.1	TSS200	MIR596	ENST00000385091.1	TSS200	chr8:1764865-1765955	3						TRUE
chr8	1765387	-	cg15821939	rs6980781	0.168265	NA	NA	NA	NA	chr8:1764328-1765171	S_Shore	-0.0635502	MIR596	NR_030326	TSS200		chr8:1765271-1765271		TRUE	8:1751733-1752885	8:1764905-1766426	Unclassified_Cell_type_specific	MIR596	ENST00000385091.1	TSS200	MIR596	ENST00000385091.1	TSS200	chr8:1764865-1765955	3						TRUE
chr8	1765477	+	cg00790020	NA	NA	NA	NA	NA	NA	chr8:1764328-1765171	S_Shore	-0.0926804					chr8:1765271-1765271		TRUE	8:1751733-1752885	8:1764905-1766426	Unclassified_Cell_type_specific							chr8:1764865-1765955	3						TRUE
DMR_39
chr	pos	strand	Name	Probe_rs	Probe_maf	CpG_rs	CpG_maf	SBE_rs	SBE_maf	Islands_Name	Relation_to_Island	Delta beta MNTI/PAT- MB G3	UCSC_RefGene_Name	UCSC_RefGene_Accession	UCSC_RefGene_Group	Phantom4_Enhancers	Phantom5_Enhancers	DMR	X450k_Enhancer	HMM_Island	Regulatory_Feature_Name	Regulatory_Feature_Group	GencodeBasicV12_NAME	GencodeBasicV12_Accession	GencodeBasicV12_Group	GencodeCompV12_NAME	GencodeCompV12_Accession	GencodeCompV12_Group	DNase_Hypersensitivity_NAME	DNase_Hypersensitivity_Evidence_Count	OpenChromatin_NAME	OpenChromatin_Evidence_Count	TFBS_NAME	TFBS_Evidence_Count	Methyl27_Loci	Methyl450_Loci	Random_Loci
chr3	71179796	+	cg21758133	rs58847217	0.030165	NA	NA	NA	NA		OpenSea	-0.144184	FOXP1	NM_032682	Body	low-CpG:71262405-71262787					3:71179704-71180486	Promoter_Associated_Cell_type_specific	FOXP1;FOXP1	ENST00000491238.1;ENST00000318796.5	1stExon;5'UTR	FOXP1;FOXP1;FOXP1	ENST00000491238.1;ENST00000497355.1;ENST00000318796.5	1stExon;TSS200;5'UTR	chr3:71179660-71180170	3						TRUE
chr3	71179811	+	cg25809301	rs58847217	0.030165	NA	NA	NA	NA		OpenSea	-0.0780317	FOXP1	NM_032682	Body	low-CpG:71262405-71262787					3:71179704-71180486	Promoter_Associated_Cell_type_specific	FOXP1;FOXP1	ENST00000491238.1;ENST00000318796.5	1stExon;5'UTR	FOXP1;FOXP1;FOXP1	ENST00000491238.1;ENST00000497355.1;ENST00000318796.5	1stExon;TSS200;5'UTR	chr3:71179660-71180170	3						TRUE
chr3	71180032	-	cg23067085	NA	NA	NA	NA	NA	NA		OpenSea	-0.224671	FOXP1	NM_032682	Body	low-CpG:71262405-71262787					3:71179704-71180486	Promoter_Associated_Cell_type_specific	FOXP1;FOXP1	ENST00000491238.1;ENST00000318796.5	TSS200;5'UTR	FOXP1;FOXP1;FOXP1	ENST00000497355.1;ENST00000491238.1;ENST00000318796.5	TSS1500;TSS200;5'UTR	chr3:71179660-71180170	3						TRUE
chr3	71180052	+	cg22076311	NA	NA	NA	NA	NA	NA		OpenSea	-0.181437	FOXP1	NM_032682	Body	low-CpG:71262405-71262787					3:71179704-71180486	Promoter_Associated_Cell_type_specific	FOXP1;FOXP1	ENST00000491238.1;ENST00000318796.5	TSS200;5'UTR	FOXP1;FOXP1;FOXP1	ENST00000497355.1;ENST00000491238.1;ENST00000318796.5	TSS1500;TSS200;5'UTR	chr3:71179660-71180170	3						TRUE
chr3	71180064	+	cg18166376	NA	NA	NA	NA	NA	NA		OpenSea	-0.140394	FOXP1	NM_032682	Body	low-CpG:71262405-71262787					3:71179704-71180486	Promoter_Associated_Cell_type_specific	FOXP1;FOXP1	ENST00000491238.1;ENST00000318796.5	TSS200;5'UTR	FOXP1;FOXP1;FOXP1	ENST00000497355.1;ENST00000491238.1;ENST00000318796.5	TSS1500;TSS200;5'UTR	chr3:71179660-71180170	3						TRUE
chr3	71180071	+	cg21836903	NA	NA	NA	NA	NA	NA		OpenSea	-0.158182	FOXP1	NM_032682	Body	low-CpG:71262405-71262787					3:71179704-71180486	Promoter_Associated_Cell_type_specific	FOXP1;FOXP1	ENST00000491238.1;ENST00000318796.5	TSS200;5'UTR	FOXP1;FOXP1;FOXP1	ENST00000497355.1;ENST00000491238.1;ENST00000318796.5	TSS1500;TSS200;5'UTR	chr3:71179660-71180170	3						TRUE
chr3	71180113	+	cg22488000	NA	NA	NA	NA	NA	NA		OpenSea	-0.151105	FOXP1;FOXP1;FOXP1;FOXP1;FOXP1;FOXP1;FOXP1	NM_001244815;NM_032682;NM_001244816;NM_001244814;NM_001244812;NM_001244810;NM_001244808	TSS200;Body;Body;Body;Body;Body;Body						3:71179704-71180486	Promoter_Associated_Cell_type_specific	FOXP1;FOXP1	ENST00000491238.1;ENST00000318796.5	TSS200;5'UTR	FOXP1;FOXP1;FOXP1	ENST00000497355.1;ENST00000491238.1;ENST00000318796.5	TSS1500;TSS200;5'UTR	chr3:71179660-71180170	3
chr3	71180141	+	cg23699157	NA	NA	NA	NA	NA	NA		OpenSea	-0.125523	FOXP1;FOXP1;FOXP1;FOXP1;FOXP1;FOXP1;FOXP1	NM_001244815;NM_032682;NM_001244816;NM_001244814;NM_001244812;NM_001244810;NM_001244808	TSS200;Body;Body;Body;Body;Body;Body						3:71179704-71180486	Promoter_Associated_Cell_type_specific	FOXP1;FOXP1	ENST00000491238.1;ENST00000318796.5	TSS200;5'UTR	FOXP1;FOXP1;FOXP1	ENST00000497355.1;ENST00000491238.1;ENST00000318796.5	TSS1500;TSS200;5'UTR	chr3:71179660-71180170	3
chr3	71180282	+	cg21993077	NA	NA	NA	NA	NA	NA		OpenSea	-0.116548	FOXP1;FOXP1;FOXP1;FOXP1;FOXP1;FOXP1;FOXP1	NM_001244815;NM_032682;NM_001244816;NM_001244814;NM_001244812;NM_001244810;NM_001244808	TSS200;Body;Body;Body;Body;Body;Body						3:71179704-71180486	Promoter_Associated_Cell_type_specific	FOXP1;FOXP1	ENST00000491238.1;ENST00000318796.5	TSS1500;5'UTR	FOXP1;FOXP1;FOXP1	ENST00000497355.1;ENST00000491238.1;ENST00000318796.5	TSS1500;TSS1500;5'UTR			chr3:71179510-71180362	6	chr3:71177766-71180882	6
chr3	71180287	+	cg19758372	NA	NA	NA	NA	NA	NA		OpenSea	-0.101223	FOXP1;FOXP1;FOXP1;FOXP1;FOXP1;FOXP1;FOXP1	NM_001244815;NM_032682;NM_001244816;NM_001244814;NM_001244812;NM_001244810;NM_001244808	TSS200;Body;Body;Body;Body;Body;Body						3:71179704-71180486	Promoter_Associated_Cell_type_specific	FOXP1;FOXP1	ENST00000491238.1;ENST00000318796.5	TSS1500;5'UTR	FOXP1;FOXP1;FOXP1	ENST00000497355.1;ENST00000491238.1;ENST00000318796.5	TSS1500;TSS1500;5'UTR			chr3:71179510-71180362	6	chr3:71177766-71180882	6
chr3	71180415	-	cg13057559	NA	NA	NA	NA	NA	NA		OpenSea	-0.0309547	FOXP1;FOXP1;FOXP1;FOXP1;FOXP1;FOXP1;FOXP1	NM_001244815;NM_032682;NM_001244816;NM_001244814;NM_001244812;NM_001244810;NM_001244808	TSS1500;Body;Body;Body;Body;Body;Body						3:71179704-71180486	Promoter_Associated_Cell_type_specific	FOXP1;FOXP1	ENST00000491238.1;ENST00000318796.5	TSS1500;5'UTR	FOXP1;FOXP1;FOXP1	ENST00000497355.1;ENST00000491238.1;ENST00000318796.5	TSS1500;TSS1500;5'UTR	chr3:71180365-71180535	3
DMR_40
chr	pos	strand	Name	Probe_rs	Probe_maf	CpG_rs	CpG_maf	SBE_rs	SBE_maf	Islands_Name	Relation_to_Island	Delta beta MNTI/PAT- MB G3	UCSC_RefGene_Name	UCSC_RefGene_Accession	UCSC_RefGene_Group	Phantom4_Enhancers	Phantom5_Enhancers	DMR	X450k_Enhancer	HMM_Island	Regulatory_Feature_Name	Regulatory_Feature_Group	GencodeBasicV12_NAME	GencodeBasicV12_Accession	GencodeBasicV12_Group	GencodeCompV12_NAME	GencodeCompV12_Accession	GencodeCompV12_Group	DNase_Hypersensitivity_NAME	DNase_Hypersensitivity_Evidence_Count	OpenChromatin_NAME	OpenChromatin_Evidence_Count	TFBS_NAME	TFBS_Evidence_Count	Methyl27_Loci	Methyl450_Loci	Random_Loci
chr19	5455217	-	cg05213654	rs79227861	0.02563	NA	NA	NA	NA	chr19:5455481-5456262	N_Shore	0.0144304	ZNRF4	NM_181710	TSS1500						19:5455104-5455329	Unclassified_Cell_type_specific	ZNRF4	ENST00000222033.4	TSS1500	ZNRF4	ENST00000222033.4	TSS1500	chr19:5454945-5455735	3						TRUE
chr19	5455299	+	cg13170347	NA	NA	NA	NA	NA	NA	chr19:5455481-5456262	N_Shore	0.00600705	ZNRF4	NM_181710	TSS200						19:5455104-5455329	Unclassified_Cell_type_specific	ZNRF4	ENST00000222033.4	TSS200	ZNRF4	ENST00000222033.4	TSS200	chr19:5454945-5455735	3
chr19	5455306	+	cg18072756	NA	NA	NA	NA	NA	NA	chr19:5455481-5456262	N_Shore	0.0326604	ZNRF4	NM_181710	TSS200						19:5455104-5455329	Unclassified_Cell_type_specific	ZNRF4	ENST00000222033.4	TSS200	ZNRF4	ENST00000222033.4	TSS200	chr19:5454945-5455735	3						TRUE
chr19	5455386	+	cg02002960	rs114934326	0.012598	NA	NA	NA	NA	chr19:5455481-5456262	N_Shore	-0.0279243	ZNRF4	NM_181710	TSS200								ZNRF4	ENST00000222033.4	TSS200	ZNRF4	ENST00000222033.4	TSS200	chr19:5454945-5455735	3						TRUE
chr19	5455482	+	cg27209278	NA	NA	NA	NA	NA	NA	chr19:5455481-5456262	Island	0.00443177	ZNRF4;ZNRF4	NM_181710;NM_181710	5'UTR;1stExon								ZNRF4;ZNRF4	ENST00000222033.4;ENST00000222033.4	5'UTR;1stExon	ZNRF4;ZNRF4	ENST00000222033.4;ENST00000222033.4	5'UTR;1stExon	chr19:5454945-5455735	3						TRUE
chr19	5455497	+	cg08117431	NA	NA	NA	NA	NA	NA	chr19:5455481-5456262	Island	-0.00424429	ZNRF4;ZNRF4	NM_181710;NM_181710	5'UTR;1stExon					19:5406497-5407703			ZNRF4;ZNRF4	ENST00000222033.4;ENST00000222033.4	5'UTR;1stExon	ZNRF4;ZNRF4	ENST00000222033.4;ENST00000222033.4	5'UTR;1stExon	chr19:5454945-5455735	3						TRUE
chr19	5455500	+	cg13760252	NA	NA	NA	NA	NA	NA	chr19:5455481-5456262	Island	-0.0214845	ZNRF4;ZNRF4	NM_181710;NM_181710	5'UTR;1stExon					19:5406497-5407703			ZNRF4;ZNRF4	ENST00000222033.4;ENST00000222033.4	5'UTR;1stExon	ZNRF4;ZNRF4	ENST00000222033.4;ENST00000222033.4	5'UTR;1stExon	chr19:5454945-5455735	3						TRUE
chr19	5455638	+	cg01436279	NA	NA	NA	NA	NA	NA	chr19:5455481-5456262	Island	-0.0216539	ZNRF4	NM_181710	1stExon					19:5406497-5407703			ZNRF4	ENST00000222033.4	1stExon	ZNRF4	ENST00000222033.4	1stExon	chr19:5454945-5455735	3						TRUE
chr19	5455843	-	cg22694548	rs2240745	0.079994	NA	NA	NA	NA	chr19:5455481-5456262	Island	-0.00368701	ZNRF4	NM_181710	1stExon					19:5406497-5407703			ZNRF4	ENST00000222033.4	1stExon	ZNRF4	ENST00000222033.4	1stExon	chr19:5455805-5456315	3						TRUE
DMR_41
chr	pos	strand	Name	Probe_rs	Probe_maf	CpG_rs	CpG_maf	SBE_rs	SBE_maf	Islands_Name	Relation_to_Island	Delta beta MNTI/PAT- MB G3	UCSC_RefGene_Name	UCSC_RefGene_Accession	UCSC_RefGene_Group	Phantom4_Enhancers	Phantom5_Enhancers	DMR	X450k_Enhancer	HMM_Island	Regulatory_Feature_Name	Regulatory_Feature_Group	GencodeBasicV12_NAME	GencodeBasicV12_Accession	GencodeBasicV12_Group	GencodeCompV12_NAME	GencodeCompV12_Accession	GencodeCompV12_Group	DNase_Hypersensitivity_NAME	DNase_Hypersensitivity_Evidence_Count	OpenChromatin_NAME	OpenChromatin_Evidence_Count	TFBS_NAME	TFBS_Evidence_Count	Methyl27_Loci	Methyl450_Loci	Random_Loci
chr9	97847911	+	cg09229423	NA	NA	NA	NA	NA	NA	chr9:97848140-97848525	N_Shore	0.000325737	MIR24-1;C9orf3;C9orf3	NR_029496;NM_032823;NM_001193329	TSS1500;3'UTR;3'UTR					9:96887237-96887735			MIR24-1;C9orf3;C9orf3	ENST00000384885.1;ENST00000375315.2;ENST00000297979.5	TSS1500;3'UTR;3'UTR	MIR24-1;C9orf3;C9orf3;C9orf3;C9orf3;C9orf3;C9orf3	ENST00000384885.1;ENST00000468164.1;ENST00000478473.1;ENST00000375315.2;ENST00000297979.5;ENST00000471978.1;ENST00000463372.1	TSS1500;5'UTR;3'UTR;3'UTR;3'UTR;5'UTR;5'UTR					chr9:97846553-97849274	5
chr9	97847913	+	cg02268620	NA	NA	NA	NA	NA	NA	chr9:97848140-97848525	N_Shore	-0.0172001	MIR24-1;C9orf3	NR_029496;NM_032823	TSS1500;3'UTR					9:96887237-96887735			MIR24-1;C9orf3;C9orf3	ENST00000384885.1;ENST00000375315.2;ENST00000297979.5	TSS1500;3'UTR;3'UTR	MIR24-1;C9orf3;C9orf3;C9orf3;C9orf3;C9orf3;C9orf3	ENST00000384885.1;ENST00000468164.1;ENST00000478473.1;ENST00000375315.2;ENST00000297979.5;ENST00000471978.1;ENST00000463372.1	TSS1500;5'UTR;3'UTR;3'UTR;3'UTR;5'UTR;5'UTR					chr9:97846553-97849274	5		TRUE
chr9	97848107	-	cg20355301	NA	NA	NA	NA	NA	NA	chr9:97848140-97848525	N_Shore	-0.094778	C9orf3;MIR24-1	NM_032823;NR_029496	3'UTR;TSS200								MIR24-1;C9orf3;C9orf3	ENST00000384885.1;ENST00000375315.2;ENST00000297979.5	TSS200;3'UTR;3'UTR	MIR24-1;C9orf3;C9orf3;C9orf3;C9orf3;C9orf3;C9orf3	ENST00000384885.1;ENST00000468164.1;ENST00000478473.1;ENST00000375315.2;ENST00000297979.5;ENST00000471978.1;ENST00000463372.1	TSS200;5'UTR;3'UTR;3'UTR;3'UTR;5'UTR;5'UTR	chr9:97848025-97848315	3						TRUE
chr9	97848222	-	cg00532885	NA	NA	NA	NA	NA	NA	chr9:97848140-97848525	Island	-0.0609039	MIR24-1;C9orf3;C9orf3	NR_029496;NM_032823;NM_001193329	TSS200;3'UTR;3'UTR					9:96887962-96888638			MIR24-1;C9orf3;C9orf3	ENST00000384885.1;ENST00000375315.2;ENST00000297979.5	TSS200;3'UTR;3'UTR	MIR24-1;C9orf3;C9orf3;C9orf3;C9orf3;C9orf3;C9orf3;C9orf3	ENST00000384885.1;ENST00000478473.1;ENST00000468164.1;ENST00000478473.1;ENST00000375315.2;ENST00000297979.5;ENST00000471978.1;ENST00000463372.1	TSS200;ExonBnd;5'UTR;3'UTR;3'UTR;3'UTR;5'UTR;5'UTR	chr9:97848025-97848315	3
chr9	97848289	+	cg02324722	NA	NA	NA	NA	NA	NA	chr9:97848140-97848525	Island	-0.177066	MIR24-1;C9orf3;C9orf3	NR_029496;NM_032823;NM_001193329	TSS200;3'UTR;3'UTR					9:96887962-96888638			MIR24-1;C9orf3;C9orf3	ENST00000384885.1;ENST00000375315.2;ENST00000297979.5	TSS200;3'UTR;3'UTR	MIR24-1;C9orf3;C9orf3;C9orf3;C9orf3;C9orf3;C9orf3	ENST00000384885.1;ENST00000468164.1;ENST00000478473.1;ENST00000375315.2;ENST00000297979.5;ENST00000471978.1;ENST00000463372.1	TSS200;5'UTR;3'UTR;3'UTR;3'UTR;5'UTR;5'UTR	chr9:97848025-97848315	3
chr9	97848306	+	cg09951047	NA	NA	NA	NA	NA	NA	chr9:97848140-97848525	Island	-0.0322097	C9orf3;MIR24-1	NM_032823;NR_029496	3'UTR;Body					9:96887962-96888638			MIR24-1;C9orf3;C9orf3	ENST00000384885.1;ENST00000375315.2;ENST00000297979.5	5'UTR;3'UTR;3'UTR	MIR24-1;C9orf3;C9orf3;C9orf3;C9orf3;C9orf3;C9orf3	ENST00000384885.1;ENST00000468164.1;ENST00000478473.1;ENST00000375315.2;ENST00000297979.5;ENST00000471978.1;ENST00000463372.1	5'UTR;5'UTR;3'UTR;3'UTR;3'UTR;5'UTR;5'UTR	chr9:97848025-97848315	3						TRUE
chr9	97848457	+	cg14601621	NA	NA	NA	NA	NA	NA	chr9:97848140-97848525	Island	-0.0379485	C9orf3	NM_032823	3'UTR					9:96887962-96888638			C9orf3;C9orf3	ENST00000375315.2;ENST00000297979.5	3'UTR;3'UTR	C9orf3;C9orf3;C9orf3;C9orf3;C9orf3;C9orf3	ENST00000468164.1;ENST00000478473.1;ENST00000375315.2;ENST00000297979.5;ENST00000471978.1;ENST00000463372.1	5'UTR;3'UTR;3'UTR;3'UTR;5'UTR;5'UTR	chr9:97848340-97848655	3						TRUE
chr9	97848736	+	cg13972491	NA	NA	NA	NA	NA	NA	chr9:97848140-97848525	S_Shore	-0.0824987	C9orf3	NM_032823	3'UTR					9:96887962-96888638			C9orf3;C9orf3	ENST00000375315.2;ENST00000297979.5	3'UTR;3'UTR	C9orf3;C9orf3;C9orf3;C9orf3;C9orf3;C9orf3	ENST00000468164.1;ENST00000478473.1;ENST00000375315.2;ENST00000297979.5;ENST00000471978.1;ENST00000463372.1	5'UTR;3'UTR;3'UTR;3'UTR;5'UTR;5'UTR	chr9:97848685-97849195	3						TRUE
chr9	97848773	-	cg12017968	NA	NA	NA	NA	NA	NA	chr9:97848140-97848525	S_Shore	-0.13002	MIR3074;C9orf3;C9orf3	NR_036109;NM_032823;NM_001193329	TSS1500;3'UTR;3'UTR					9:96887962-96888638			C9orf3;C9orf3	ENST00000375315.2;ENST00000297979.5	3'UTR;3'UTR	C9orf3;C9orf3;C9orf3;C9orf3;C9orf3;C9orf3	ENST00000468164.1;ENST00000478473.1;ENST00000375315.2;ENST00000297979.5;ENST00000471978.1;ENST00000463372.1	5'UTR;3'UTR;3'UTR;3'UTR;5'UTR;5'UTR	chr9:97848685-97849195	3
DMR_42
chr	pos	strand	Name	Probe_rs	Probe_maf	CpG_rs	CpG_maf	SBE_rs	SBE_maf	Islands_Name	Relation_to_Island	Delta beta MNTI/PAT- MB G3	UCSC_RefGene_Name	UCSC_RefGene_Accession	UCSC_RefGene_Group	Phantom4_Enhancers	Phantom5_Enhancers	DMR	X450k_Enhancer	HMM_Island	Regulatory_Feature_Name	Regulatory_Feature_Group	GencodeBasicV12_NAME	GencodeBasicV12_Accession	GencodeBasicV12_Group	GencodeCompV12_NAME	GencodeCompV12_Accession	GencodeCompV12_Group	DNase_Hypersensitivity_NAME	DNase_Hypersensitivity_Evidence_Count	OpenChromatin_NAME	OpenChromatin_Evidence_Count	TFBS_NAME	TFBS_Evidence_Count	Methyl27_Loci	Methyl450_Loci	Random_Loci
chr16	48399731	-	cg05311589	NA	NA	NA	NA	NA	NA	chr16:48399730-48400040	Island	-0.317801	SIAH1;SIAH1;SIAH1	NM_001006610;NM_001006610;NM_003031	5'UTR;1stExon;5'UTR					16:46957232-46957541	16:48399044-48400899	Promoter_Associated	SIAH1;SIAH1;SIAH1;SIAH1	ENST00000356721.3;ENST00000356721.3;ENST00000573005.1;ENST00000394725.2	1stExon;5'UTR;TSS200;5'UTR	SIAH1;SIAH1;SIAH1;SIAH1;SIAH1;SIAH1	ENST00000356721.3;ENST00000356721.3;ENST00000573005.1;ENST00000394725.2;ENST00000563745.1;ENST00000568007.1	1stExon;5'UTR;TSS200;5'UTR;5'UTR;5'UTR			chr16:48399053-48400825	6	chr16:48398185-48401896	6		TRUE
chr16	48399769	+	cg08209473	NA	NA	NA	NA	NA	NA	chr16:48399730-48400040	Island	-0.340034	SIAH1;SIAH1;SIAH1	NM_001006610;NM_001006610;NM_003031	5'UTR;1stExon;5'UTR	high-CpG:46957261-46957300				16:46957232-46957541	16:48399044-48400899	Promoter_Associated	SIAH1;SIAH1;SIAH1;SIAH1	ENST00000356721.3;ENST00000356721.3;ENST00000573005.1;ENST00000394725.2	1stExon;5'UTR;TSS200;5'UTR	SIAH1;SIAH1;SIAH1;SIAH1;SIAH1;SIAH1	ENST00000356721.3;ENST00000356721.3;ENST00000573005.1;ENST00000394725.2;ENST00000563745.1;ENST00000568007.1	1stExon;5'UTR;TSS200;5'UTR;5'UTR;5'UTR	chr16:48399740-48400295	3						TRUE
chr16	48399813	-	cg03104704	NA	NA	NA	NA	NA	NA	chr16:48399730-48400040	Island	-0.330443	SIAH1;SIAH1	NM_001006610;NM_003031	TSS200;5'UTR					16:46957232-46957541	16:48399044-48400899	Promoter_Associated	SIAH1;SIAH1;SIAH1	ENST00000573005.1;ENST00000356721.3;ENST00000394725.2	TSS200;TSS200;5'UTR	SIAH1;SIAH1;SIAH1;SIAH1;SIAH1	ENST00000573005.1;ENST00000356721.3;ENST00000394725.2;ENST00000563745.1;ENST00000568007.1	TSS200;TSS200;5'UTR;5'UTR;5'UTR	chr16:48399740-48400295	3						TRUE
chr16	48399834	-	cg16573542	rs113487840	0.016468	NA	NA	NA	NA	chr16:48399730-48400040	Island	-0.346881	SIAH1;SIAH1	NM_001006610;NM_003031	TSS200;5'UTR					16:46957232-46957541	16:48399044-48400899	Promoter_Associated	SIAH1;SIAH1;SIAH1	ENST00000573005.1;ENST00000356721.3;ENST00000394725.2	TSS200;TSS200;5'UTR	SIAH1;SIAH1;SIAH1;SIAH1;SIAH1	ENST00000573005.1;ENST00000356721.3;ENST00000394725.2;ENST00000563745.1;ENST00000568007.1	TSS200;TSS200;5'UTR;5'UTR;5'UTR	chr16:48399740-48400295	3						TRUE
chr16	48399838	-	cg25222357	rs113487840	0.016468	NA	NA	NA	NA	chr16:48399730-48400040	Island	-0.367823	SIAH1;SIAH1;MIR548AE2;MIR5095	NM_001006610;NM_003031;NR_039639;NR_039970	TSS200;5'UTR;Body;Body					16:46957232-46957541	16:48399044-48400899	Promoter_Associated	SIAH1;SIAH1;SIAH1	ENST00000356721.3;ENST00000573005.1;ENST00000394725.2	TSS200;TSS1500;5'UTR	SIAH1;SIAH1;SIAH1;SIAH1;SIAH1	ENST00000356721.3;ENST00000573005.1;ENST00000394725.2;ENST00000563745.1;ENST00000568007.1	TSS200;TSS1500;5'UTR;5'UTR;5'UTR	chr16:48399740-48400295	3
chr16	48399861	-	cg22224257	rs12928880	0.139142	NA	NA	NA	NA	chr16:48399730-48400040	Island	-0.417249	SIAH1;SIAH1;MIR548AE2;MIR5095	NM_001006610;NM_003031;NR_039639;NR_039970	TSS200;5'UTR;Body;Body					16:46957232-46957541	16:48399044-48400899	Promoter_Associated	SIAH1;SIAH1;SIAH1	ENST00000356721.3;ENST00000573005.1;ENST00000394725.2	TSS200;TSS1500;5'UTR	SIAH1;SIAH1;SIAH1;SIAH1;SIAH1	ENST00000356721.3;ENST00000573005.1;ENST00000394725.2;ENST00000563745.1;ENST00000568007.1	TSS200;TSS1500;5'UTR;5'UTR;5'UTR	chr16:48399740-48400295	3
chr16	48400085	-	cg00816290	NA	NA	NA	NA	NA	NA	chr16:48399730-48400040	S_Shore	-0.459061	SIAH1;SIAH1;MIR548AE2;MIR5095	NM_001006610;NM_003031;NR_039639;NR_039970	TSS1500;5'UTR;Body;Body						16:48399044-48400899	Promoter_Associated	SIAH1;SIAH1;SIAH1	ENST00000573005.1;ENST00000356721.3;ENST00000394725.2	TSS1500;TSS1500;5'UTR	SIAH1;SIAH1;SIAH1;SIAH1;SIAH1	ENST00000573005.1;ENST00000356721.3;ENST00000394725.2;ENST00000563745.1;ENST00000568007.1	TSS1500;TSS1500;5'UTR;5'UTR;5'UTR	chr16:48399740-48400295	3
chr16	48400154	-	cg03712758	NA	NA	NA	NA	NA	NA	chr16:48399730-48400040	S_Shore	-0.470012	SIAH1;SIAH1	NM_001006610;NM_003031	TSS1500;5'UTR						16:48399044-48400899	Promoter_Associated	SIAH1;SIAH1;SIAH1	ENST00000573005.1;ENST00000356721.3;ENST00000394725.2	TSS1500;TSS1500;5'UTR	SIAH1;SIAH1;SIAH1;SIAH1;SIAH1	ENST00000573005.1;ENST00000356721.3;ENST00000394725.2;ENST00000563745.1;ENST00000568007.1	TSS1500;TSS1500;5'UTR;5'UTR;5'UTR	chr16:48399740-48400295	3						TRUE
DMR_43
chr	pos	strand	Name	Probe_rs	Probe_maf	CpG_rs	CpG_maf	SBE_rs	SBE_maf	Islands_Name	Relation_to_Island	Delta beta MNTI/PAT- MB G3	UCSC_RefGene_Name	UCSC_RefGene_Accession	UCSC_RefGene_Group	Phantom4_Enhancers	Phantom5_Enhancers	DMR	X450k_Enhancer	HMM_Island	Regulatory_Feature_Name	Regulatory_Feature_Group	GencodeBasicV12_NAME	GencodeBasicV12_Accession	GencodeBasicV12_Group	GencodeCompV12_NAME	GencodeCompV12_Accession	GencodeCompV12_Group	DNase_Hypersensitivity_NAME	DNase_Hypersensitivity_Evidence_Count	OpenChromatin_NAME	OpenChromatin_Evidence_Count	TFBS_NAME	TFBS_Evidence_Count	Methyl27_Loci	Methyl450_Loci	Random_Loci
chr2	33359059	+	cg18394235	NA	NA	NA	NA	NA	NA		OpenSea	-0.140679	LTBP1;LTBP1;LTBP1;LTBP1;LTBP1	NM_001166266;NM_001166264;NM_001166265;NM_000627;NM_206943	TSS1500;TSS1500;TSS1500;TSS1500;Body								LTBP1;LTBP1;LTBP1;LTBP1	ENST00000418533.2;ENST00000402934.1;ENST00000404525.1;ENST00000407925.1	TSS1500;TSS1500;TSS1500;TSS1500	LTBP1;LTBP1;LTBP1;LTBP1;LTBP1	ENST00000432635.1;ENST00000418533.2;ENST00000402934.1;ENST00000404525.1;ENST00000407925.1	TSS1500;TSS1500;TSS1500;TSS1500;TSS1500					chr2:33358430-33363191	6
chr2	33359198	-	cg11918450	NA	NA	NA	NA	NA	NA		OpenSea	-0.389087	LTBP1;LTBP1;LTBP1;LTBP1;LTBP1	NM_206943;NM_001166266;NM_001166265;NM_001166264;NM_000627	Body;TSS1500;TSS1500;TSS1500;TSS1500						2:33359167-33360132	Unclassified_Cell_type_specific	LTBP1;LTBP1;LTBP1;LTBP1	ENST00000418533.2;ENST00000402934.1;ENST00000404525.1;ENST00000407925.1	TSS1500;TSS1500;TSS1500;TSS1500	LTBP1;LTBP1;LTBP1;LTBP1;LTBP1	ENST00000432635.1;ENST00000418533.2;ENST00000402934.1;ENST00000404525.1;ENST00000407925.1	TSS1500;TSS1500;TSS1500;TSS1500;TSS1500			chr2:33359184-33359873	6	chr2:33358430-33363191	6		TRUE
chr2	33359281	+	cg15135286	NA	NA	NA	NA	NA	NA		OpenSea	-0.201883	LTBP1;LTBP1;LTBP1;LTBP1;LTBP1	NM_206943;NM_001166266;NM_001166265;NM_001166264;NM_000627	Body;TSS1500;TSS1500;TSS1500;TSS1500						2:33359167-33360132	Unclassified_Cell_type_specific	LTBP1;LTBP1;LTBP1;LTBP1	ENST00000418533.2;ENST00000402934.1;ENST00000404525.1;ENST00000407925.1	TSS1500;TSS1500;TSS1500;TSS1500	LTBP1;LTBP1;LTBP1;LTBP1;LTBP1	ENST00000418533.2;ENST00000402934.1;ENST00000404525.1;ENST00000407925.1;ENST00000432635.1	TSS1500;TSS1500;TSS1500;TSS1500;TSS200	chr2:33359245-33360230	3						TRUE
chr2	33359289	+	cg18850418	NA	NA	NA	NA	NA	NA		OpenSea	-0.225755	LTBP1;LTBP1;LTBP1;LTBP1;LTBP1	NM_001166266;NM_001166264;NM_001166265;NM_000627;NM_206943	TSS1500;TSS1500;TSS1500;TSS1500;Body						2:33359167-33360132	Unclassified_Cell_type_specific	LTBP1;LTBP1;LTBP1;LTBP1	ENST00000418533.2;ENST00000402934.1;ENST00000404525.1;ENST00000407925.1	TSS1500;TSS1500;TSS1500;TSS1500	LTBP1;LTBP1;LTBP1;LTBP1;LTBP1	ENST00000418533.2;ENST00000402934.1;ENST00000404525.1;ENST00000407925.1;ENST00000432635.1	TSS1500;TSS1500;TSS1500;TSS1500;TSS200	chr2:33359245-33360230	3
chr2	33359356	+	cg13652008	NA	NA	NA	NA	NA	NA		OpenSea	-0.196206	LTBP1;LTBP1;LTBP1;LTBP1;LTBP1	NM_206943;NM_001166266;NM_001166265;NM_001166264;NM_000627	Body;TSS1500;TSS1500;TSS1500;TSS1500						2:33359167-33360132	Unclassified_Cell_type_specific	LTBP1;LTBP1;LTBP1;LTBP1	ENST00000418533.2;ENST00000402934.1;ENST00000404525.1;ENST00000407925.1	TSS1500;TSS1500;TSS1500;TSS1500	LTBP1;LTBP1;LTBP1;LTBP1;LTBP1	ENST00000418533.2;ENST00000402934.1;ENST00000404525.1;ENST00000407925.1;ENST00000432635.1	TSS1500;TSS1500;TSS1500;TSS1500;TSS200	chr2:33359245-33360230	3						TRUE
chr2	33359468	+	cg15877238	NA	NA	NA	NA	NA	NA		OpenSea	-0.134852	LTBP1;LTBP1;LTBP1;LTBP1;LTBP1	NM_001166266;NM_001166264;NM_001166265;NM_000627;NM_206943	TSS200;TSS200;TSS200;TSS200;Body						2:33359167-33360132	Unclassified_Cell_type_specific	LTBP1;LTBP1;LTBP1;LTBP1	ENST00000402934.1;ENST00000404525.1;ENST00000407925.1;ENST00000418533.2	TSS1500;TSS1500;TSS1500;TSS200	LTBP1;LTBP1;LTBP1;LTBP1;LTBP1	ENST00000402934.1;ENST00000404525.1;ENST00000407925.1;ENST00000432635.1;ENST00000418533.2	TSS1500;TSS1500;TSS1500;TSS200;TSS200	chr2:33359245-33360230	3
chr2	33359521	-	cg18213786	NA	NA	NA	NA	NA	NA		OpenSea	-0.0347986	LTBP1;LTBP1;LTBP1;LTBP1;LTBP1	NM_001166266;NM_001166264;NM_001166265;NM_000627;NM_206943	TSS200;TSS200;TSS200;TSS200;Body						2:33359167-33360132	Unclassified_Cell_type_specific	LTBP1;LTBP1;LTBP1;LTBP1	ENST00000407925.1;ENST00000418533.2;ENST00000402934.1;ENST00000404525.1	TSS1500;TSS200;TSS200;TSS200	LTBP1;LTBP1;LTBP1;LTBP1;LTBP1	ENST00000407925.1;ENST00000418533.2;ENST00000432635.1;ENST00000402934.1;ENST00000404525.1	TSS1500;TSS200;1stExon;TSS200;TSS200	chr2:33359245-33360230	3
chr2	33359529	-	cg03906115	NA	NA	NA	NA	NA	NA		OpenSea	-0.0313045	LTBP1;LTBP1;LTBP1;LTBP1;LTBP1	NM_001166265;NM_000627;NM_206943;NM_001166264;NM_001166266	TSS200;TSS200;Body;TSS200;TSS200						2:33359167-33360132	Unclassified_Cell_type_specific	LTBP1;LTBP1;LTBP1;LTBP1	ENST00000418533.2;ENST00000402934.1;ENST00000404525.1;ENST00000407925.1	TSS200;TSS200;TSS200;TSS200	LTBP1;LTBP1;LTBP1;LTBP1;LTBP1	ENST00000418533.2;ENST00000432635.1;ENST00000402934.1;ENST00000404525.1;ENST00000407925.1	TSS200;1stExon;TSS200;TSS200;TSS200	chr2:33359245-33360230	3						TRUE
chr2	33359550	-	cg08357990	rs77548335	0.016259	NA	NA	NA	NA		OpenSea	-0.0221771	LTBP1;LTBP1;LTBP1;LTBP1;LTBP1	NM_001166265;NM_000627;NM_206943;NM_001166264;NM_001166266	TSS200;TSS200;Body;TSS200;TSS200				TRUE		2:33359167-33360132	Unclassified_Cell_type_specific	LTBP1;LTBP1;LTBP1;LTBP1	ENST00000418533.2;ENST00000402934.1;ENST00000404525.1;ENST00000407925.1	TSS200;TSS200;TSS200;TSS200	LTBP1;LTBP1;LTBP1;LTBP1;LTBP1	ENST00000418533.2;ENST00000432635.1;ENST00000402934.1;ENST00000404525.1;ENST00000407925.1	TSS200;1stExon;TSS200;TSS200;TSS200	chr2:33359245-33360230	3						TRUE
chr2	33359597	+	cg26795942	NA	NA	NA	NA	NA	NA		OpenSea	-0.00514997	LTBP1;LTBP1;LTBP1;LTBP1;LTBP1	NM_001166266;NM_001166264;NM_001166265;NM_000627;NM_206943	TSS200;TSS200;TSS200;TSS200;Body				TRUE		2:33359167-33360132	Unclassified_Cell_type_specific	LTBP1;LTBP1;LTBP1;LTBP1	ENST00000418533.2;ENST00000402934.1;ENST00000404525.1;ENST00000407925.1	TSS200;TSS200;TSS200;TSS200	LTBP1;LTBP1;LTBP1;LTBP1	ENST00000418533.2;ENST00000402934.1;ENST00000404525.1;ENST00000407925.1	TSS200;TSS200;TSS200;TSS200	chr2:33359245-33360230	3
DMR_44
chr	pos	strand	Name	Probe_rs	Probe_maf	CpG_rs	CpG_maf	SBE_rs	SBE_maf	Islands_Name	Relation_to_Island	Delta beta MNTI/PAT- MB G3	UCSC_RefGene_Name	UCSC_RefGene_Accession	UCSC_RefGene_Group	Phantom4_Enhancers	Phantom5_Enhancers	DMR	X450k_Enhancer	HMM_Island	Regulatory_Feature_Name	Regulatory_Feature_Group	GencodeBasicV12_NAME	GencodeBasicV12_Accession	GencodeBasicV12_Group	GencodeCompV12_NAME	GencodeCompV12_Accession	GencodeCompV12_Group	DNase_Hypersensitivity_NAME	DNase_Hypersensitivity_Evidence_Count	OpenChromatin_NAME	OpenChromatin_Evidence_Count	TFBS_NAME	TFBS_Evidence_Count	Methyl27_Loci	Methyl450_Loci	Random_Loci
chr5	169780174	-	cg23388881	rs113405954	0.017841	NA	NA	NA	NA		OpenSea	0.00569322	KCNIP1	NM_001034838	TSS1500								KCNIP1	ENST00000518527.1	TSS1500	KCNIP1;KCNIP1	ENST00000518527.1;ENST00000517344.1	TSS1500;TSS1500	chr5:169779965-169780855	3
chr5	169780195	-	cg23864089	NA	NA	NA	NA	NA	NA		OpenSea	-0.00451963	KCNIP1	NM_001034838	TSS1500								KCNIP1	ENST00000518527.1	TSS1500	KCNIP1;KCNIP1	ENST00000518527.1;ENST00000517344.1	TSS1500;TSS1500	chr5:169779965-169780855	3
chr5	169780299	-	cg24615189	NA	NA	NA	NA	NA	NA		OpenSea	-0.0490694	KCNIP1	NM_001034838	TSS1500				TRUE				KCNIP1	ENST00000518527.1	TSS200	KCNIP1;KCNIP1	ENST00000517344.1;ENST00000518527.1	TSS1500;TSS200	chr5:169779965-169780855	3						TRUE
chr5	169780320	+	cg26947766	NA	NA	NA	NA	NA	NA		OpenSea	-0.0482528	KCNIP1	NM_001034838	TSS1500				TRUE				KCNIP1	ENST00000518527.1	TSS200	KCNIP1;KCNIP1	ENST00000517344.1;ENST00000518527.1	TSS1500;TSS200	chr5:169779965-169780855	3						TRUE
chr5	169780480	-	cg16335868	NA	NA	NA	NA	NA	NA		OpenSea	-0.0160349	KCNIP1	NM_001034838	TSS1500				TRUE				KCNIP1	ENST00000518527.1	TSS200	KCNIP1;KCNIP1	ENST00000517344.1;ENST00000518527.1	TSS1500;TSS200	chr5:169779965-169780855	3						TRUE
chr5	169780606	+	cg23604212	rs113883857	0.017841	NA	NA	NA	NA		OpenSea	-0.00478901	KCNIP1;KCNIP1	NM_001034838;NM_001034838	5'UTR;1stExon				TRUE				KCNIP1;KCNIP1;KCNIP1	ENST00000377360.4;ENST00000518527.1;ENST00000518527.1	5'UTR;1stExon;5'UTR	KCNIP1;KCNIP1;KCNIP1;KCNIP1	ENST00000377360.4;ENST00000518527.1;ENST00000517344.1;ENST00000518527.1	5'UTR;1stExon;TSS200;5'UTR	chr5:169779965-169780855	3
chr5	169780747	+	cg10608615	rs17648802	0.062592	NA	NA	NA	NA		OpenSea	0.204679	KCNIP1	NM_001034838	TSS200				TRUE				KCNIP1;KCNIP1;KCNIP1	ENST00000377360.4;ENST00000518527.1;ENST00000518527.1	5'UTR;1stExon;5'UTR	KCNIP1;KCNIP1;KCNIP1;KCNIP1;KCNIP1	ENST00000377360.4;ENST00000518527.1;ENST00000517344.1;ENST00000517344.1;ENST00000518527.1	5'UTR;1stExon;5'UTR;1stExon;5'UTR	chr5:169779965-169780855	3						TRUE
chr5	169780772	-	cg22464105	rs6894729	0.163706	NA	NA	NA	NA		OpenSea	0.175784	KCNIP1	NM_001034838	TSS200				TRUE				KCNIP1;KCNIP1;KCNIP1	ENST00000377360.4;ENST00000518527.1;ENST00000518527.1	5'UTR;1stExon;5'UTR	KCNIP1;KCNIP1;KCNIP1;KCNIP1;KCNIP1	ENST00000377360.4;ENST00000518527.1;ENST00000517344.1;ENST00000517344.1;ENST00000518527.1	5'UTR;1stExon;5'UTR;1stExon;5'UTR	chr5:169779965-169780855	3						TRUE
chr5	169780916	+	cg26513304	NA	NA	NA	NA	NA	NA		OpenSea	0.229963	KCNIP1	NM_001034838	1stExon				TRUE				KCNIP1;KCNIP1	ENST00000518527.1;ENST00000518527.1	1stExon;5'UTR	KCNIP1;KCNIP1;KCNIP1	ENST00000518527.1;ENST00000517344.1;ENST00000518527.1	1stExon;1stExon;5'UTR	chr5:169780900-169781270	3						TRUE
DMR_45
chr	pos	strand	Name	Probe_rs	Probe_maf	CpG_rs	CpG_maf	SBE_rs	SBE_maf	Islands_Name	Relation_to_Island	Delta beta MNTI/PAT- MB G3	UCSC_RefGene_Name	UCSC_RefGene_Accession	UCSC_RefGene_Group	Phantom4_Enhancers	Phantom5_Enhancers	DMR	X450k_Enhancer	HMM_Island	Regulatory_Feature_Name	Regulatory_Feature_Group	GencodeBasicV12_NAME	GencodeBasicV12_Accession	GencodeBasicV12_Group	GencodeCompV12_NAME	GencodeCompV12_Accession	GencodeCompV12_Group	DNase_Hypersensitivity_NAME	DNase_Hypersensitivity_Evidence_Count	OpenChromatin_NAME	OpenChromatin_Evidence_Count	TFBS_NAME	TFBS_Evidence_Count	Methyl27_Loci	Methyl450_Loci	Random_Loci
chr17	19648846	-	cg23098051	NA	NA	NA	NA	NA	NA	chr17:19648139-19648492	S_Shore	0.200233	ALDH3A1;ALDH3A1;ALDH3A1;ALDH3A1	NM_001135167;NM_000691;NM_001135168;NM_001135167	1stExon;5'UTR;TSS200;5'UTR				TRUE	17:19588639-19589597	17:19647838-19649185	Unclassified	ALDH3A1;ALDH3A1;ALDH3A1;ALDH3A1;ALDH3A1;ALDH3A1;ALDH3A1;ALDH3A1	ENST00000485231.1;ENST00000494157.1;ENST00000457844.1;ENST00000444455.1;ENST00000395555.3;ENST00000225740.6;ENST00000444455.1;ENST00000457500.2	3'UTR;5'UTR;5'UTR;5'UTR;5'UTR;5'UTR;1stExon;TSS200	ALDH3A1;ALDH3A1;ALDH3A1;ALDH3A1;ALDH3A1;ALDH3A1;ALDH3A1;ALDH3A1;ALDH3A1;ALDH3A1;ALDH3A1;ALDH3A1;ALDH3A1;ALDH3A1;ALDH3A1;ALDH3A1;ALDH3A1	ENST00000485231.1;ENST00000494157.1;ENST00000457844.1;ENST00000575103.1;ENST00000444455.1;ENST00000439102.2;ENST00000570414.1;ENST00000468746.1;ENST00000225740.6;ENST00000574162.1;ENST00000426645.2;ENST00000575860.1;ENST00000573368.1;ENST00000444455.1;ENST00000439102.2;ENST00000457500.2;ENST00000479677.2	3'UTR;5'UTR;5'UTR;3'UTR;5'UTR;5'UTR;5'UTR;5'UTR;5'UTR;5'UTR;TSS1500;TSS1500;TSS200;1stExon;1stExon;TSS200;3'UTR	chr17:19648545-19649135	3						TRUE
chr17	19648853	-	cg11475454	NA	NA	NA	NA	NA	NA	chr17:19648139-19648492	S_Shore	0.108461	ALDH3A1;ALDH3A1;ALDH3A1;ALDH3A1	NM_001135167;NM_000691;NM_001135168;NM_001135167	1stExon;5'UTR;TSS200;5'UTR				TRUE	17:19588639-19589597	17:19647838-19649185	Unclassified	ALDH3A1;ALDH3A1;ALDH3A1;ALDH3A1;ALDH3A1;ALDH3A1;ALDH3A1;ALDH3A1	ENST00000485231.1;ENST00000494157.1;ENST00000457844.1;ENST00000444455.1;ENST00000395555.3;ENST00000225740.6;ENST00000444455.1;ENST00000457500.2	3'UTR;5'UTR;5'UTR;5'UTR;5'UTR;5'UTR;1stExon;TSS200	ALDH3A1;ALDH3A1;ALDH3A1;ALDH3A1;ALDH3A1;ALDH3A1;ALDH3A1;ALDH3A1;ALDH3A1;ALDH3A1;ALDH3A1;ALDH3A1;ALDH3A1;ALDH3A1;ALDH3A1;ALDH3A1;ALDH3A1	ENST00000485231.1;ENST00000494157.1;ENST00000457844.1;ENST00000575103.1;ENST00000444455.1;ENST00000439102.2;ENST00000570414.1;ENST00000468746.1;ENST00000225740.6;ENST00000574162.1;ENST00000426645.2;ENST00000575860.1;ENST00000573368.1;ENST00000444455.1;ENST00000439102.2;ENST00000457500.2;ENST00000479677.2	3'UTR;5'UTR;5'UTR;3'UTR;5'UTR;5'UTR;5'UTR;5'UTR;5'UTR;5'UTR;TSS1500;TSS1500;TSS200;1stExon;1stExon;TSS200;3'UTR	chr17:19648545-19649135	3						TRUE
chr17	19648925	-	cg05447343	NA	NA	NA	NA	NA	NA	chr17:19648139-19648492	S_Shore	0.319915	ALDH3A1;ALDH3A1;ALDH3A1	NM_000691;NM_001135168;NM_001135167	5'UTR;TSS200;TSS200				TRUE	17:19588639-19589597	17:19647838-19649185	Unclassified	ALDH3A1;ALDH3A1;ALDH3A1;ALDH3A1;ALDH3A1;ALDH3A1;ALDH3A1	ENST00000485231.1;ENST00000494157.1;ENST00000457844.1;ENST00000395555.3;ENST00000225740.6;ENST00000457500.2;ENST00000444455.1	3'UTR;5'UTR;5'UTR;5'UTR;5'UTR;TSS200;TSS200	ALDH3A1;ALDH3A1;ALDH3A1;ALDH3A1;ALDH3A1;ALDH3A1;ALDH3A1;ALDH3A1;ALDH3A1;ALDH3A1;ALDH3A1;ALDH3A1;ALDH3A1;ALDH3A1;ALDH3A1	ENST00000485231.1;ENST00000494157.1;ENST00000457844.1;ENST00000439102.2;ENST00000570414.1;ENST00000468746.1;ENST00000225740.6;ENST00000574162.1;ENST00000426645.2;ENST00000575860.1;ENST00000439102.2;ENST00000457500.2;ENST00000444455.1;ENST00000573368.1;ENST00000479677.2	3'UTR;5'UTR;5'UTR;5'UTR;5'UTR;5'UTR;5'UTR;5'UTR;TSS1500;TSS1500;1stExon;TSS200;TSS200;TSS1500;3'UTR	chr17:19648545-19649135	3						TRUE
chr17	19648970	-	cg18957070	NA	NA	NA	NA	NA	NA	chr17:19648139-19648492	S_Shore	0.408021	ALDH3A1;ALDH3A1;ALDH3A1	NM_000691;NM_001135168;NM_001135167	5'UTR;TSS200;TSS200				TRUE	17:19588639-19589597	17:19647838-19649185	Unclassified	ALDH3A1;ALDH3A1;ALDH3A1;ALDH3A1;ALDH3A1;ALDH3A1;ALDH3A1	ENST00000485231.1;ENST00000494157.1;ENST00000457844.1;ENST00000395555.3;ENST00000225740.6;ENST00000457500.2;ENST00000444455.1	3'UTR;5'UTR;5'UTR;5'UTR;5'UTR;TSS200;TSS200	ALDH3A1;ALDH3A1;ALDH3A1;ALDH3A1;ALDH3A1;ALDH3A1;ALDH3A1;ALDH3A1;ALDH3A1;ALDH3A1;ALDH3A1;ALDH3A1;ALDH3A1;ALDH3A1;ALDH3A1	ENST00000485231.1;ENST00000494157.1;ENST00000457844.1;ENST00000439102.2;ENST00000570414.1;ENST00000468746.1;ENST00000225740.6;ENST00000574162.1;ENST00000426645.2;ENST00000575860.1;ENST00000439102.2;ENST00000457500.2;ENST00000444455.1;ENST00000573368.1;ENST00000479677.2	3'UTR;5'UTR;5'UTR;5'UTR;5'UTR;5'UTR;5'UTR;5'UTR;TSS1500;TSS1500;1stExon;TSS200;TSS200;TSS1500;3'UTR	chr17:19648545-19649135	3						TRUE
chr17	19648972	-	cg01471036	NA	NA	NA	NA	NA	NA	chr17:19648139-19648492	S_Shore	0.392338	ALDH3A1;ALDH3A1;ALDH3A1	NM_000691;NM_001135168;NM_001135167	5'UTR;TSS1500;TSS200				TRUE	17:19588639-19589597	17:19647838-19649185	Unclassified	ALDH3A1;ALDH3A1;ALDH3A1;ALDH3A1;ALDH3A1;ALDH3A1;ALDH3A1	ENST00000485231.1;ENST00000494157.1;ENST00000457844.1;ENST00000395555.3;ENST00000225740.6;ENST00000444455.1;ENST00000457500.2	3'UTR;5'UTR;5'UTR;5'UTR;5'UTR;TSS200;TSS1500	ALDH3A1;ALDH3A1;ALDH3A1;ALDH3A1;ALDH3A1;ALDH3A1;ALDH3A1;ALDH3A1;ALDH3A1;ALDH3A1;ALDH3A1;ALDH3A1;ALDH3A1;ALDH3A1;ALDH3A1	ENST00000485231.1;ENST00000494157.1;ENST00000457844.1;ENST00000439102.2;ENST00000570414.1;ENST00000468746.1;ENST00000225740.6;ENST00000574162.1;ENST00000426645.2;ENST00000575860.1;ENST00000439102.2;ENST00000444455.1;ENST00000573368.1;ENST00000457500.2;ENST00000479677.2	3'UTR;5'UTR;5'UTR;5'UTR;5'UTR;5'UTR;5'UTR;5'UTR;TSS1500;TSS1500;1stExon;TSS200;TSS1500;TSS1500;3'UTR	chr17:19648545-19649135	3						TRUE
chr17	19648994	+	cg12299404	NA	NA	NA	NA	NA	NA	chr17:19648139-19648492	S_Shore	0.375173	ALDH3A1;ALDH3A1;ALDH3A1	NM_000691;NM_001135167;NM_001135168	5'UTR;TSS200;TSS1500				TRUE	17:19588639-19589597	17:19647838-19649185	Unclassified	ALDH3A1;ALDH3A1;ALDH3A1;ALDH3A1;ALDH3A1;ALDH3A1;ALDH3A1	ENST00000485231.1;ENST00000494157.1;ENST00000457844.1;ENST00000395555.3;ENST00000225740.6;ENST00000444455.1;ENST00000457500.2	3'UTR;5'UTR;5'UTR;5'UTR;5'UTR;TSS200;TSS1500	ALDH3A1;ALDH3A1;ALDH3A1;ALDH3A1;ALDH3A1;ALDH3A1;ALDH3A1;ALDH3A1;ALDH3A1;ALDH3A1;ALDH3A1;ALDH3A1;ALDH3A1;ALDH3A1	ENST00000485231.1;ENST00000494157.1;ENST00000457844.1;ENST00000570414.1;ENST00000468746.1;ENST00000225740.6;ENST00000574162.1;ENST00000426645.2;ENST00000575860.1;ENST00000444455.1;ENST00000573368.1;ENST00000457500.2;ENST00000439102.2;ENST00000479677.2	3'UTR;5'UTR;5'UTR;5'UTR;5'UTR;5'UTR;5'UTR;TSS1500;TSS1500;TSS200;TSS1500;TSS1500;TSS200;3'UTR	chr17:19648545-19649135	3
chr17	19649004	+	cg15849060	NA	NA	NA	NA	NA	NA	chr17:19648139-19648492	S_Shore	0.490791	ALDH3A1;ALDH3A1;ALDH3A1	NM_000691;NM_001135168;NM_001135167	5'UTR;TSS1500;TSS200				TRUE	17:19588639-19589597	17:19647838-19649185	Unclassified	ALDH3A1;ALDH3A1;ALDH3A1;ALDH3A1;ALDH3A1;ALDH3A1;ALDH3A1	ENST00000485231.1;ENST00000494157.1;ENST00000457844.1;ENST00000395555.3;ENST00000225740.6;ENST00000444455.1;ENST00000457500.2	3'UTR;5'UTR;5'UTR;5'UTR;5'UTR;TSS200;TSS1500	ALDH3A1;ALDH3A1;ALDH3A1;ALDH3A1;ALDH3A1;ALDH3A1;ALDH3A1;ALDH3A1;ALDH3A1;ALDH3A1;ALDH3A1;ALDH3A1;ALDH3A1;ALDH3A1	ENST00000485231.1;ENST00000494157.1;ENST00000457844.1;ENST00000570414.1;ENST00000468746.1;ENST00000225740.6;ENST00000574162.1;ENST00000426645.2;ENST00000575860.1;ENST00000444455.1;ENST00000573368.1;ENST00000457500.2;ENST00000439102.2;ENST00000479677.2	3'UTR;5'UTR;5'UTR;5'UTR;5'UTR;5'UTR;5'UTR;TSS1500;TSS1500;TSS200;TSS1500;TSS1500;TSS200;3'UTR	chr17:19648545-19649135	3						TRUE
chr17	19649051	+	cg12787571	rs117700665	0.019965	NA	NA	NA	NA	chr17:19648139-19648492	S_Shore	0.455351	ALDH3A1;ALDH3A1;ALDH3A1	NM_000691;NM_001135168;NM_001135167	5'UTR;TSS1500;TSS200				TRUE		17:19647838-19649185	Unclassified	ALDH3A1;ALDH3A1;ALDH3A1;ALDH3A1;ALDH3A1;ALDH3A1;ALDH3A1	ENST00000485231.1;ENST00000494157.1;ENST00000457844.1;ENST00000395555.3;ENST00000225740.6;ENST00000444455.1;ENST00000457500.2	3'UTR;5'UTR;5'UTR;5'UTR;5'UTR;TSS200;TSS1500	ALDH3A1;ALDH3A1;ALDH3A1;ALDH3A1;ALDH3A1;ALDH3A1;ALDH3A1;ALDH3A1;ALDH3A1;ALDH3A1;ALDH3A1;ALDH3A1;ALDH3A1;ALDH3A1	ENST00000485231.1;ENST00000494157.1;ENST00000457844.1;ENST00000570414.1;ENST00000468746.1;ENST00000225740.6;ENST00000574162.1;ENST00000426645.2;ENST00000575860.1;ENST00000444455.1;ENST00000573368.1;ENST00000457500.2;ENST00000439102.2;ENST00000479677.2	3'UTR;5'UTR;5'UTR;5'UTR;5'UTR;5'UTR;5'UTR;TSS1500;TSS1500;TSS200;TSS1500;TSS1500;TSS200;3'UTR	chr17:19648545-19649135	3						TRUE
chr17	19649191	-	cg23392390	NA	NA	NA	NA	NA	NA	chr17:19648139-19648492	S_Shore	0.185597	ALDH3A1;ALDH3A1;ALDH3A1	NM_001135167;NM_000691;NM_001135168	TSS1500;5'UTR;TSS1500				TRUE				ALDH3A1;ALDH3A1;ALDH3A1;ALDH3A1;ALDH3A1;ALDH3A1;ALDH3A1	ENST00000485231.1;ENST00000494157.1;ENST00000457844.1;ENST00000395555.3;ENST00000225740.6;ENST00000457500.2;ENST00000444455.1	3'UTR;5'UTR;5'UTR;5'UTR;5'UTR;TSS1500;TSS1500	ALDH3A1;ALDH3A1;ALDH3A1;ALDH3A1;ALDH3A1;ALDH3A1;ALDH3A1;ALDH3A1;ALDH3A1;ALDH3A1;ALDH3A1;ALDH3A1;ALDH3A1;ALDH3A1	ENST00000485231.1;ENST00000494157.1;ENST00000457844.1;ENST00000570414.1;ENST00000468746.1;ENST00000225740.6;ENST00000574162.1;ENST00000426645.2;ENST00000575860.1;ENST00000573368.1;ENST00000457500.2;ENST00000439102.2;ENST00000444455.1;ENST00000479677.2	3'UTR;5'UTR;5'UTR;5'UTR;5'UTR;5'UTR;5'UTR;TSS1500;TSS1500;TSS1500;TSS1500;TSS200;TSS1500;3'UTR	chr17:19649140-19649435	3						TRUE
chr17	19649293	+	cg13295878	NA	NA	NA	NA	NA	NA	chr17:19648139-19648492	S_Shore	0.0782335	ALDH3A1;ALDH3A1;ALDH3A1	NM_001135167;NM_000691;NM_001135168	TSS1500;5'UTR;TSS1500				TRUE				ALDH3A1;ALDH3A1;ALDH3A1;ALDH3A1;ALDH3A1;ALDH3A1;ALDH3A1	ENST00000485231.1;ENST00000494157.1;ENST00000457844.1;ENST00000395555.3;ENST00000225740.6;ENST00000457500.2;ENST00000444455.1	3'UTR;5'UTR;5'UTR;5'UTR;5'UTR;TSS1500;TSS1500	ALDH3A1;ALDH3A1;ALDH3A1;ALDH3A1;ALDH3A1;ALDH3A1;ALDH3A1;ALDH3A1;ALDH3A1;ALDH3A1;ALDH3A1;ALDH3A1;ALDH3A1;ALDH3A1	ENST00000485231.1;ENST00000494157.1;ENST00000457844.1;ENST00000570414.1;ENST00000468746.1;ENST00000225740.6;ENST00000574162.1;ENST00000426645.2;ENST00000575860.1;ENST00000573368.1;ENST00000457500.2;ENST00000444455.1;ENST00000439102.2;ENST00000479677.2	3'UTR;5'UTR;5'UTR;5'UTR;5'UTR;5'UTR;5'UTR;TSS1500;TSS1500;TSS1500;TSS1500;TSS1500;TSS1500;3'UTR	chr17:19649140-19649435	3						TRUE
DMR_46
chr	pos	strand	Name	Probe_rs	Probe_maf	CpG_rs	CpG_maf	SBE_rs	SBE_maf	Islands_Name	Relation_to_Island	Delta beta MNTI/PAT- MB G3	UCSC_RefGene_Name	UCSC_RefGene_Accession	UCSC_RefGene_Group	Phantom4_Enhancers	Phantom5_Enhancers	DMR	X450k_Enhancer	HMM_Island	Regulatory_Feature_Name	Regulatory_Feature_Group	GencodeBasicV12_NAME	GencodeBasicV12_Accession	GencodeBasicV12_Group	GencodeCompV12_NAME	GencodeCompV12_Accession	GencodeCompV12_Group	DNase_Hypersensitivity_NAME	DNase_Hypersensitivity_Evidence_Count	OpenChromatin_NAME	OpenChromatin_Evidence_Count	TFBS_NAME	TFBS_Evidence_Count	Methyl27_Loci	Methyl450_Loci	Random_Loci
chr6	33244775	+	cg21387418	rs72654488	0.013063	NA	NA	NA	NA	chr6:33244677-33245554	Island	-0.00143515	B3GALT4	NM_003782	TSS200					6:33352687-33353910	6:33244505-33246488	Promoter_Associated	B3GALT4	ENST00000451237.1	TSS200	B3GALT4	ENST00000451237.1	TSS200	chr6:33244300-33246495	3						TRUE
chr6	33244788	+	cg27373972	rs72654488	0.013063	NA	NA	NA	NA	chr6:33244677-33245554	Island	0.00340835	B3GALT4	NM_003782	TSS200					6:33352687-33353910	6:33244505-33246488	Promoter_Associated	B3GALT4	ENST00000451237.1	TSS200	B3GALT4	ENST00000451237.1	TSS200	chr6:33244300-33246495	3						TRUE
chr6	33244799	-	cg26381352	rs72654485	0.017663	NA	NA	NA	NA	chr6:33244677-33245554	Island	-0.00325731	B3GALT4	NM_003782	TSS200					6:33352687-33353910	6:33244505-33246488	Promoter_Associated	B3GALT4	ENST00000451237.1	TSS200	B3GALT4	ENST00000451237.1	TSS200	chr6:33244300-33246495	3						TRUE
chr6	33244976	-	cg21333861	NA	NA	NA	NA	NA	NA	chr6:33244677-33245554	Island	0.00633254	B3GALT4;B3GALT4	NM_003782;NM_003782	1stExon;5'UTR				TRUE	6:33352687-33353910	6:33244505-33246488	Promoter_Associated	B3GALT4;B3GALT4	ENST00000451237.1;ENST00000451237.1	5'UTR;1stExon	B3GALT4;B3GALT4	ENST00000451237.1;ENST00000451237.1	5'UTR;1stExon	chr6:33244300-33246495	3						TRUE
chr6	33244990	+	cg07348922	NA	NA	NA	NA	NA	NA	chr6:33244677-33245554	Island	-0.000163119	B3GALT4;B3GALT4	NM_003782;NM_003782	1stExon;5'UTR				TRUE	6:33352687-33353910	6:33244505-33246488	Promoter_Associated	B3GALT4;B3GALT4	ENST00000451237.1;ENST00000451237.1	5'UTR;1stExon	B3GALT4;B3GALT4	ENST00000451237.1;ENST00000451237.1	5'UTR;1stExon	chr6:33244300-33246495	3						TRUE
chr6	33245128	+	cg27098900	NA	NA	NA	NA	NA	NA	chr6:33244677-33245554	Island	-0.00566654	B3GALT4;B3GALT4	NM_003782;NM_003782	1stExon;5'UTR				TRUE	6:33352687-33353910	6:33244505-33246488	Promoter_Associated	B3GALT4;B3GALT4	ENST00000451237.1;ENST00000451237.1	5'UTR;1stExon	B3GALT4;B3GALT4	ENST00000451237.1;ENST00000451237.1	5'UTR;1stExon	chr6:33244300-33246495	3						TRUE
chr6	33245163	+	cg19664267	rs72654490	0.011604	NA	NA	NA	NA	chr6:33244677-33245554	Island	0.00641915	B3GALT4;B3GALT4	NM_003782;NM_003782	1stExon;5'UTR				TRUE	6:33352687-33353910	6:33244505-33246488	Promoter_Associated	B3GALT4;B3GALT4	ENST00000451237.1;ENST00000451237.1	5'UTR;1stExon	B3GALT4;B3GALT4	ENST00000451237.1;ENST00000451237.1	5'UTR;1stExon	chr6:33244300-33246495	3						TRUE
chr6	33245181	+	cg15543281	rs72654490	0.011604	NA	NA	NA	NA	chr6:33244677-33245554	Island	0.00106541	B3GALT4;B3GALT4	NM_003782;NM_003782	1stExon;5'UTR				TRUE	6:33352687-33353910	6:33244505-33246488	Promoter_Associated	B3GALT4;B3GALT4	ENST00000451237.1;ENST00000451237.1	5'UTR;1stExon	B3GALT4;B3GALT4	ENST00000451237.1;ENST00000451237.1	5'UTR;1stExon	chr6:33244300-33246495	3						TRUE
chr6	33245328	+	cg11772919	rs62639320	0.01282	NA	NA	NA	NA	chr6:33244677-33245554	Island	0.0419281	B3GALT4	NM_003782	1stExon				TRUE	6:33352687-33353910	6:33244505-33246488	Promoter_Associated	B3GALT4	ENST00000451237.1	1stExon	B3GALT4	ENST00000451237.1	1stExon	chr6:33244300-33246495	3						TRUE
chr6	33245342	+	cg13365340	rs62639320	0.01282	NA	NA	NA	NA	chr6:33244677-33245554	Island	0.0102094	B3GALT4	NM_003782	1stExon				TRUE	6:33352687-33353910	6:33244505-33246488	Promoter_Associated	B3GALT4	ENST00000451237.1	1stExon	B3GALT4	ENST00000451237.1	1stExon	chr6:33244300-33246495	3						TRUE
chr6	33245359	+	cg10633838	NA	NA	NA	NA	NA	NA	chr6:33244677-33245554	Island	0.00488175	B3GALT4	NM_003782	1stExon				TRUE	6:33352687-33353910	6:33244505-33246488	Promoter_Associated	B3GALT4	ENST00000451237.1	1stExon	B3GALT4	ENST00000451237.1	1stExon	chr6:33244300-33246495	3						TRUE
chr6	33245460	-	cg11626629	NA	NA	NA	NA	NA	NA	chr6:33244677-33245554	Island	-0.00277025	B3GALT4	NM_003782	1stExon				TRUE	6:33352687-33353910	6:33244505-33246488	Promoter_Associated	B3GALT4	ENST00000451237.1	1stExon	B3GALT4	ENST00000451237.1	1stExon	chr6:33244300-33246495	3						TRUE
chr6	33245467	-	cg04263436	NA	NA	NA	NA	NA	NA	chr6:33244677-33245554	Island	0.00778367	B3GALT4	NM_003782	1stExon				TRUE	6:33352687-33353910	6:33244505-33246488	Promoter_Associated	B3GALT4	ENST00000451237.1	1stExon	B3GALT4	ENST00000451237.1	1stExon	chr6:33244300-33246495	3						TRUE
chr6	33245474	-	cg03189210	NA	NA	NA	NA	NA	NA	chr6:33244677-33245554	Island	-0.0326082	B3GALT4	NM_003782	1stExon				TRUE	6:33352687-33353910	6:33244505-33246488	Promoter_Associated	B3GALT4	ENST00000451237.1	1stExon	B3GALT4	ENST00000451237.1	1stExon	chr6:33244300-33246495	3						TRUE
chr6	33245488	-	cg06753439	NA	NA	NA	NA	NA	NA	chr6:33244677-33245554	Island	9.75293e-05	B3GALT4	NM_003782	1stExon				TRUE	6:33352687-33353910	6:33244505-33246488	Promoter_Associated	B3GALT4	ENST00000451237.1	1stExon	B3GALT4	ENST00000451237.1	1stExon	chr6:33244300-33246495	3						TRUE
chr6	33245490	-	cg03108070	NA	NA	NA	NA	NA	NA	chr6:33244677-33245554	Island	-0.0199878	B3GALT4	NM_003782	1stExon				TRUE	6:33352687-33353910	6:33244505-33246488	Promoter_Associated	B3GALT4	ENST00000451237.1	1stExon	B3GALT4	ENST00000451237.1	1stExon	chr6:33244300-33246495	3						TRUE
chr6	33245516	-	cg19241689	NA	NA	NA	NA	NA	NA	chr6:33244677-33245554	Island	0.0129709	B3GALT4	NM_003782	1stExon				TRUE	6:33352687-33353910	6:33244505-33246488	Promoter_Associated	B3GALT4	ENST00000451237.1	1stExon	B3GALT4	ENST00000451237.1	1stExon	chr6:33244300-33246495	3						TRUE
chr6	33245537	-	cg16396284	NA	NA	NA	NA	NA	NA	chr6:33244677-33245554	Island	0.040813	B3GALT4	NM_003782	1stExon				TRUE	6:33352687-33353910	6:33244505-33246488	Promoter_Associated	B3GALT4	ENST00000451237.1	1stExon	B3GALT4	ENST00000451237.1	1stExon	chr6:33244300-33246495	3						TRUE
chr6	33245541	-	cg17416730	NA	NA	NA	NA	NA	NA	chr6:33244677-33245554	Island	0.0211378	B3GALT4	NM_003782	1stExon				TRUE	6:33352687-33353910	6:33244505-33246488	Promoter_Associated	B3GALT4	ENST00000451237.1	1stExon	B3GALT4	ENST00000451237.1	1stExon	chr6:33244300-33246495	3						TRUE
chr6	33245553	-	cg26270195	NA	NA	NA	NA	NA	NA	chr6:33244677-33245554	Island	0.00481417	B3GALT4	NM_003782	1stExon				TRUE	6:33352687-33353910	6:33244505-33246488	Promoter_Associated	B3GALT4	ENST00000451237.1	1stExon	B3GALT4	ENST00000451237.1	1stExon	chr6:33244300-33246495	3						TRUE
chr6	33245585	+	cg04262471	NA	NA	NA	NA	NA	NA	chr6:33244677-33245554	S_Shore	-0.0033217	B3GALT4	NM_003782	1stExon				TRUE	6:33352687-33353910	6:33244505-33246488	Promoter_Associated	B3GALT4	ENST00000451237.1	1stExon	B3GALT4	ENST00000451237.1	1stExon	chr6:33244300-33246495	3						TRUE
chr6	33245638	+	cg03127244	NA	NA	NA	NA	NA	NA	chr6:33244677-33245554	S_Shore	0.0101499	B3GALT4	NM_003782	1stExon				TRUE	6:33352687-33353910	6:33244505-33246488	Promoter_Associated	B3GALT4	ENST00000451237.1	1stExon	B3GALT4	ENST00000451237.1	1stExon	chr6:33244300-33246495	3						TRUE
chr6	33245701	+	cg22878489	NA	NA	NA	NA	NA	NA	chr6:33244677-33245554	S_Shore	0.0464308	B3GALT4	NM_003782	1stExon				TRUE	6:33352687-33353910	6:33244505-33246488	Promoter_Associated	B3GALT4	ENST00000451237.1	1stExon	B3GALT4	ENST00000451237.1	1stExon	chr6:33244300-33246495	3						TRUE
chr6	33245706	+	cg03721978	NA	NA	NA	NA	NA	NA	chr6:33244677-33245554	S_Shore	0.0900501	B3GALT4	NM_003782	1stExon				TRUE	6:33352687-33353910	6:33244505-33246488	Promoter_Associated	B3GALT4	ENST00000451237.1	1stExon	B3GALT4	ENST00000451237.1	1stExon	chr6:33244300-33246495	3						TRUE
chr6	33245717	+	cg09349343	NA	NA	NA	NA	NA	NA	chr6:33244677-33245554	S_Shore	0.0465056	B3GALT4	NM_003782	1stExon				TRUE	6:33352687-33353910	6:33244505-33246488	Promoter_Associated	B3GALT4	ENST00000451237.1	1stExon	B3GALT4	ENST00000451237.1	1stExon	chr6:33244300-33246495	3						TRUE
chr6	33245721	+	cg17103217	NA	NA	NA	NA	NA	NA	chr6:33244677-33245554	S_Shore	0.00323028	B3GALT4	NM_003782	1stExon				TRUE	6:33352687-33353910	6:33244505-33246488	Promoter_Associated	B3GALT4	ENST00000451237.1	1stExon	B3GALT4	ENST00000451237.1	1stExon	chr6:33244300-33246495	3						TRUE
chr6	33245739	-	cg23950233	NA	NA	NA	NA	NA	NA	chr6:33244677-33245554	S_Shore	-0.0735108	B3GALT4	NM_003782	1stExon				TRUE	6:33352687-33353910	6:33244505-33246488	Promoter_Associated	B3GALT4	ENST00000451237.1	1stExon	B3GALT4	ENST00000451237.1	1stExon	chr6:33244300-33246495	3						TRUE
chr6	33245770	-	cg21618521	NA	NA	NA	NA	NA	NA	chr6:33244677-33245554	S_Shore	0.11535	B3GALT4	NM_003782	1stExon				TRUE	6:33352687-33353910	6:33244505-33246488	Promoter_Associated	B3GALT4	ENST00000451237.1	1stExon	B3GALT4	ENST00000451237.1	1stExon	chr6:33244300-33246495	3						TRUE
DMR_47
chr	pos	strand	Name	Probe_rs	Probe_maf	CpG_rs	CpG_maf	SBE_rs	SBE_maf	Islands_Name	Relation_to_Island	Delta beta MNTI/PAT- MB G3	UCSC_RefGene_Name	UCSC_RefGene_Accession	UCSC_RefGene_Group	Phantom4_Enhancers	Phantom5_Enhancers	DMR	X450k_Enhancer	HMM_Island	Regulatory_Feature_Name	Regulatory_Feature_Group	GencodeBasicV12_NAME	GencodeBasicV12_Accession	GencodeBasicV12_Group	GencodeCompV12_NAME	GencodeCompV12_Accession	GencodeCompV12_Group	DNase_Hypersensitivity_NAME	DNase_Hypersensitivity_Evidence_Count	OpenChromatin_NAME	OpenChromatin_Evidence_Count	TFBS_NAME	TFBS_Evidence_Count	Methyl27_Loci	Methyl450_Loci	Random_Loci
chr11	128812804	-	cg21033709	NA	NA	NA	NA	NA	NA		OpenSea	-0.00998671	TP53AIP1;TP53AIP1	NM_022112;NM_022112	1stExon;5'UTR					11:128317570-128318285			TP53AIP1;TP53AIP1	ENST00000458238.2;ENST00000458238.2	1stExon;5'UTR	TP53AIP1;TP53AIP1;TP53AIP1;TP53AIP1;TP53AIP1;TP53AIP1	ENST00000458238.2;ENST00000525390.1;ENST00000527504.1;ENST00000525390.1;ENST00000458238.2;ENST00000527504.1	1stExon;1stExon;1stExon;3'UTR;5'UTR;5'UTR	chr11:128812705-128813155	3						TRUE
chr11	128812825	+	cg19889666	NA	NA	NA	NA	NA	NA		OpenSea	-0.128461	TP53AIP1	NM_022112	TSS200					11:128317570-128318285			TP53AIP1	ENST00000458238.2	TSS200	TP53AIP1;TP53AIP1;TP53AIP1;TP53AIP1;TP53AIP1	ENST00000525390.1;ENST00000527504.1;ENST00000458238.2;ENST00000525390.1;ENST00000527504.1	1stExon;1stExon;TSS200;3'UTR;5'UTR	chr11:128812705-128813155	3						TRUE
chr11	128812846	+	cg22837015	NA	NA	NA	NA	NA	NA		OpenSea	0.120326	TP53AIP1	NM_022112	TSS200					11:128317570-128318285			TP53AIP1	ENST00000458238.2	TSS200	TP53AIP1;TP53AIP1;TP53AIP1;TP53AIP1;TP53AIP1	ENST00000525390.1;ENST00000527504.1;ENST00000458238.2;ENST00000525390.1;ENST00000527504.1	1stExon;1stExon;TSS200;3'UTR;5'UTR	chr11:128812705-128813155	3						TRUE
chr11	128812875	-	cg04817300	NA	NA	NA	NA	NA	NA		OpenSea	-0.0981483	TP53AIP1	NM_022112	TSS200					11:128317570-128318285			TP53AIP1	ENST00000458238.2	TSS200	TP53AIP1;TP53AIP1;TP53AIP1;TP53AIP1;TP53AIP1	ENST00000525390.1;ENST00000527504.1;ENST00000458238.2;ENST00000525390.1;ENST00000527504.1	1stExon;1stExon;TSS200;3'UTR;5'UTR	chr11:128812705-128813155	3						TRUE
chr11	128812913	-	cg19275133	NA	NA	NA	NA	NA	NA		OpenSea	0.068431	TP53AIP1	NM_022112	TSS200					11:128317570-128318285			TP53AIP1	ENST00000458238.2	TSS200	TP53AIP1;TP53AIP1;TP53AIP1;TP53AIP1;TP53AIP1	ENST00000525390.1;ENST00000527504.1;ENST00000458238.2;ENST00000525390.1;ENST00000527504.1	1stExon;1stExon;TSS200;3'UTR;5'UTR	chr11:128812705-128813155	3						TRUE
chr11	128812978	-	cg09847882	NA	NA	NA	NA	NA	NA		OpenSea	0.0221669	TP53AIP1	NM_022112	TSS200					11:128317570-128318285			TP53AIP1	ENST00000458238.2	TSS200	TP53AIP1;TP53AIP1;TP53AIP1;TP53AIP1;TP53AIP1	ENST00000525390.1;ENST00000527504.1;ENST00000458238.2;ENST00000525390.1;ENST00000527504.1	1stExon;1stExon;TSS200;3'UTR;5'UTR	chr11:128812705-128813155	3						TRUE
chr11	128812992	-	cg24908198	NA	NA	NA	NA	NA	NA		OpenSea	0.0212819	TP53AIP1	NM_022112	TSS200					11:128317570-128318285			TP53AIP1	ENST00000458238.2	TSS200	TP53AIP1;TP53AIP1;TP53AIP1;TP53AIP1;TP53AIP1	ENST00000525390.1;ENST00000527504.1;ENST00000458238.2;ENST00000525390.1;ENST00000527504.1	1stExon;1stExon;TSS200;3'UTR;5'UTR	chr11:128812705-128813155	3						TRUE
chr11	128813008	-	cg09682051	NA	NA	NA	NA	NA	NA		OpenSea	0.0592843	TP53AIP1	NM_022112	TSS200					11:128317570-128318285			TP53AIP1	ENST00000458238.2	TSS200	TP53AIP1;TP53AIP1;TP53AIP1;TP53AIP1;TP53AIP1	ENST00000525390.1;ENST00000527504.1;ENST00000458238.2;ENST00000525390.1;ENST00000527504.1	1stExon;1stExon;TSS200;3'UTR;5'UTR	chr11:128812705-128813155	3						TRUE
chr11	128813183	-	cg13962286	NA	NA	NA	NA	NA	NA		OpenSea	0.332628	TP53AIP1	NM_022112	TSS1500					11:128318393-128318434			TP53AIP1	ENST00000458238.2	TSS1500	TP53AIP1;TP53AIP1;TP53AIP1	ENST00000458238.2;ENST00000525390.1;ENST00000527504.1	TSS1500;TSS200;TSS200								TRUE
chr11	128813197	+	cg09615719	rs141384256	0.0119	NA	NA	NA	NA		OpenSea	0.159469	TP53AIP1	NM_022112	TSS1500					11:128318393-128318434			TP53AIP1	ENST00000458238.2	TSS1500	TP53AIP1;TP53AIP1;TP53AIP1	ENST00000458238.2;ENST00000525390.1;ENST00000527504.1	TSS1500;TSS200;TSS200								TRUE
chr11	128813223	+	cg10116840	NA	NA	NA	NA	NA	NA		OpenSea	0.158987	TP53AIP1	NM_022112	TSS1500					11:128318393-128318434			TP53AIP1	ENST00000458238.2	TSS1500	TP53AIP1;TP53AIP1;TP53AIP1	ENST00000458238.2;ENST00000525390.1;ENST00000527504.1	TSS1500;TSS200;TSS200								TRUE
chr11	128813306	-	cg17636033	NA	NA	NA	NA	NA	NA		OpenSea	0.141944	TP53AIP1;TP53AIP1;TP53AIP1	NM_001195195;NM_001251964;NM_022112	TSS200;TSS200;TSS200					11:128318516-128318753			TP53AIP1	ENST00000458238.2	TSS1500	TP53AIP1;TP53AIP1;TP53AIP1	ENST00000458238.2;ENST00000525390.1;ENST00000527504.1	TSS1500;TSS1500;TSS1500
chr11	128813442	-	cg03996398	NA	NA	NA	NA	NA	NA		OpenSea	0.222914	TP53AIP1	NM_022112	TSS1500					11:128318516-128318753			TP53AIP1	ENST00000458238.2	TSS1500	TP53AIP1;TP53AIP1;TP53AIP1	ENST00000458238.2;ENST00000525390.1;ENST00000527504.1	TSS1500;TSS1500;TSS1500	chr11:128813325-128813635	3						TRUE
chr11	128813451	-	cg08432383	NA	NA	NA	NA	NA	NA		OpenSea	0.204277	TP53AIP1	NM_022112	TSS1500					11:128318516-128318753			TP53AIP1	ENST00000458238.2	TSS1500	TP53AIP1;TP53AIP1;TP53AIP1	ENST00000458238.2;ENST00000525390.1;ENST00000527504.1	TSS1500;TSS1500;TSS1500	chr11:128813325-128813635	3						TRUE
chr11	128813470	-	cg23811942	NA	NA	NA	NA	NA	NA		OpenSea	0.297732	TP53AIP1	NM_022112	TSS1500					11:128318516-128318753			TP53AIP1	ENST00000458238.2	TSS1500	TP53AIP1;TP53AIP1;TP53AIP1	ENST00000458238.2;ENST00000525390.1;ENST00000527504.1	TSS1500;TSS1500;TSS1500	chr11:128813325-128813635	3						TRUE
chr11	128813489	+	cg09015676	NA	NA	NA	NA	NA	NA		OpenSea	0.296704	TP53AIP1;TP53AIP1;TP53AIP1	NM_001195195;NM_001251964;NM_022112	TSS200;TSS200;TSS200					11:128318516-128318753			TP53AIP1	ENST00000458238.2	TSS1500	TP53AIP1;TP53AIP1;TP53AIP1	ENST00000458238.2;ENST00000525390.1;ENST00000527504.1	TSS1500;TSS1500;TSS1500	chr11:128813325-128813635	3
chr11	128813583	+	cg01302245	NA	NA	NA	NA	NA	NA		OpenSea	0.278519	TP53AIP1	NM_022112	TSS1500								TP53AIP1	ENST00000458238.2	TSS1500	TP53AIP1;TP53AIP1;TP53AIP1	ENST00000458238.2;ENST00000525390.1;ENST00000527504.1	TSS1500;TSS1500;TSS1500	chr11:128813325-128813635	3					TRUE	TRUE
chr11	128813688	-	cg25010612	NA	NA	NA	NA	NA	NA		OpenSea	0.0349774	TP53AIP1;TP53AIP1;TP53AIP1	NM_001195195;NM_001251964;NM_022112	TSS1500;TSS1500;TSS1500								TP53AIP1	ENST00000458238.2	TSS1500	TP53AIP1;TP53AIP1;TP53AIP1	ENST00000458238.2;ENST00000525390.1;ENST00000527504.1	TSS1500;TSS1500;TSS1500
DMR_48
chr	pos	strand	Name	Probe_rs	Probe_maf	CpG_rs	CpG_maf	SBE_rs	SBE_maf	Islands_Name	Relation_to_Island	Delta beta MNTI/PAT- MB G3	UCSC_RefGene_Name	UCSC_RefGene_Accession	UCSC_RefGene_Group	Phantom4_Enhancers	Phantom5_Enhancers	DMR	X450k_Enhancer	HMM_Island	Regulatory_Feature_Name	Regulatory_Feature_Group	GencodeBasicV12_NAME	GencodeBasicV12_Accession	GencodeBasicV12_Group	GencodeCompV12_NAME	GencodeCompV12_Accession	GencodeCompV12_Group	DNase_Hypersensitivity_NAME	DNase_Hypersensitivity_Evidence_Count	OpenChromatin_NAME	OpenChromatin_Evidence_Count	TFBS_NAME	TFBS_Evidence_Count	Methyl27_Loci	Methyl450_Loci	Random_Loci
chr12	54070294	+	cg17561241	NA	NA	NA	NA	NA	NA	chr12:54071053-54071265	N_Shore	0.00438748	ATP5G2;ATP5G2;ATP5G2	NM_001002031;NM_001002031;NM_005176	1stExon;5'UTR;TSS200					12:52355919-52357099	12:54069540-54071256	Promoter_Associated	ATP5G2;ATP5G2;ATP5G2;ATP5G2	ENST00000338662.5;ENST00000338662.5;ENST00000394349.3;ENST00000549164.1	1stExon;5'UTR;TSS200;TSS200	ATP5G2;ATP5G2;ATP5G2;ATP5G2;ATP5G2;ATP5G2;ATP5G2	ENST00000338662.5;ENST00000552242.1;ENST00000338662.5;ENST00000552242.1;ENST00000549748.1;ENST00000394349.3;ENST00000549164.1	1stExon;1stExon;5'UTR;5'UTR;TSS1500;TSS200;TSS200	chr12:54070245-54070835	3						TRUE
chr12	54070357	-	cg07403400	NA	NA	NA	NA	NA	NA	chr12:54069625-54070177	S_Shore	-0.0433337	ATP5G2;ATP5G2;ATP5G2	NM_001002031;NM_001002031;NM_005176	1stExon;5'UTR;TSS1500					12:52355919-52357099	12:54069540-54071256	Promoter_Associated	ATP5G2;ATP5G2;ATP5G2;ATP5G2	ENST00000338662.5;ENST00000338662.5;ENST00000549164.1;ENST00000394349.3	1stExon;5'UTR;TSS200;TSS1500	ATP5G2;ATP5G2;ATP5G2;ATP5G2;ATP5G2;ATP5G2;ATP5G2	ENST00000338662.5;ENST00000552242.1;ENST00000338662.5;ENST00000552242.1;ENST00000549748.1;ENST00000549164.1;ENST00000394349.3	1stExon;1stExon;5'UTR;5'UTR;TSS1500;TSS200;TSS1500	chr12:54070245-54070835	3
chr12	54070517	-	cg02056144	NA	NA	NA	NA	NA	NA	chr12:54071053-54071265	N_Shore	-0.00302516	ATP5G2;ATP5G2	NM_005176;NM_001002031	TSS1500;TSS200					12:52355919-52357099	12:54069540-54071256	Promoter_Associated	ATP5G2;ATP5G2;ATP5G2;ATP5G2	ENST00000338662.5;ENST00000338662.5;ENST00000394349.3;ENST00000549164.1	1stExon;5'UTR;TSS1500;TSS1500	ATP5G2;ATP5G2;ATP5G2;ATP5G2;ATP5G2;ATP5G2;ATP5G2	ENST00000338662.5;ENST00000552242.1;ENST00000338662.5;ENST00000552242.1;ENST00000549748.1;ENST00000394349.3;ENST00000549164.1	1stExon;1stExon;5'UTR;5'UTR;TSS1500;TSS1500;TSS1500	chr12:54070245-54070835	3						TRUE
chr12	54070527	+	cg22997177	NA	NA	NA	NA	NA	NA	chr12:54071053-54071265	N_Shore	-0.0725116	ATP5G2;ATP5G2	NM_005176;NM_001002031	TSS1500;TSS200					12:52355919-52357099	12:54069540-54071256	Promoter_Associated	ATP5G2;ATP5G2;ATP5G2;ATP5G2	ENST00000338662.5;ENST00000338662.5;ENST00000394349.3;ENST00000549164.1	1stExon;5'UTR;TSS1500;TSS1500	ATP5G2;ATP5G2;ATP5G2;ATP5G2;ATP5G2;ATP5G2;ATP5G2	ENST00000338662.5;ENST00000552242.1;ENST00000338662.5;ENST00000552242.1;ENST00000549748.1;ENST00000394349.3;ENST00000549164.1	1stExon;1stExon;5'UTR;5'UTR;TSS1500;TSS1500;TSS1500	chr12:54070245-54070835	3						TRUE
chr12	54070545	+	cg27479634	NA	NA	NA	NA	NA	NA	chr12:54071053-54071265	N_Shore	-0.0726098	ATP5G2;ATP5G2	NM_005176;NM_001002031	TSS1500;TSS200					12:52355919-52357099	12:54069540-54071256	Promoter_Associated	ATP5G2;ATP5G2;ATP5G2;ATP5G2	ENST00000338662.5;ENST00000338662.5;ENST00000394349.3;ENST00000549164.1	1stExon;5'UTR;TSS1500;TSS1500	ATP5G2;ATP5G2;ATP5G2;ATP5G2;ATP5G2;ATP5G2;ATP5G2	ENST00000338662.5;ENST00000552242.1;ENST00000338662.5;ENST00000552242.1;ENST00000549748.1;ENST00000394349.3;ENST00000549164.1	1stExon;1stExon;5'UTR;5'UTR;TSS1500;TSS1500;TSS1500	chr12:54070245-54070835	3						TRUE
chr12	54070591	-	cg19842134	NA	NA	NA	NA	NA	NA	chr12:54071053-54071265	N_Shore	-0.0159013	ATP5G2;ATP5G2	NM_005176;NM_001002031	TSS1500;TSS200					12:52355919-52357099	12:54069540-54071256	Promoter_Associated	ATP5G2;ATP5G2;ATP5G2;ATP5G2	ENST00000338662.5;ENST00000338662.5;ENST00000394349.3;ENST00000549164.1	1stExon;5'UTR;TSS1500;TSS1500	ATP5G2;ATP5G2;ATP5G2;ATP5G2;ATP5G2;ATP5G2;ATP5G2	ENST00000338662.5;ENST00000552242.1;ENST00000338662.5;ENST00000552242.1;ENST00000549748.1;ENST00000394349.3;ENST00000549164.1	1stExon;1stExon;5'UTR;5'UTR;TSS1500;TSS1500;TSS1500	chr12:54070245-54070835	3						TRUE
chr12	54070610	-	cg02905198	NA	NA	NA	NA	NA	NA	chr12:54071053-54071265	N_Shore	-0.0098839	ATP5G2;ATP5G2	NM_005176;NM_001002031	TSS1500;TSS200					12:52355919-52357099	12:54069540-54071256	Promoter_Associated	ATP5G2;ATP5G2;ATP5G2;ATP5G2	ENST00000338662.5;ENST00000338662.5;ENST00000394349.3;ENST00000549164.1	1stExon;5'UTR;TSS1500;TSS1500	ATP5G2;ATP5G2;ATP5G2;ATP5G2;ATP5G2;ATP5G2;ATP5G2	ENST00000338662.5;ENST00000552242.1;ENST00000338662.5;ENST00000552242.1;ENST00000549748.1;ENST00000394349.3;ENST00000549164.1	1stExon;1stExon;5'UTR;5'UTR;TSS1500;TSS1500;TSS1500	chr12:54070245-54070835	3						TRUE
chr12	54070891	+	cg08995424	rs3809156	0.237272	NA	NA	NA	NA	chr12:54071053-54071265	N_Shore	0.0052349	ATP5G2;ATP5G2	NM_005176;NM_001002031	TSS1500;TSS1500						12:54069540-54071256	Promoter_Associated	ATP5G2;ATP5G2;ATP5G2;ATP5G2	ENST00000338662.5;ENST00000338662.5;ENST00000394349.3;ENST00000549164.1	1stExon;5'UTR;TSS1500;TSS1500	ATP5G2;ATP5G2;ATP5G2;ATP5G2;ATP5G2;ATP5G2;ATP5G2	ENST00000338662.5;ENST00000552242.1;ENST00000338662.5;ENST00000552242.1;ENST00000549748.1;ENST00000394349.3;ENST00000549164.1	1stExon;1stExon;5'UTR;5'UTR;TSS1500;TSS1500;TSS1500			chr12:54068771-54071452	6	chr12:54067725-54071701	6	TRUE	TRUE
chr12	54070931	-	cg06632207	rs3809156	0.237272	NA	NA	NA	NA	chr12:54071053-54071265	N_Shore	0.011633	ATP5G2;ATP5G2	NM_005176;NM_001002031	TSS1500;TSS1500					12:52357198-52357568	12:54069540-54071256	Promoter_Associated	ATP5G2;ATP5G2;ATP5G2;ATP5G2	ENST00000338662.5;ENST00000338662.5;ENST00000394349.3;ENST00000549164.1	1stExon;5'UTR;TSS1500;TSS1500	ATP5G2;ATP5G2;ATP5G2;ATP5G2;ATP5G2;ATP5G2;ATP5G2	ENST00000338662.5;ENST00000552242.1;ENST00000338662.5;ENST00000552242.1;ENST00000549748.1;ENST00000394349.3;ENST00000549164.1	1stExon;1stExon;5'UTR;5'UTR;TSS1500;TSS1500;TSS1500			chr12:54068771-54071452	6	chr12:54067725-54071701	6		TRUE
chr12	54071090	+	cg13691247	NA	NA	NA	NA	NA	NA	chr12:54071053-54071265	Island	0.00144627	ATP5G2;ATP5G2	NM_005176;NM_001002031	TSS1500;TSS1500					12:52357198-52357568	12:54069540-54071256	Promoter_Associated	ATP5G2;ATP5G2;ATP5G2;ATP5G2	ENST00000338662.5;ENST00000338662.5;ENST00000394349.3;ENST00000549164.1	1stExon;5'UTR;TSS1500;TSS1500	ATP5G2;ATP5G2;ATP5G2;ATP5G2;ATP5G2;ATP5G2;ATP5G2	ENST00000338662.5;ENST00000552242.1;ENST00000338662.5;ENST00000552242.1;ENST00000549748.1;ENST00000394349.3;ENST00000549164.1	1stExon;1stExon;5'UTR;5'UTR;TSS1500;TSS1500;TSS1500	chr12:54070940-54071435	3						TRUE
chr12	54071111	+	cg23278196	NA	NA	NA	NA	NA	NA	chr12:54071053-54071265	Island	0.00245333	ATP5G2;ATP5G2	NM_005176;NM_001002031	TSS1500;TSS1500					12:52357198-52357568	12:54069540-54071256	Promoter_Associated	ATP5G2;ATP5G2;ATP5G2;ATP5G2	ENST00000338662.5;ENST00000338662.5;ENST00000394349.3;ENST00000549164.1	1stExon;5'UTR;TSS1500;TSS1500	ATP5G2;ATP5G2;ATP5G2;ATP5G2;ATP5G2;ATP5G2;ATP5G2	ENST00000338662.5;ENST00000552242.1;ENST00000338662.5;ENST00000552242.1;ENST00000549748.1;ENST00000394349.3;ENST00000549164.1	1stExon;1stExon;5'UTR;5'UTR;TSS1500;TSS1500;TSS1500	chr12:54070940-54071435	3						TRUE
chr12	54071165	+	cg09706122	NA	NA	NA	NA	NA	NA	chr12:54071053-54071265	Island	-0.00799264	ATP5G2;ATP5G2	NM_005176;NM_001002031	TSS1500;TSS1500					12:52357198-52357568	12:54069540-54071256	Promoter_Associated	ATP5G2;ATP5G2;ATP5G2;ATP5G2	ENST00000338662.5;ENST00000338662.5;ENST00000394349.3;ENST00000549164.1	1stExon;5'UTR;TSS1500;TSS1500	ATP5G2;ATP5G2;ATP5G2;ATP5G2;ATP5G2;ATP5G2;ATP5G2	ENST00000338662.5;ENST00000552242.1;ENST00000338662.5;ENST00000552242.1;ENST00000549748.1;ENST00000394349.3;ENST00000549164.1	1stExon;1stExon;5'UTR;5'UTR;TSS1500;TSS1500;TSS1500	chr12:54070940-54071435	3						TRUE
chr12	54071168	+	cg04418091	NA	NA	NA	NA	NA	NA	chr12:54071053-54071265	Island	0.00356798	ATP5G2;ATP5G2	NM_005176;NM_001002031	TSS1500;TSS1500					12:52357198-52357568	12:54069540-54071256	Promoter_Associated	ATP5G2;ATP5G2;ATP5G2;ATP5G2	ENST00000338662.5;ENST00000338662.5;ENST00000394349.3;ENST00000549164.1	1stExon;5'UTR;TSS1500;TSS1500	ATP5G2;ATP5G2;ATP5G2;ATP5G2;ATP5G2;ATP5G2;ATP5G2	ENST00000338662.5;ENST00000552242.1;ENST00000338662.5;ENST00000552242.1;ENST00000549748.1;ENST00000394349.3;ENST00000549164.1	1stExon;1stExon;5'UTR;5'UTR;TSS1500;TSS1500;TSS1500	chr12:54070940-54071435	3						TRUE
chr12	54071194	+	cg16264705	NA	NA	NA	NA	NA	NA	chr12:54071053-54071265	Island	-0.00587376	ATP5G2;ATP5G2	NM_005176;NM_001002031	TSS1500;TSS1500					12:52357198-52357568	12:54069540-54071256	Promoter_Associated	ATP5G2;ATP5G2;ATP5G2	ENST00000394349.3;ENST00000549164.1;ENST00000338662.5	TSS1500;TSS1500;TSS200	ATP5G2;ATP5G2;ATP5G2;ATP5G2;ATP5G2	ENST00000549748.1;ENST00000394349.3;ENST00000549164.1;ENST00000338662.5;ENST00000552242.1	TSS1500;TSS1500;TSS1500;TSS200;TSS200	chr12:54070940-54071435	3						TRUE
chr12	54071222	-	cg13477804	NA	NA	NA	NA	NA	NA	chr12:54071053-54071265	Island	-0.00208064	ATP5G2;ATP5G2	NM_005176;NM_001002031	TSS1500;TSS1500					12:52357198-52357568	12:54069540-54071256	Promoter_Associated	ATP5G2;ATP5G2;ATP5G2	ENST00000394349.3;ENST00000549164.1;ENST00000338662.5	TSS1500;TSS1500;TSS200	ATP5G2;ATP5G2;ATP5G2;ATP5G2;ATP5G2	ENST00000549748.1;ENST00000394349.3;ENST00000549164.1;ENST00000338662.5;ENST00000552242.1	TSS1500;TSS1500;TSS1500;TSS200;TSS200	chr12:54070940-54071435	3
chr12	54071264	+	cg23931487	NA	NA	NA	NA	NA	NA	chr12:54071053-54071265	Island	-0.0176391	ATP5G2;ATP5G2	NM_005176;NM_001002031	TSS1500;TSS1500					12:52357198-52357568			ATP5G2;ATP5G2;ATP5G2	ENST00000394349.3;ENST00000549164.1;ENST00000338662.5	TSS1500;TSS1500;TSS200	ATP5G2;ATP5G2;ATP5G2;ATP5G2;ATP5G2	ENST00000549748.1;ENST00000394349.3;ENST00000549164.1;ENST00000338662.5;ENST00000552242.1	TSS1500;TSS1500;TSS1500;TSS200;TSS200	chr12:54070940-54071435	3
DMR_49
chr	pos	strand	Name	Probe_rs	Probe_maf	CpG_rs	CpG_maf	SBE_rs	SBE_maf	Islands_Name	Relation_to_Island	Delta beta MNTI/PAT- MB G3	UCSC_RefGene_Name	UCSC_RefGene_Accession	UCSC_RefGene_Group	Phantom4_Enhancers	Phantom5_Enhancers	DMR	X450k_Enhancer	HMM_Island	Regulatory_Feature_Name	Regulatory_Feature_Group	GencodeBasicV12_NAME	GencodeBasicV12_Accession	GencodeBasicV12_Group	GencodeCompV12_NAME	GencodeCompV12_Accession	GencodeCompV12_Group	DNase_Hypersensitivity_NAME	DNase_Hypersensitivity_Evidence_Count	OpenChromatin_NAME	OpenChromatin_Evidence_Count	TFBS_NAME	TFBS_Evidence_Count	Methyl27_Loci	Methyl450_Loci	Random_Loci
chr6	30712022	+	cg04775710	NA	NA	NA	NA	NA	NA	chr6:30710307-30712440	Island	-0.349854	IER3	NM_003897	Body					6:30819474-30820419	6:30710361-30712511	Promoter_Associated	IER3;IER3;IER3	ENST00000376377.2;ENST00000376382.4;ENST00000376382.4	1stExon;ExonBnd;ExonBnd	IER3;IER3;IER3	ENST00000376377.2;ENST00000376382.4;ENST00000376382.4	1stExon;ExonBnd;ExonBnd	chr6:30711805-30712535	3						TRUE
chr6	30712027	+	cg27449131	NA	NA	NA	NA	NA	NA	chr6:30710307-30712440	Island	-0.341304	IER3	NM_003897	Body					6:30819474-30820419	6:30710361-30712511	Promoter_Associated	IER3;IER3;IER3	ENST00000376377.2;ENST00000376382.4;ENST00000376382.4	1stExon;ExonBnd;ExonBnd	IER3;IER3;IER3	ENST00000376377.2;ENST00000376382.4;ENST00000376382.4	1stExon;ExonBnd;ExonBnd	chr6:30711805-30712535	3						TRUE
chr6	30712058	+	cg10938374	NA	NA	NA	NA	NA	NA	chr6:30710307-30712440	Island	-0.445003	IER3	NM_003897	Body					6:30819474-30820419	6:30710361-30712511	Promoter_Associated	IER3	ENST00000376377.2	1stExon	IER3	ENST00000376377.2	1stExon	chr6:30711805-30712535	3						TRUE
chr6	30712060	+	cg00687252	NA	NA	NA	NA	NA	NA	chr6:30710307-30712440	Island	-0.415806	IER3	NM_003897	Body					6:30819474-30820419	6:30710361-30712511	Promoter_Associated	IER3	ENST00000376377.2	1stExon	IER3	ENST00000376377.2	1stExon	chr6:30711805-30712535	3						TRUE
chr6	30712221	-	cg13137376	NA	NA	NA	NA	NA	NA	chr6:30710307-30712440	Island	-0.252958	IER3	NM_003897	1stExon					6:30819474-30820419	6:30710361-30712511	Promoter_Associated	IER3;IER3;IER3	ENST00000376377.2;ENST00000259874.5;ENST00000376382.4	1stExon;1stExon;1stExon	IER3;IER3;IER3	ENST00000376377.2;ENST00000259874.5;ENST00000376382.4	1stExon;1stExon;1stExon	chr6:30711805-30712535	3						TRUE
chr6	30712282	-	cg11969002	NA	NA	NA	NA	NA	NA	chr6:30710307-30712440	Island	-0.487642	IER3	NM_003897	1stExon					6:30819474-30820419	6:30710361-30712511	Promoter_Associated	IER3;IER3;IER3	ENST00000376377.2;ENST00000259874.5;ENST00000376382.4	1stExon;1stExon;1stExon	IER3;IER3;IER3	ENST00000376377.2;ENST00000259874.5;ENST00000376382.4	1stExon;1stExon;1stExon	chr6:30711805-30712535	3						TRUE
chr6	30712331	+	cg09127400	NA	NA	NA	NA	NA	NA	chr6:30710307-30712440	Island	-0.24497	IER3	NM_003897	TSS200					6:30819474-30820419	6:30710361-30712511	Promoter_Associated	IER3;IER3;IER3	ENST00000376382.4;ENST00000376377.2;ENST00000259874.5	TSS200;TSS200;TSS200	IER3;IER3;IER3	ENST00000376382.4;ENST00000376377.2;ENST00000259874.5	TSS200;TSS200;TSS200	chr6:30711805-30712535	3						TRUE
chr6	30712338	+	cg10060574	NA	NA	NA	NA	NA	NA	chr6:30710307-30712440	Island	-0.335465	IER3	NM_003897	TSS200					6:30819474-30820419	6:30710361-30712511	Promoter_Associated	IER3;IER3;IER3	ENST00000376382.4;ENST00000376377.2;ENST00000259874.5	TSS200;TSS200;TSS200	IER3;IER3;IER3	ENST00000376382.4;ENST00000376377.2;ENST00000259874.5	TSS200;TSS200;TSS200	chr6:30711805-30712535	3						TRUE
chr6	30712396	-	cg09016822	NA	NA	NA	NA	NA	NA	chr6:30710307-30712440	Island	-0.303223	IER3	NM_003897	TSS200					6:30819474-30820419	6:30710361-30712511	Promoter_Associated	IER3;IER3;IER3	ENST00000376382.4;ENST00000376377.2;ENST00000259874.5	TSS200;TSS200;TSS200	IER3;IER3;IER3	ENST00000376382.4;ENST00000376377.2;ENST00000259874.5	TSS200;TSS200;TSS200	chr6:30711805-30712535	3						TRUE
chr6	30712409	-	cg13885965	NA	NA	NA	NA	NA	NA	chr6:30710307-30712440	Island	-0.30674	IER3	NM_003897	TSS200					6:30819474-30820419	6:30710361-30712511	Promoter_Associated	IER3;IER3;IER3	ENST00000376382.4;ENST00000376377.2;ENST00000259874.5	TSS200;TSS200;TSS200	IER3;IER3;IER3	ENST00000376382.4;ENST00000376377.2;ENST00000259874.5	TSS200;TSS200;TSS200	chr6:30711805-30712535	3						TRUE
chr6	30712436	+	cg04956913	rs9468822	0.033638	NA	NA	NA	NA	chr6:30710307-30712440	Island	-0.366029	IER3	NM_003897	TSS200					6:30819474-30820419	6:30710361-30712511	Promoter_Associated	IER3;IER3;IER3	ENST00000376382.4;ENST00000376377.2;ENST00000259874.5	TSS200;TSS200;TSS200	IER3;IER3;IER3	ENST00000376382.4;ENST00000376377.2;ENST00000259874.5	TSS200;TSS200;TSS200	chr6:30711805-30712535	3						TRUE
chr6	30712439	+	cg26376168	rs9468822	0.033638	NA	NA	NA	NA	chr6:30710307-30712440	Island	-0.362618	IER3	NM_003897	TSS200					6:30819474-30820419	6:30710361-30712511	Promoter_Associated	IER3;IER3;IER3	ENST00000376382.4;ENST00000376377.2;ENST00000259874.5	TSS200;TSS200;TSS200	IER3;IER3;IER3	ENST00000376382.4;ENST00000376377.2;ENST00000259874.5	TSS200;TSS200;TSS200	chr6:30711805-30712535	3						TRUE
chr6	30712499	-	cg12325285	rs9468822	0.033638	NA	NA	NA	NA	chr6:30710307-30712440	S_Shore	-0.0888915	IER3	NM_003897	TSS200						6:30710361-30712511	Promoter_Associated	IER3;IER3;IER3	ENST00000376377.2;ENST00000259874.5;ENST00000376382.4	TSS200;TSS200;TSS1500	IER3;IER3;IER3	ENST00000376377.2;ENST00000259874.5;ENST00000376382.4	TSS200;TSS200;TSS1500	chr6:30711805-30712535	3						TRUE
chr6	30712517	-	cg17067528	NA	NA	NA	NA	NA	NA	chr6:30710307-30712440	S_Shore	-0.250522	IER3	NM_003897	TSS200								IER3;IER3;IER3	ENST00000376377.2;ENST00000259874.5;ENST00000376382.4	TSS200;TSS200;TSS1500	IER3;IER3;IER3	ENST00000376377.2;ENST00000259874.5;ENST00000376382.4	TSS200;TSS200;TSS1500	chr6:30711805-30712535	3					TRUE	TRUE
chr6	30712559	+	cg00985729	NA	NA	NA	NA	NA	NA	chr6:30710307-30712440	S_Shore	-0.169351	IER3	NM_003897	TSS1500								IER3;IER3;IER3	ENST00000376382.4;ENST00000376377.2;ENST00000259874.5	TSS1500;TSS1500;TSS1500	IER3;IER3;IER3	ENST00000376382.4;ENST00000376377.2;ENST00000259874.5	TSS1500;TSS1500;TSS1500			chr6:30709746-30712980	6	chr6:30704587-30712878	6		TRUE
chr6	30712680	-	cg13630962	NA	NA	NA	NA	NA	NA	chr6:30710307-30712440	S_Shore	-0.0334847	IER3	NM_003897	TSS1500								IER3;IER3;IER3	ENST00000376382.4;ENST00000376377.2;ENST00000259874.5	TSS1500;TSS1500;TSS1500	IER3;IER3;IER3	ENST00000376382.4;ENST00000376377.2;ENST00000259874.5	TSS1500;TSS1500;TSS1500			chr6:30709746-30712980	6	chr6:30704587-30712878	6		TRUE
DMR_50
chr	pos	strand	Name	Probe_rs	Probe_maf	CpG_rs	CpG_maf	SBE_rs	SBE_maf	Islands_Name	Relation_to_Island	Delta beta MNTI/PAT- MB G3	UCSC_RefGene_Name	UCSC_RefGene_Accession	UCSC_RefGene_Group	Phantom4_Enhancers	Phantom5_Enhancers	DMR	X450k_Enhancer	HMM_Island	Regulatory_Feature_Name	Regulatory_Feature_Group	GencodeBasicV12_NAME	GencodeBasicV12_Accession	GencodeBasicV12_Group	GencodeCompV12_NAME	GencodeCompV12_Accession	GencodeCompV12_Group	DNase_Hypersensitivity_NAME	DNase_Hypersensitivity_Evidence_Count	OpenChromatin_NAME	OpenChromatin_Evidence_Count	TFBS_NAME	TFBS_Evidence_Count	Methyl27_Loci	Methyl450_Loci	Random_Loci
chr6	30652228	+	cg20690667	NA	NA	NA	NA	NA	NA	chr6:30654392-30654934	N_Shelf	0.274693	KIAA1949;KIAA1949	NM_001134870;NM_133471	Body;1stExon			RDMR					PPP1R18;PPP1R18	ENST00000488324.1;ENST00000274853.3	3'UTR;1stExon	PPP1R18;PPP1R18;PPP1R18	ENST00000467662.1;ENST00000488324.1;ENST00000274853.3	3'UTR;3'UTR;1stExon					chr6:30649548-30659581	6		TRUE
chr6	30652237	+	cg24967096	NA	NA	NA	NA	NA	NA	chr6:30654392-30654934	N_Shelf	0.308618	KIAA1949;KIAA1949	NM_001134870;NM_133471	Body;1stExon			RDMR					PPP1R18;PPP1R18	ENST00000488324.1;ENST00000274853.3	3'UTR;1stExon	PPP1R18;PPP1R18;PPP1R18	ENST00000467662.1;ENST00000488324.1;ENST00000274853.3	3'UTR;3'UTR;1stExon					chr6:30649548-30659581	6		TRUE
chr6	30652282	-	cg05098566	NA	NA	NA	NA	NA	NA	chr6:30654392-30654934	N_Shelf	0.341535	KIAA1949;KIAA1949	NM_001134870;NM_133471	Body;1stExon			RDMR					PPP1R18;PPP1R18	ENST00000488324.1;ENST00000274853.3	3'UTR;1stExon	PPP1R18;PPP1R18;PPP1R18	ENST00000467662.1;ENST00000488324.1;ENST00000274853.3	3'UTR;3'UTR;1stExon					chr6:30649548-30659581	6		TRUE
chr6	30652347	-	cg15768443	NA	NA	NA	NA	NA	NA	chr6:30654392-30654934	N_Shelf	0.447345	KIAA1949;KIAA1949	NM_001134870;NM_133471	Body;1stExon			RDMR			6:30652289-30655443	Promoter_Associated	PPP1R18;PPP1R18	ENST00000488324.1;ENST00000274853.3	3'UTR;1stExon	PPP1R18;PPP1R18;PPP1R18	ENST00000467662.1;ENST00000488324.1;ENST00000274853.3	3'UTR;3'UTR;1stExon	chr6:30652300-30652830	3						TRUE
chr6	30652376	-	cg08887400	NA	NA	NA	NA	NA	NA	chr6:30654392-30654934	N_Shelf	0.427161	KIAA1949;KIAA1949	NM_001134870;NM_133471	Body;1stExon			RDMR			6:30652289-30655443	Promoter_Associated	PPP1R18;PPP1R18	ENST00000488324.1;ENST00000274853.3	3'UTR;1stExon	PPP1R18;PPP1R18;PPP1R18	ENST00000467662.1;ENST00000488324.1;ENST00000274853.3	3'UTR;3'UTR;1stExon	chr6:30652300-30652830	3						TRUE
chr6	30652399	-	cg18586886	NA	NA	NA	NA	NA	NA	chr6:30654392-30654934	N_Shore	0.594392	KIAA1949;KIAA1949	NM_001134870;NM_133471	Body;1stExon						6:30652289-30655443	Promoter_Associated	PPP1R18;PPP1R18	ENST00000488324.1;ENST00000274853.3	3'UTR;1stExon	PPP1R18;PPP1R18;PPP1R18	ENST00000467662.1;ENST00000488324.1;ENST00000274853.3	3'UTR;3'UTR;1stExon	chr6:30652300-30652830	3						TRUE
chr6	30652688	+	cg01413582	NA	NA	NA	NA	NA	NA	chr6:30654392-30654934	N_Shore	0.355955	KIAA1949;KIAA1949	NM_001134870;NM_133471	Body;1stExon						6:30652289-30655443	Promoter_Associated	PPP1R18;PPP1R18	ENST00000488324.1;ENST00000274853.3	3'UTR;1stExon	PPP1R18;PPP1R18;PPP1R18	ENST00000467662.1;ENST00000488324.1;ENST00000274853.3	3'UTR;3'UTR;1stExon	chr6:30652300-30652830	3						TRUE
chr6	30652771	-	cg11414821	NA	NA	NA	NA	NA	NA	chr6:30654392-30654934	N_Shore	0.255627	KIAA1949;KIAA1949	NM_001134870;NM_133471	Body;1stExon			RDMR			6:30652289-30655443	Promoter_Associated	PPP1R18;PPP1R18	ENST00000488324.1;ENST00000274853.3	3'UTR;1stExon	PPP1R18;PPP1R18;PPP1R18	ENST00000467662.1;ENST00000488324.1;ENST00000274853.3	3'UTR;3'UTR;1stExon	chr6:30652300-30652830	3						TRUE
chr6	30652829	-	cg00278359	rs9262143	0.058145	NA	NA	NA	NA	chr6:30654392-30654934	N_Shore	0.110087	KIAA1949;KIAA1949	NM_001134870;NM_133471	Body;1stExon			RDMR			6:30652289-30655443	Promoter_Associated	PPP1R18;PPP1R18;PPP1R18	ENST00000376424.2;ENST00000488324.1;ENST00000274853.3	1stExon;3'UTR;1stExon	PPP1R18;PPP1R18;PPP1R18;PPP1R18	ENST00000376424.2;ENST00000467662.1;ENST00000488324.1;ENST00000274853.3	1stExon;3'UTR;3'UTR;1stExon	chr6:30652300-30652830	3						TRUE
chr6	30652907	+	cg12036303	NA	NA	NA	NA	NA	NA	chr6:30654392-30654934	N_Shore	0.0354682	KIAA1949;KIAA1949	NM_001134870;NM_133471	Body;1stExon			RDMR			6:30652289-30655443	Promoter_Associated	PPP1R18;PPP1R18;PPP1R18	ENST00000376424.2;ENST00000488324.1;ENST00000274853.3	1stExon;3'UTR;1stExon	PPP1R18;PPP1R18;PPP1R18;PPP1R18	ENST00000376424.2;ENST00000467662.1;ENST00000488324.1;ENST00000274853.3	1stExon;3'UTR;3'UTR;1stExon			chr6:30652353-30653473	6	chr6:30649548-30659581	6		TRUE
chr6	30653167	+	cg00010853	NA	NA	NA	NA	NA	NA	chr6:30654392-30654934	N_Shore	-0.218157	KIAA1949;KIAA1949	NM_001134870;NM_133471	Body;1stExon			RDMR			6:30652289-30655443	Promoter_Associated	PPP1R18;PPP1R18;PPP1R18	ENST00000376424.2;ENST00000488324.1;ENST00000274853.3	1stExon;3'UTR;1stExon	PPP1R18;PPP1R18;PPP1R18;PPP1R18	ENST00000376424.2;ENST00000467662.1;ENST00000488324.1;ENST00000274853.3	1stExon;3'UTR;3'UTR;1stExon	chr6:30653140-30653455	3						TRUE
chr6	30653191	-	cg11554650	NA	NA	NA	NA	NA	NA	chr6:30654392-30654934	N_Shore	-0.0951818	KIAA1949;KIAA1949	NM_001134870;NM_133471	Body;1stExon			RDMR			6:30652289-30655443	Promoter_Associated	PPP1R18;PPP1R18;PPP1R18	ENST00000376424.2;ENST00000488324.1;ENST00000274853.3	1stExon;3'UTR;1stExon	PPP1R18;PPP1R18;PPP1R18;PPP1R18	ENST00000376424.2;ENST00000467662.1;ENST00000488324.1;ENST00000274853.3	1stExon;3'UTR;3'UTR;1stExon	chr6:30653140-30653455	3						TRUE
chr6	30653242	-	cg08253704	NA	NA	NA	NA	NA	NA	chr6:30654392-30654934	N_Shore	-0.0344044	KIAA1949;KIAA1949	NM_001134870;NM_133471	Body;1stExon						6:30652289-30655443	Promoter_Associated	PPP1R18;PPP1R18;PPP1R18	ENST00000376424.2;ENST00000488324.1;ENST00000274853.3	1stExon;3'UTR;1stExon	PPP1R18;PPP1R18;PPP1R18;PPP1R18	ENST00000376424.2;ENST00000467662.1;ENST00000488324.1;ENST00000274853.3	1stExon;3'UTR;3'UTR;1stExon	chr6:30653140-30653455	3						TRUE
chr6	30653407	-	cg12105190	NA	NA	NA	NA	NA	NA	chr6:30654392-30654934	N_Shore	-0.174542	KIAA1949;KIAA1949	NM_001134870;NM_133471	Body;1stExon						6:30652289-30655443	Promoter_Associated	PPP1R18;PPP1R18;PPP1R18	ENST00000376424.2;ENST00000488324.1;ENST00000274853.3	1stExon;3'UTR;1stExon	PPP1R18;PPP1R18;PPP1R18;PPP1R18	ENST00000376424.2;ENST00000467662.1;ENST00000488324.1;ENST00000274853.3	1stExon;3'UTR;3'UTR;1stExon	chr6:30653140-30653455	3						TRUE
chr6	30653512	-	cg25980484	NA	NA	NA	NA	NA	NA	chr6:30654392-30654934	N_Shore	-0.126406	KIAA1949;KIAA1949	NM_001134870;NM_133471	Body;1stExon						6:30652289-30655443	Promoter_Associated	PPP1R18;PPP1R18;PPP1R18	ENST00000376424.2;ENST00000488324.1;ENST00000274853.3	1stExon;3'UTR;1stExon	PPP1R18;PPP1R18;PPP1R18;PPP1R18	ENST00000376424.2;ENST00000467662.1;ENST00000488324.1;ENST00000274853.3	1stExon;3'UTR;3'UTR;1stExon					chr6:30649548-30659581	6		TRUE
chr6	30653530	+	cg03052182	NA	NA	NA	NA	NA	NA	chr6:30654392-30654934	N_Shore	-0.064233	KIAA1949;KIAA1949	NM_001134870;NM_133471	Body;1stExon						6:30652289-30655443	Promoter_Associated	PPP1R18;PPP1R18;PPP1R18	ENST00000376424.2;ENST00000488324.1;ENST00000274853.3	1stExon;3'UTR;1stExon	PPP1R18;PPP1R18;PPP1R18;PPP1R18	ENST00000376424.2;ENST00000467662.1;ENST00000488324.1;ENST00000274853.3	1stExon;3'UTR;3'UTR;1stExon					chr6:30649548-30659581	6		TRUE
chr6	30653549	+	cg12247101	NA	NA	NA	NA	NA	NA	chr6:30654392-30654934	N_Shore	-0.0349405	KIAA1949;KIAA1949	NM_001134870;NM_133471	Body;1stExon						6:30652289-30655443	Promoter_Associated	PPP1R18;PPP1R18;PPP1R18	ENST00000376424.2;ENST00000488324.1;ENST00000274853.3	1stExon;3'UTR;1stExon	PPP1R18;PPP1R18;PPP1R18;PPP1R18	ENST00000376424.2;ENST00000467662.1;ENST00000488324.1;ENST00000274853.3	1stExon;3'UTR;3'UTR;1stExon					chr6:30649548-30659581	6		TRUE
chr6	30653659	+	cg18335326	NA	NA	NA	NA	NA	NA	chr6:30654392-30654934	N_Shore	-0.0311587	KIAA1949;KIAA1949	NM_001134870;NM_133471	Body;1stExon					6:30761632-30761729	6:30652289-30655443	Promoter_Associated	PPP1R18;PPP1R18;PPP1R18	ENST00000376424.2;ENST00000488324.1;ENST00000274853.3	1stExon;3'UTR;1stExon	PPP1R18;PPP1R18;PPP1R18;PPP1R18	ENST00000376424.2;ENST00000467662.1;ENST00000488324.1;ENST00000274853.3	1stExon;3'UTR;3'UTR;1stExon	chr6:30653580-30655435	3						TRUE
chr6	30653732	+	cg10098021	NA	NA	NA	NA	NA	NA	chr6:30654392-30654934	N_Shore	-0.142155	KIAA1949;KIAA1949	NM_001134870;NM_133471	Body;1stExon					6:30761632-30761729	6:30652289-30655443	Promoter_Associated	PPP1R18;PPP1R18;PPP1R18	ENST00000376424.2;ENST00000488324.1;ENST00000274853.3	1stExon;3'UTR;1stExon	PPP1R18;PPP1R18;PPP1R18;PPP1R18	ENST00000376424.2;ENST00000467662.1;ENST00000488324.1;ENST00000274853.3	1stExon;3'UTR;3'UTR;1stExon	chr6:30653580-30655435	3						TRUE
chr6	30653736	+	cg12197421	NA	NA	NA	NA	NA	NA	chr6:30654392-30654934	N_Shore	-0.02945	KIAA1949;KIAA1949	NM_001134870;NM_133471	Body;1stExon					6:30761632-30761729	6:30652289-30655443	Promoter_Associated	PPP1R18;PPP1R18;PPP1R18	ENST00000376424.2;ENST00000488324.1;ENST00000274853.3	1stExon;3'UTR;1stExon	PPP1R18;PPP1R18;PPP1R18;PPP1R18	ENST00000376424.2;ENST00000467662.1;ENST00000488324.1;ENST00000274853.3	1stExon;3'UTR;3'UTR;1stExon	chr6:30653580-30655435	3						TRUE
chr6	30653799	-	cg06644669	NA	NA	NA	NA	NA	NA	chr6:30654392-30654934	N_Shore	-0.0030106	KIAA1949;KIAA1949;KIAA1949	NM_133471;NM_001134870;NM_133471	5'UTR;5'UTR;1stExon						6:30652289-30655443	Promoter_Associated	PPP1R18;PPP1R18;PPP1R18;PPP1R18;PPP1R18	ENST00000376424.2;ENST00000488324.1;ENST00000274853.3;ENST00000399199.3;ENST00000274853.3	TSS200;3'UTR;1stExon;5'UTR;5'UTR	PPP1R18;PPP1R18;PPP1R18;PPP1R18;PPP1R18;PPP1R18	ENST00000376424.2;ENST00000467662.1;ENST00000488324.1;ENST00000274853.3;ENST00000399199.3;ENST00000274853.3	TSS200;3'UTR;3'UTR;1stExon;5'UTR;5'UTR	chr6:30653580-30655435	3						TRUE
DMR_51
chr	pos	strand	Name	Probe_rs	Probe_maf	CpG_rs	CpG_maf	SBE_rs	SBE_maf	Islands_Name	Relation_to_Island	Delta beta MNTI/PAT- MB G3	UCSC_RefGene_Name	UCSC_RefGene_Accession	UCSC_RefGene_Group	Phantom4_Enhancers	Phantom5_Enhancers	DMR	X450k_Enhancer	HMM_Island	Regulatory_Feature_Name	Regulatory_Feature_Group	GencodeBasicV12_NAME	GencodeBasicV12_Accession	GencodeBasicV12_Group	GencodeCompV12_NAME	GencodeCompV12_Accession	GencodeCompV12_Group	DNase_Hypersensitivity_NAME	DNase_Hypersensitivity_Evidence_Count	OpenChromatin_NAME	OpenChromatin_Evidence_Count	TFBS_NAME	TFBS_Evidence_Count	Methyl27_Loci	Methyl450_Loci	Random_Loci
chr5	146258159	-	cg14693112	NA	NA	NA	NA	NA	NA	chr5:146257346-146258575	Island	-0.00623727	PPP2R2B;PPP2R2B;PPP2R2B;PPP2R2B;PPP2R2B;PPP2R2B;PPP2R2B;PPP2R2B	NM_004576;NM_181674;NM_181677;NM_181678;NM_001127381;NM_181676;NM_181675;NM_181675	TSS200;5'UTR;Body;5'UTR;5'UTR;Body;5'UTR;1stExon			DMR		5:146237245-146238742			PPP2R2B;PPP2R2B;PPP2R2B;PPP2R2B;PPP2R2B;PPP2R2B;PPP2R2B;PPP2R2B	ENST00000394411.3;ENST00000453001.1;ENST00000394411.3;ENST00000394413.2;ENST00000530902.1;ENST00000508545.2;ENST00000394410.2;ENST00000356826.3	5'UTR;5'UTR;1stExon;TSS200;3'UTR;5'UTR;5'UTR;5'UTR	PPP2R2B;PPP2R2B;PPP2R2B;PPP2R2B;PPP2R2B;PPP2R2B;PPP2R2B;PPP2R2B;PPP2R2B;PPP2R2B;PPP2R2B;PPP2R2B;PPP2R2B;PPP2R2B;PPP2R2B;PPP2R2B	ENST00000394411.3;ENST00000532154.1;ENST00000453001.1;ENST00000528601.1;ENST00000512639.1;ENST00000394411.3;ENST00000394413.2;ENST00000530902.1;ENST00000515880.1;ENST00000512011.1;ENST00000502876.1;ENST00000509721.1;ENST00000520231.1;ENST00000508545.2;ENST00000394410.2;ENST00000356826.3	5'UTR;5'UTR;5'UTR;5'UTR;TSS200;1stExon;TSS200;3'UTR;3'UTR;3'UTR;3'UTR;3'UTR;3'UTR;5'UTR;5'UTR;5'UTR	chr5:146257360-146258515	3						TRUE
chr5	146258181	-	cg08774231	NA	NA	NA	NA	NA	NA	chr5:146257346-146258575	Island	-0.0123479	PPP2R2B;PPP2R2B;PPP2R2B;PPP2R2B;PPP2R2B;PPP2R2B;PPP2R2B;PPP2R2B	NM_004576;NM_181674;NM_181677;NM_181678;NM_001127381;NM_181676;NM_181675;NM_181675	TSS200;5'UTR;Body;5'UTR;5'UTR;Body;5'UTR;1stExon			DMR		5:146237245-146238742			PPP2R2B;PPP2R2B;PPP2R2B;PPP2R2B;PPP2R2B;PPP2R2B;PPP2R2B;PPP2R2B	ENST00000394411.3;ENST00000453001.1;ENST00000394411.3;ENST00000394413.2;ENST00000530902.1;ENST00000508545.2;ENST00000394410.2;ENST00000356826.3	5'UTR;5'UTR;1stExon;TSS200;3'UTR;5'UTR;5'UTR;5'UTR	PPP2R2B;PPP2R2B;PPP2R2B;PPP2R2B;PPP2R2B;PPP2R2B;PPP2R2B;PPP2R2B;PPP2R2B;PPP2R2B;PPP2R2B;PPP2R2B;PPP2R2B;PPP2R2B;PPP2R2B;PPP2R2B	ENST00000394411.3;ENST00000532154.1;ENST00000453001.1;ENST00000528601.1;ENST00000512639.1;ENST00000394411.3;ENST00000394413.2;ENST00000530902.1;ENST00000515880.1;ENST00000512011.1;ENST00000502876.1;ENST00000509721.1;ENST00000520231.1;ENST00000508545.2;ENST00000394410.2;ENST00000356826.3	5'UTR;5'UTR;5'UTR;5'UTR;TSS200;1stExon;TSS200;3'UTR;3'UTR;3'UTR;3'UTR;3'UTR;3'UTR;5'UTR;5'UTR;5'UTR	chr5:146257360-146258515	3						TRUE
chr5	146258189	-	cg04583285	NA	NA	NA	NA	NA	NA	chr5:146257346-146258575	Island	-0.00170277	PPP2R2B;PPP2R2B;PPP2R2B;PPP2R2B;PPP2R2B;PPP2R2B;PPP2R2B;PPP2R2B	NM_004576;NM_181674;NM_181677;NM_181678;NM_001127381;NM_181676;NM_181675;NM_181675	TSS200;5'UTR;Body;5'UTR;5'UTR;Body;5'UTR;1stExon			DMR		5:146237245-146238742			PPP2R2B;PPP2R2B;PPP2R2B;PPP2R2B;PPP2R2B;PPP2R2B;PPP2R2B;PPP2R2B	ENST00000394411.3;ENST00000453001.1;ENST00000394411.3;ENST00000394413.2;ENST00000530902.1;ENST00000508545.2;ENST00000394410.2;ENST00000356826.3	5'UTR;5'UTR;1stExon;TSS200;3'UTR;5'UTR;5'UTR;5'UTR	PPP2R2B;PPP2R2B;PPP2R2B;PPP2R2B;PPP2R2B;PPP2R2B;PPP2R2B;PPP2R2B;PPP2R2B;PPP2R2B;PPP2R2B;PPP2R2B;PPP2R2B;PPP2R2B;PPP2R2B;PPP2R2B	ENST00000394411.3;ENST00000532154.1;ENST00000453001.1;ENST00000528601.1;ENST00000512639.1;ENST00000394411.3;ENST00000394413.2;ENST00000530902.1;ENST00000515880.1;ENST00000512011.1;ENST00000502876.1;ENST00000509721.1;ENST00000520231.1;ENST00000508545.2;ENST00000394410.2;ENST00000356826.3	5'UTR;5'UTR;5'UTR;5'UTR;TSS200;1stExon;TSS200;3'UTR;3'UTR;3'UTR;3'UTR;3'UTR;3'UTR;5'UTR;5'UTR;5'UTR	chr5:146257360-146258515	3						TRUE
chr5	146258195	-	cg09528265	NA	NA	NA	NA	NA	NA	chr5:146257346-146258575	Island	-0.00462373	PPP2R2B;PPP2R2B;PPP2R2B;PPP2R2B;PPP2R2B;PPP2R2B;PPP2R2B;PPP2R2B	NM_004576;NM_181674;NM_181677;NM_181678;NM_001127381;NM_181676;NM_181675;NM_181675	TSS200;5'UTR;Body;5'UTR;5'UTR;Body;5'UTR;1stExon			DMR		5:146237245-146238742			PPP2R2B;PPP2R2B;PPP2R2B;PPP2R2B;PPP2R2B;PPP2R2B;PPP2R2B;PPP2R2B	ENST00000394411.3;ENST00000453001.1;ENST00000394411.3;ENST00000394413.2;ENST00000530902.1;ENST00000508545.2;ENST00000394410.2;ENST00000356826.3	5'UTR;5'UTR;1stExon;TSS200;3'UTR;5'UTR;5'UTR;5'UTR	PPP2R2B;PPP2R2B;PPP2R2B;PPP2R2B;PPP2R2B;PPP2R2B;PPP2R2B;PPP2R2B;PPP2R2B;PPP2R2B;PPP2R2B;PPP2R2B;PPP2R2B;PPP2R2B;PPP2R2B;PPP2R2B	ENST00000394411.3;ENST00000532154.1;ENST00000453001.1;ENST00000528601.1;ENST00000512639.1;ENST00000394411.3;ENST00000394413.2;ENST00000530902.1;ENST00000515880.1;ENST00000512011.1;ENST00000502876.1;ENST00000509721.1;ENST00000520231.1;ENST00000508545.2;ENST00000394410.2;ENST00000356826.3	5'UTR;5'UTR;5'UTR;5'UTR;TSS200;1stExon;TSS200;3'UTR;3'UTR;3'UTR;3'UTR;3'UTR;3'UTR;5'UTR;5'UTR;5'UTR	chr5:146257360-146258515	3						TRUE
chr5	146258237	+	cg11826826	rs61326177	0.028236	NA	NA	NA	NA	chr5:146257346-146258575	Island	0.000296475	PPP2R2B;PPP2R2B;PPP2R2B;PPP2R2B;PPP2R2B;PPP2R2B;PPP2R2B;PPP2R2B	NM_004576;NM_181674;NM_181677;NM_181678;NM_001127381;NM_181676;NM_181675;NM_181675	TSS200;5'UTR;Body;5'UTR;5'UTR;Body;5'UTR;1stExon			DMR		5:146237245-146238742			PPP2R2B;PPP2R2B;PPP2R2B;PPP2R2B;PPP2R2B;PPP2R2B;PPP2R2B;PPP2R2B	ENST00000394411.3;ENST00000453001.1;ENST00000394411.3;ENST00000394413.2;ENST00000530902.1;ENST00000508545.2;ENST00000394410.2;ENST00000356826.3	5'UTR;5'UTR;1stExon;TSS200;3'UTR;5'UTR;5'UTR;5'UTR	PPP2R2B;PPP2R2B;PPP2R2B;PPP2R2B;PPP2R2B;PPP2R2B;PPP2R2B;PPP2R2B;PPP2R2B;PPP2R2B;PPP2R2B;PPP2R2B;PPP2R2B;PPP2R2B;PPP2R2B;PPP2R2B	ENST00000394411.3;ENST00000532154.1;ENST00000453001.1;ENST00000528601.1;ENST00000512639.1;ENST00000394411.3;ENST00000394413.2;ENST00000530902.1;ENST00000515880.1;ENST00000512011.1;ENST00000502876.1;ENST00000509721.1;ENST00000520231.1;ENST00000508545.2;ENST00000394410.2;ENST00000356826.3	5'UTR;5'UTR;5'UTR;5'UTR;TSS200;1stExon;TSS200;3'UTR;3'UTR;3'UTR;3'UTR;3'UTR;3'UTR;5'UTR;5'UTR;5'UTR	chr5:146257360-146258515	3						TRUE
chr5	146258354	-	cg03851984	NA	NA	NA	NA	NA	NA	chr5:146257346-146258575	Island	-0.00206452	PPP2R2B;PPP2R2B;PPP2R2B;PPP2R2B;PPP2R2B;PPP2R2B;PPP2R2B;PPP2R2B	NM_004576;NM_181674;NM_181677;NM_181678;NM_001127381;NM_181676;NM_181675;NM_001127381	TSS200;5'UTR;Body;5'UTR;5'UTR;Body;TSS200;1stExon			DMR		5:146237245-146238742			PPP2R2B;PPP2R2B;PPP2R2B;PPP2R2B;PPP2R2B;PPP2R2B;PPP2R2B;PPP2R2B	ENST00000453001.1;ENST00000394413.2;ENST00000530902.1;ENST00000394411.3;ENST00000530902.1;ENST00000508545.2;ENST00000394410.2;ENST00000356826.3	5'UTR;TSS200;1stExon;TSS200;3'UTR;5'UTR;5'UTR;5'UTR	PPP2R2B;PPP2R2B;PPP2R2B;PPP2R2B;PPP2R2B;PPP2R2B;PPP2R2B;PPP2R2B;PPP2R2B;PPP2R2B;PPP2R2B;PPP2R2B;PPP2R2B;PPP2R2B;PPP2R2B;PPP2R2B	ENST00000453001.1;ENST00000528601.1;ENST00000394413.2;ENST00000530902.1;ENST00000394411.3;ENST00000512639.1;ENST00000532154.1;ENST00000530902.1;ENST00000515880.1;ENST00000512011.1;ENST00000502876.1;ENST00000509721.1;ENST00000520231.1;ENST00000508545.2;ENST00000394410.2;ENST00000356826.3	5'UTR;5'UTR;TSS200;1stExon;TSS200;TSS1500;TSS200;3'UTR;3'UTR;3'UTR;3'UTR;3'UTR;3'UTR;5'UTR;5'UTR;5'UTR	chr5:146257360-146258515	3						TRUE
chr5	146258427	-	cg25149751	NA	NA	NA	NA	NA	NA	chr5:146257346-146258575	Island	-0.0337968	PPP2R2B;PPP2R2B;PPP2R2B;PPP2R2B;PPP2R2B;PPP2R2B;PPP2R2B;PPP2R2B	NM_181674;NM_181677;NM_181678;NM_001127381;NM_181676;NM_181675;NM_001127381;NM_004576	5'UTR;Body;5'UTR;5'UTR;Body;TSS200;1stExon;TSS1500			DMR		5:146237245-146238742			PPP2R2B;PPP2R2B;PPP2R2B;PPP2R2B;PPP2R2B;PPP2R2B;PPP2R2B;PPP2R2B	ENST00000453001.1;ENST00000530902.1;ENST00000394411.3;ENST00000394413.2;ENST00000530902.1;ENST00000508545.2;ENST00000394410.2;ENST00000356826.3	5'UTR;1stExon;TSS200;TSS1500;3'UTR;5'UTR;5'UTR;5'UTR	PPP2R2B;PPP2R2B;PPP2R2B;PPP2R2B;PPP2R2B;PPP2R2B;PPP2R2B;PPP2R2B;PPP2R2B;PPP2R2B;PPP2R2B;PPP2R2B;PPP2R2B;PPP2R2B;PPP2R2B;PPP2R2B	ENST00000453001.1;ENST00000528601.1;ENST00000530902.1;ENST00000394411.3;ENST00000512639.1;ENST00000532154.1;ENST00000394413.2;ENST00000530902.1;ENST00000515880.1;ENST00000512011.1;ENST00000502876.1;ENST00000509721.1;ENST00000520231.1;ENST00000508545.2;ENST00000394410.2;ENST00000356826.3	5'UTR;5'UTR;1stExon;TSS200;TSS1500;TSS200;TSS1500;3'UTR;3'UTR;3'UTR;3'UTR;3'UTR;3'UTR;5'UTR;5'UTR;5'UTR	chr5:146257360-146258515	3						TRUE
chr5	146258451	-	cg17623299	NA	NA	NA	NA	NA	NA	chr5:146257346-146258575	Island	-0.00796789	PPP2R2B;PPP2R2B;PPP2R2B;PPP2R2B;PPP2R2B;PPP2R2B;PPP2R2B;PPP2R2B;PPP2R2B;PPP2R2B	NM_181675;NM_001271948;NR_073526;NR_073527;NM_181677;NM_181676;NM_181674;NM_001271900;NM_001271899;NM_181678	TSS200;TSS200;TSS200;Body;Body;Body;Body;Body;Body;5'UTR			DMR		5:146237245-146238742			PPP2R2B;PPP2R2B;PPP2R2B;PPP2R2B;PPP2R2B;PPP2R2B;PPP2R2B;PPP2R2B	ENST00000453001.1;ENST00000530902.1;ENST00000394411.3;ENST00000394413.2;ENST00000530902.1;ENST00000508545.2;ENST00000394410.2;ENST00000356826.3	5'UTR;1stExon;TSS200;TSS1500;3'UTR;5'UTR;5'UTR;5'UTR	PPP2R2B;PPP2R2B;PPP2R2B;PPP2R2B;PPP2R2B;PPP2R2B;PPP2R2B;PPP2R2B;PPP2R2B;PPP2R2B;PPP2R2B;PPP2R2B;PPP2R2B;PPP2R2B;PPP2R2B;PPP2R2B	ENST00000453001.1;ENST00000528601.1;ENST00000530902.1;ENST00000394411.3;ENST00000512639.1;ENST00000532154.1;ENST00000394413.2;ENST00000530902.1;ENST00000515880.1;ENST00000512011.1;ENST00000502876.1;ENST00000509721.1;ENST00000520231.1;ENST00000508545.2;ENST00000394410.2;ENST00000356826.3	5'UTR;5'UTR;1stExon;TSS200;TSS1500;TSS200;TSS1500;3'UTR;3'UTR;3'UTR;3'UTR;3'UTR;3'UTR;5'UTR;5'UTR;5'UTR	chr5:146257360-146258515	3
chr5	146258461	-	cg03659005	NA	NA	NA	NA	NA	NA	chr5:146257346-146258575	Island	-0.0154715	PPP2R2B;PPP2R2B;PPP2R2B;PPP2R2B;PPP2R2B;PPP2R2B;PPP2R2B	NM_181675;NM_181674;NM_181677;NM_181678;NM_001127381;NM_181676;NM_004576	TSS200;5'UTR;Body;5'UTR;TSS200;Body;TSS1500			DMR		5:146237245-146238742			PPP2R2B;PPP2R2B;PPP2R2B;PPP2R2B;PPP2R2B;PPP2R2B	ENST00000394411.3;ENST00000394413.2;ENST00000530902.1;ENST00000508545.2;ENST00000394410.2;ENST00000356826.3	TSS200;TSS1500;TSS200;5'UTR;5'UTR;5'UTR	PPP2R2B;PPP2R2B;PPP2R2B;PPP2R2B;PPP2R2B;PPP2R2B;PPP2R2B;PPP2R2B;PPP2R2B;PPP2R2B;PPP2R2B;PPP2R2B;PPP2R2B;PPP2R2B	ENST00000528601.1;ENST00000394411.3;ENST00000512639.1;ENST00000532154.1;ENST00000394413.2;ENST00000530902.1;ENST00000515880.1;ENST00000512011.1;ENST00000502876.1;ENST00000509721.1;ENST00000520231.1;ENST00000508545.2;ENST00000394410.2;ENST00000356826.3	5'UTR;TSS200;TSS1500;TSS200;TSS1500;TSS200;3'UTR;3'UTR;3'UTR;3'UTR;3'UTR;5'UTR;5'UTR;5'UTR	chr5:146257360-146258515	3						TRUE
chr5	146258463	-	cg25363885	NA	NA	NA	NA	NA	NA	chr5:146257346-146258575	Island	-0.0145964	PPP2R2B;PPP2R2B;PPP2R2B;PPP2R2B;PPP2R2B;PPP2R2B;PPP2R2B	NM_181675;NM_181674;NM_181677;NM_181678;NM_001127381;NM_181676;NM_004576	TSS200;5'UTR;Body;5'UTR;TSS200;Body;TSS1500			DMR		5:146237245-146238742			PPP2R2B;PPP2R2B;PPP2R2B;PPP2R2B;PPP2R2B;PPP2R2B	ENST00000394411.3;ENST00000394413.2;ENST00000530902.1;ENST00000508545.2;ENST00000394410.2;ENST00000356826.3	TSS200;TSS1500;TSS200;5'UTR;5'UTR;5'UTR	PPP2R2B;PPP2R2B;PPP2R2B;PPP2R2B;PPP2R2B;PPP2R2B;PPP2R2B;PPP2R2B;PPP2R2B;PPP2R2B;PPP2R2B;PPP2R2B;PPP2R2B;PPP2R2B	ENST00000528601.1;ENST00000394411.3;ENST00000512639.1;ENST00000532154.1;ENST00000394413.2;ENST00000530902.1;ENST00000515880.1;ENST00000512011.1;ENST00000502876.1;ENST00000509721.1;ENST00000520231.1;ENST00000508545.2;ENST00000394410.2;ENST00000356826.3	5'UTR;TSS200;TSS1500;TSS200;TSS1500;TSS200;3'UTR;3'UTR;3'UTR;3'UTR;3'UTR;5'UTR;5'UTR;5'UTR	chr5:146257360-146258515	3						TRUE
chr5	146258512	-	cg13971892	NA	NA	NA	NA	NA	NA	chr5:146257346-146258575	Island	-0.0177654	PPP2R2B;PPP2R2B;PPP2R2B;PPP2R2B;PPP2R2B;PPP2R2B;PPP2R2B	NM_181675;NM_181674;NM_181677;NM_181678;NM_001127381;NM_181676;NM_004576	TSS200;5'UTR;Body;5'UTR;TSS200;Body;TSS1500			DMR		5:146237245-146238742			PPP2R2B;PPP2R2B;PPP2R2B;PPP2R2B;PPP2R2B;PPP2R2B	ENST00000394413.2;ENST00000530902.1;ENST00000394411.3;ENST00000508545.2;ENST00000394410.2;ENST00000356826.3	TSS1500;TSS200;TSS1500;5'UTR;5'UTR;5'UTR	PPP2R2B;PPP2R2B;PPP2R2B;PPP2R2B;PPP2R2B;PPP2R2B;PPP2R2B;PPP2R2B;PPP2R2B;PPP2R2B;PPP2R2B;PPP2R2B;PPP2R2B;PPP2R2B	ENST00000528601.1;ENST00000512639.1;ENST00000532154.1;ENST00000394413.2;ENST00000530902.1;ENST00000394411.3;ENST00000515880.1;ENST00000512011.1;ENST00000502876.1;ENST00000509721.1;ENST00000520231.1;ENST00000508545.2;ENST00000394410.2;ENST00000356826.3	5'UTR;TSS1500;TSS200;TSS1500;TSS200;TSS1500;3'UTR;3'UTR;3'UTR;3'UTR;3'UTR;5'UTR;5'UTR;5'UTR	chr5:146257360-146258515	3						TRUE
chr5	146258522	-	cg15927927	NA	NA	NA	NA	NA	NA	chr5:146257346-146258575	Island	-0.0490897	PPP2R2B;PPP2R2B;PPP2R2B;PPP2R2B;PPP2R2B;PPP2R2B;PPP2R2B	NM_181675;NM_181674;NM_181677;NM_181678;NM_001127381;NM_181676;NM_004576	TSS200;5'UTR;Body;5'UTR;TSS200;Body;TSS1500					5:146237245-146238742			PPP2R2B;PPP2R2B;PPP2R2B;PPP2R2B;PPP2R2B;PPP2R2B	ENST00000394413.2;ENST00000530902.1;ENST00000394411.3;ENST00000508545.2;ENST00000394410.2;ENST00000356826.3	TSS1500;TSS200;TSS1500;5'UTR;5'UTR;5'UTR	PPP2R2B;PPP2R2B;PPP2R2B;PPP2R2B;PPP2R2B;PPP2R2B;PPP2R2B;PPP2R2B;PPP2R2B;PPP2R2B;PPP2R2B;PPP2R2B;PPP2R2B;PPP2R2B	ENST00000528601.1;ENST00000512639.1;ENST00000532154.1;ENST00000394413.2;ENST00000530902.1;ENST00000394411.3;ENST00000515880.1;ENST00000512011.1;ENST00000502876.1;ENST00000509721.1;ENST00000520231.1;ENST00000508545.2;ENST00000394410.2;ENST00000356826.3	5'UTR;TSS1500;TSS200;TSS1500;TSS200;TSS1500;3'UTR;3'UTR;3'UTR;3'UTR;3'UTR;5'UTR;5'UTR;5'UTR			chr5:146256777-146258995	6	chr5:146257157-146259033	6		TRUE
chr5	146258546	+	cg25021259	rs2082405	0.489693	NA	NA	NA	NA	chr5:146257346-146258575	Island	-0.0630225	PPP2R2B;PPP2R2B;PPP2R2B;PPP2R2B;PPP2R2B;PPP2R2B;PPP2R2B	NM_181674;NM_181677;NM_181678;NM_181675;NM_001127381;NM_181676;NM_004576	5'UTR;Body;5'UTR;TSS1500;TSS200;Body;TSS1500					5:146237245-146238742			PPP2R2B;PPP2R2B;PPP2R2B;PPP2R2B;PPP2R2B;PPP2R2B	ENST00000394413.2;ENST00000530902.1;ENST00000394411.3;ENST00000508545.2;ENST00000394410.2;ENST00000356826.3	TSS1500;TSS200;TSS1500;5'UTR;5'UTR;5'UTR	PPP2R2B;PPP2R2B;PPP2R2B;PPP2R2B;PPP2R2B;PPP2R2B;PPP2R2B;PPP2R2B;PPP2R2B;PPP2R2B;PPP2R2B;PPP2R2B;PPP2R2B;PPP2R2B	ENST00000528601.1;ENST00000512639.1;ENST00000532154.1;ENST00000394413.2;ENST00000530902.1;ENST00000394411.3;ENST00000515880.1;ENST00000512011.1;ENST00000502876.1;ENST00000509721.1;ENST00000520231.1;ENST00000508545.2;ENST00000394410.2;ENST00000356826.3	5'UTR;TSS1500;TSS200;TSS1500;TSS200;TSS1500;3'UTR;3'UTR;3'UTR;3'UTR;3'UTR;5'UTR;5'UTR;5'UTR			chr5:146256777-146258995	6	chr5:146257157-146259033	6		TRUE
chr5	146258548	+	cg17876325	rs2082405	0.489693	NA	NA	NA	NA	chr5:146257346-146258575	Island	-0.0323988	PPP2R2B;PPP2R2B;PPP2R2B;PPP2R2B;PPP2R2B;PPP2R2B;PPP2R2B;PPP2R2B;PPP2R2B;PPP2R2B	NR_073527;NM_181675;NM_001271948;NR_073526;NM_181677;NM_181676;NM_181674;NM_001271900;NM_001271899;NM_181678	TSS200;TSS1500;TSS1500;TSS1500;Body;Body;Body;Body;Body;5'UTR					5:146237245-146238742			PPP2R2B;PPP2R2B;PPP2R2B;PPP2R2B;PPP2R2B;PPP2R2B	ENST00000394413.2;ENST00000530902.1;ENST00000394411.3;ENST00000508545.2;ENST00000394410.2;ENST00000356826.3	TSS1500;TSS200;TSS1500;5'UTR;5'UTR;5'UTR	PPP2R2B;PPP2R2B;PPP2R2B;PPP2R2B;PPP2R2B;PPP2R2B;PPP2R2B;PPP2R2B;PPP2R2B;PPP2R2B;PPP2R2B;PPP2R2B;PPP2R2B;PPP2R2B	ENST00000528601.1;ENST00000512639.1;ENST00000394413.2;ENST00000530902.1;ENST00000394411.3;ENST00000532154.1;ENST00000515880.1;ENST00000512011.1;ENST00000502876.1;ENST00000509721.1;ENST00000520231.1;ENST00000508545.2;ENST00000394410.2;ENST00000356826.3	5'UTR;TSS1500;TSS1500;TSS200;TSS1500;TSS1500;3'UTR;3'UTR;3'UTR;3'UTR;3'UTR;5'UTR;5'UTR;5'UTR			chr5:146256777-146258995	6	chr5:146257157-146259033	6
chr5	146258615	+	cg13983063	NA	NA	NA	NA	NA	NA	chr5:146257346-146258575	S_Shore	-0.0638056	PPP2R2B;PPP2R2B;PPP2R2B;PPP2R2B;PPP2R2B;PPP2R2B;PPP2R2B	NM_181674;NM_181677;NM_181678;NM_181675;NM_001127381;NM_181676;NM_004576	5'UTR;Body;5'UTR;TSS1500;TSS200;Body;TSS1500								PPP2R2B;PPP2R2B;PPP2R2B;PPP2R2B;PPP2R2B;PPP2R2B	ENST00000394413.2;ENST00000530902.1;ENST00000394411.3;ENST00000508545.2;ENST00000394410.2;ENST00000356826.3	TSS1500;TSS200;TSS1500;5'UTR;5'UTR;5'UTR	PPP2R2B;PPP2R2B;PPP2R2B;PPP2R2B;PPP2R2B;PPP2R2B;PPP2R2B;PPP2R2B;PPP2R2B;PPP2R2B;PPP2R2B;PPP2R2B;PPP2R2B;PPP2R2B	ENST00000528601.1;ENST00000512639.1;ENST00000394413.2;ENST00000530902.1;ENST00000394411.3;ENST00000532154.1;ENST00000515880.1;ENST00000512011.1;ENST00000502876.1;ENST00000509721.1;ENST00000520231.1;ENST00000508545.2;ENST00000394410.2;ENST00000356826.3	5'UTR;TSS1500;TSS1500;TSS200;TSS1500;TSS1500;3'UTR;3'UTR;3'UTR;3'UTR;3'UTR;5'UTR;5'UTR;5'UTR			chr5:146256777-146258995	6	chr5:146257157-146259033	6		TRUE
chr5	146258785	+	cg02760293	NA	NA	NA	NA	NA	NA	chr5:146257346-146258575	S_Shore	-0.305232	PPP2R2B;PPP2R2B;PPP2R2B;PPP2R2B;PPP2R2B;PPP2R2B;PPP2R2B	NM_181674;NM_181677;NM_181678;NM_181675;NM_181676;NM_004576;NM_001127381	5'UTR;Body;5'UTR;TSS1500;Body;TSS1500;TSS1500								PPP2R2B;PPP2R2B;PPP2R2B;PPP2R2B;PPP2R2B;PPP2R2B	ENST00000394413.2;ENST00000394411.3;ENST00000530902.1;ENST00000508545.2;ENST00000394410.2;ENST00000356826.3	TSS1500;TSS1500;TSS1500;5'UTR;5'UTR;5'UTR	PPP2R2B;PPP2R2B;PPP2R2B;PPP2R2B;PPP2R2B;PPP2R2B;PPP2R2B;PPP2R2B;PPP2R2B;PPP2R2B;PPP2R2B;PPP2R2B;PPP2R2B;PPP2R2B	ENST00000512639.1;ENST00000394413.2;ENST00000394411.3;ENST00000532154.1;ENST00000530902.1;ENST00000528601.1;ENST00000515880.1;ENST00000512011.1;ENST00000502876.1;ENST00000509721.1;ENST00000520231.1;ENST00000508545.2;ENST00000394410.2;ENST00000356826.3	TSS1500;TSS1500;TSS1500;TSS1500;TSS1500;TSS200;3'UTR;3'UTR;3'UTR;3'UTR;3'UTR;5'UTR;5'UTR;5'UTR	chr5:146258665-146259175	3						TRUE
chr5	146259003	-	cg14584422	NA	NA	NA	NA	NA	NA	chr5:146257346-146258575	S_Shore	-0.155037	PPP2R2B;PPP2R2B;PPP2R2B;PPP2R2B;PPP2R2B;PPP2R2B;PPP2R2B;PPP2R2B;PPP2R2B;PPP2R2B	NM_181675;NM_001271948;NR_073526;NR_073527;NM_181677;NM_181676;NM_181674;NM_001271900;NM_001271899;NM_181678	TSS1500;TSS1500;TSS1500;TSS1500;Body;Body;Body;Body;Body;5'UTR								PPP2R2B;PPP2R2B;PPP2R2B;PPP2R2B;PPP2R2B;PPP2R2B	ENST00000394413.2;ENST00000394411.3;ENST00000530902.1;ENST00000508545.2;ENST00000394410.2;ENST00000356826.3	TSS1500;TSS1500;TSS1500;5'UTR;5'UTR;5'UTR	PPP2R2B;PPP2R2B;PPP2R2B;PPP2R2B;PPP2R2B;PPP2R2B;PPP2R2B;PPP2R2B;PPP2R2B;PPP2R2B;PPP2R2B;PPP2R2B;PPP2R2B;PPP2R2B	ENST00000512639.1;ENST00000394413.2;ENST00000394411.3;ENST00000532154.1;ENST00000530902.1;ENST00000528601.1;ENST00000515880.1;ENST00000512011.1;ENST00000502876.1;ENST00000509721.1;ENST00000520231.1;ENST00000508545.2;ENST00000394410.2;ENST00000356826.3	TSS1500;TSS1500;TSS1500;TSS1500;TSS1500;TSS1500;3'UTR;3'UTR;3'UTR;3'UTR;3'UTR;5'UTR;5'UTR;5'UTR	chr5:146258665-146259175	3
DMR_52
chr	pos	strand	Name	Probe_rs	Probe_maf	CpG_rs	CpG_maf	SBE_rs	SBE_maf	Islands_Name	Relation_to_Island	Delta beta MNTI/PAT- MB G3	UCSC_RefGene_Name	UCSC_RefGene_Accession	UCSC_RefGene_Group	Phantom4_Enhancers	Phantom5_Enhancers	DMR	X450k_Enhancer	HMM_Island	Regulatory_Feature_Name	Regulatory_Feature_Group	GencodeBasicV12_NAME	GencodeBasicV12_Accession	GencodeBasicV12_Group	GencodeCompV12_NAME	GencodeCompV12_Accession	GencodeCompV12_Group	DNase_Hypersensitivity_NAME	DNase_Hypersensitivity_Evidence_Count	OpenChromatin_NAME	OpenChromatin_Evidence_Count	TFBS_NAME	TFBS_Evidence_Count	Methyl27_Loci	Methyl450_Loci	Random_Loci
chr6	106545531	+	cg25608130	NA	NA	NA	NA	NA	NA		OpenSea	-0.373713	PRDM1;PRDM1	NM_182907;NM_001198	TSS1500;Body		chr6:106545257-106545257				6:106545472-106546097	Promoter_Associated_Cell_type_specific	PRDM1	ENST00000369089.3	TSS1500	PRDM1;PRDM1;PRDM1	ENST00000481163.1;ENST00000369089.3;ENST00000450060.1	TSS1500;TSS1500;TSS1500			chr6:106544979-106547400	6	chr6:106544453-106552089	6
chr6	106545667	+	cg19577529	NA	NA	NA	NA	NA	NA		OpenSea	-0.377263	PRDM1;PRDM1	NM_182907;NM_001198	TSS1500;Body						6:106545472-106546097	Promoter_Associated_Cell_type_specific	PRDM1	ENST00000369089.3	TSS1500	PRDM1;PRDM1;PRDM1	ENST00000481163.1;ENST00000369089.3;ENST00000450060.1	TSS1500;TSS1500;TSS1500	chr6:106545545-106546915	3
chr6	106545937	+	cg10573915	NA	NA	NA	NA	NA	NA		OpenSea	-0.436449	PRDM1;PRDM1	NM_182907;NM_001198	TSS1500;Body				TRUE		6:106545472-106546097	Promoter_Associated_Cell_type_specific	PRDM1	ENST00000369089.3	TSS1500	PRDM1;PRDM1;PRDM1	ENST00000481163.1;ENST00000369089.3;ENST00000450060.1	TSS1500;TSS1500;TSS1500	chr6:106545545-106546915	3
chr6	106545945	+	cg11072009	NA	NA	NA	NA	NA	NA		OpenSea	-0.380172	PRDM1;PRDM1	NM_182907;NM_001198	TSS1500;Body				TRUE		6:106545472-106546097	Promoter_Associated_Cell_type_specific	PRDM1	ENST00000369089.3	TSS1500	PRDM1;PRDM1;PRDM1	ENST00000481163.1;ENST00000369089.3;ENST00000450060.1	TSS1500;TSS1500;TSS1500	chr6:106545545-106546915	3
chr6	106545984	+	cg02667677	rs9398065	0.039193	NA	NA	NA	NA		OpenSea	-0.286672	PRDM1;PRDM1	NM_001198;NM_182907	Body;TSS1500				TRUE		6:106545472-106546097	Promoter_Associated_Cell_type_specific	PRDM1	ENST00000369089.3	TSS1500	PRDM1;PRDM1;PRDM1	ENST00000481163.1;ENST00000369089.3;ENST00000450060.1	TSS1500;TSS1500;TSS1500	chr6:106545545-106546915	3						TRUE
chr6	106546038	+	cg23778363	NA	NA	NA	NA	NA	NA		OpenSea	-0.186325	PRDM1;PRDM1	NM_001198;NM_182907	Body;TSS1500				TRUE		6:106545472-106546097	Promoter_Associated_Cell_type_specific	PRDM1	ENST00000369089.3	TSS1500	PRDM1;PRDM1;PRDM1	ENST00000481163.1;ENST00000369089.3;ENST00000450060.1	TSS1500;TSS1500;TSS1500	chr6:106545545-106546915	3						TRUE
chr6	106546074	-	cg24793124	rs9398065	0.039193	NA	NA	NA	NA		OpenSea	-0.201639	PRDM1;PRDM1	NM_001198;NM_182907	Body;TSS1500				TRUE		6:106545472-106546097	Promoter_Associated_Cell_type_specific	PRDM1	ENST00000369089.3	TSS1500	PRDM1;PRDM1;PRDM1	ENST00000481163.1;ENST00000369089.3;ENST00000450060.1	TSS1500;TSS1500;TSS1500	chr6:106545545-106546915	3						TRUE
chr6	106546323	-	cg07331652	NA	NA	NA	NA	NA	NA		OpenSea	-0.352953	PRDM1;PRDM1	NM_182907;NM_001198	TSS1500;Body				TRUE				PRDM1	ENST00000369089.3	TSS1500	PRDM1;PRDM1;PRDM1	ENST00000481163.1;ENST00000369089.3;ENST00000450060.1	TSS1500;TSS1500;TSS200	chr6:106545545-106546915	3
chr6	106546540	+	cg10359480	NA	NA	NA	NA	NA	NA		OpenSea	-0.127666	PRDM1;PRDM1	NM_182907;NM_001198	TSS200;Body				TRUE				PRDM1	ENST00000369089.3	TSS1500	PRDM1;PRDM1;PRDM1;PRDM1	ENST00000481163.1;ENST00000369089.3;ENST00000450060.1;ENST00000450060.1	TSS1500;TSS1500;5'UTR;1stExon	chr6:106545545-106546915	3
chr6	106546704	+	cg17521665	NA	NA	NA	NA	NA	NA		OpenSea	-0.318114	PRDM1;PRDM1	NM_001198;NM_182907	Body;TSS200				TRUE	6:106653394-106653448	6:106546552-106546871	Promoter_Associated_Cell_type_specific	PRDM1	ENST00000369089.3	TSS200	PRDM1;PRDM1	ENST00000481163.1;ENST00000369089.3	TSS200;TSS200	chr6:106545545-106546915	3						TRUE
chr6	106546744	+	cg14359052	NA	NA	NA	NA	NA	NA		OpenSea	-0.224297	PRDM1;PRDM1	NM_001198;NM_182907	Body;TSS200				TRUE	6:106653394-106653448	6:106546552-106546871	Promoter_Associated_Cell_type_specific	PRDM1	ENST00000369089.3	TSS200	PRDM1;PRDM1	ENST00000481163.1;ENST00000369089.3	TSS200;TSS200	chr6:106545545-106546915	3						TRUE
chr6	106546747	+	cg24874254	NA	NA	NA	NA	NA	NA		OpenSea	-0.231289	PRDM1;PRDM1	NM_001198;NM_182907	Body;TSS200				TRUE	6:106653394-106653448	6:106546552-106546871	Promoter_Associated_Cell_type_specific	PRDM1	ENST00000369089.3	TSS200	PRDM1;PRDM1	ENST00000481163.1;ENST00000369089.3	TSS200;TSS200	chr6:106545545-106546915	3						TRUE
chr6	106546754	+	cg08742502	NA	NA	NA	NA	NA	NA		OpenSea	-0.257833	PRDM1;PRDM1	NM_001198;NM_182907	Body;TSS200				TRUE	6:106653394-106653448	6:106546552-106546871	Promoter_Associated_Cell_type_specific	PRDM1	ENST00000369089.3	TSS200	PRDM1;PRDM1	ENST00000481163.1;ENST00000369089.3	TSS200;TSS200	chr6:106545545-106546915	3						TRUE
chr6	106546824	-	cg17143179	NA	NA	NA	NA	NA	NA		OpenSea	-0.093307	PRDM1;PRDM1;PRDM1	NM_001198;NM_182907;NM_182907	Body;1stExon;5'UTR						6:106546552-106546871	Promoter_Associated_Cell_type_specific	PRDM1;PRDM1	ENST00000369089.3;ENST00000369089.3	5'UTR;1stExon	PRDM1;PRDM1;PRDM1;PRDM1	ENST00000481163.1;ENST00000481163.1;ENST00000369089.3;ENST00000369089.3	1stExon;5'UTR;5'UTR;1stExon	chr6:106545545-106546915	3						TRUE
DMR_53
chr	pos	strand	Name	Probe_rs	Probe_maf	CpG_rs	CpG_maf	SBE_rs	SBE_maf	Islands_Name	Relation_to_Island	Delta beta MNTI/PAT- MB G3	UCSC_RefGene_Name	UCSC_RefGene_Accession	UCSC_RefGene_Group	Phantom4_Enhancers	Phantom5_Enhancers	DMR	X450k_Enhancer	HMM_Island	Regulatory_Feature_Name	Regulatory_Feature_Group	GencodeBasicV12_NAME	GencodeBasicV12_Accession	GencodeBasicV12_Group	GencodeCompV12_NAME	GencodeCompV12_Accession	GencodeCompV12_Group	DNase_Hypersensitivity_NAME	DNase_Hypersensitivity_Evidence_Count	OpenChromatin_NAME	OpenChromatin_Evidence_Count	TFBS_NAME	TFBS_Evidence_Count	Methyl27_Loci	Methyl450_Loci	Random_Loci
chr20	42142005	-	cg08369943	rs6017097	0.250753	NA	NA	NA	NA	chr20:42143210-42143591	N_Shore	-0.0905715	L3MBTL;L3MBTL	NM_032107;NM_015478	TSS1500;TSS1500								L3MBTL1;L3MBTL1;L3MBTL1;L3MBTL1	ENST00000444063.1;ENST00000373134.1;ENST00000427442.2;ENST00000418998.1	TSS1500;TSS1500;5'UTR;5'UTR	L3MBTL1;L3MBTL1;L3MBTL1;L3MBTL1;L3MBTL1;L3MBTL1;L3MBTL1;L3MBTL1;L3MBTL1;L3MBTL1	ENST00000444063.1;ENST00000473289.1;ENST00000468336.1;ENST00000430781.2;ENST00000373134.1;ENST00000457824.1;ENST00000473981.1;ENST00000427442.2;ENST00000434666.1;ENST00000439769.1	TSS1500;TSS1500;TSS1500;TSS1500;TSS1500;TSS1500;TSS1500;5'UTR;5'UTR;5'UTR	chr20:42141900-42142555	3						TRUE
chr20	42142224	-	cg07678583	NA	NA	NA	NA	NA	NA	chr20:42143210-42143591	N_Shore	-0.0391542	L3MBTL;L3MBTL	NM_032107;NM_015478	TSS1500;TSS1500								L3MBTL1;L3MBTL1	ENST00000444063.1;ENST00000373134.1	TSS1500;TSS1500	L3MBTL1;L3MBTL1;L3MBTL1;L3MBTL1;L3MBTL1;L3MBTL1;L3MBTL1;L3MBTL1	ENST00000444063.1;ENST00000473289.1;ENST00000468336.1;ENST00000430781.2;ENST00000373134.1;ENST00000457824.1;ENST00000473981.1;ENST00000434666.1	TSS1500;TSS1500;TSS1500;TSS1500;TSS1500;TSS1500;TSS1500;5'UTR	chr20:42141900-42142555	3						TRUE
chr20	42142236	-	cg24343973	NA	NA	NA	NA	NA	NA	chr20:42143210-42143591	N_Shore	-0.257987	L3MBTL;L3MBTL	NM_032107;NM_015478	TSS1500;TSS1500								L3MBTL1;L3MBTL1	ENST00000444063.1;ENST00000373134.1	TSS1500;TSS1500	L3MBTL1;L3MBTL1;L3MBTL1;L3MBTL1;L3MBTL1;L3MBTL1;L3MBTL1;L3MBTL1	ENST00000444063.1;ENST00000473289.1;ENST00000468336.1;ENST00000430781.2;ENST00000373134.1;ENST00000457824.1;ENST00000473981.1;ENST00000434666.1	TSS1500;TSS1500;TSS1500;TSS1500;TSS1500;TSS1500;TSS1500;5'UTR	chr20:42141900-42142555	3						TRUE
chr20	42142417	+	cg22457903	NA	NA	NA	NA	NA	NA	chr20:42143210-42143591	N_Shore	-0.235514	L3MBTL;L3MBTL	NM_032107;NM_015478	TSS1500;TSS1500								L3MBTL1;L3MBTL1	ENST00000444063.1;ENST00000373134.1	TSS1500;TSS1500	L3MBTL1;L3MBTL1;L3MBTL1;L3MBTL1;L3MBTL1;L3MBTL1;L3MBTL1;L3MBTL1	ENST00000444063.1;ENST00000473289.1;ENST00000468336.1;ENST00000430781.2;ENST00000373134.1;ENST00000457824.1;ENST00000473981.1;ENST00000434666.1	TSS1500;TSS1500;TSS1500;TSS1500;TSS1500;TSS1500;TSS1500;5'UTR	chr20:42141900-42142555	3						TRUE
chr20	42142451	-	cg20091959	NA	NA	NA	NA	NA	NA	chr20:42143210-42143591	N_Shore	-0.507096	L3MBTL;L3MBTL	NM_032107;NM_015478	TSS1500;TSS1500								L3MBTL1;L3MBTL1	ENST00000444063.1;ENST00000373134.1	TSS1500;TSS1500	L3MBTL1;L3MBTL1;L3MBTL1;L3MBTL1;L3MBTL1;L3MBTL1;L3MBTL1;L3MBTL1	ENST00000444063.1;ENST00000473289.1;ENST00000468336.1;ENST00000430781.2;ENST00000373134.1;ENST00000457824.1;ENST00000473981.1;ENST00000434666.1	TSS1500;TSS1500;TSS1500;TSS1500;TSS1500;TSS1500;TSS1500;5'UTR	chr20:42141900-42142555	3					TRUE	TRUE
chr20	42142484	+	cg17091610	NA	NA	NA	NA	NA	NA	chr20:42143210-42143591	N_Shore	-0.310704	L3MBTL;L3MBTL	NM_032107;NM_015478	TSS1500;TSS1500								L3MBTL1;L3MBTL1;L3MBTL1	ENST00000444063.1;ENST00000373134.1;ENST00000427442.2	TSS1500;TSS1500;ExonBnd	L3MBTL1;L3MBTL1;L3MBTL1;L3MBTL1;L3MBTL1;L3MBTL1;L3MBTL1;L3MBTL1;L3MBTL1	ENST00000444063.1;ENST00000473289.1;ENST00000468336.1;ENST00000430781.2;ENST00000373134.1;ENST00000457824.1;ENST00000473981.1;ENST00000434666.1;ENST00000434666.1	TSS1500;TSS1500;TSS1500;TSS1500;TSS1500;TSS1500;TSS1500;ExonBnd;5'UTR	chr20:42141900-42142555	3						TRUE
chr20	42142494	-	cg23626798	NA	NA	NA	NA	NA	NA	chr20:42143210-42143591	N_Shore	-0.336782	L3MBTL;L3MBTL	NM_032107;NM_015478	TSS1500;TSS1500								L3MBTL1;L3MBTL1;L3MBTL1	ENST00000444063.1;ENST00000373134.1;ENST00000427442.2	TSS1500;TSS1500;ExonBnd	L3MBTL1;L3MBTL1;L3MBTL1;L3MBTL1;L3MBTL1;L3MBTL1;L3MBTL1;L3MBTL1;L3MBTL1	ENST00000444063.1;ENST00000473289.1;ENST00000468336.1;ENST00000430781.2;ENST00000373134.1;ENST00000457824.1;ENST00000473981.1;ENST00000434666.1;ENST00000434666.1	TSS1500;TSS1500;TSS1500;TSS1500;TSS1500;TSS1500;TSS1500;ExonBnd;5'UTR	chr20:42141900-42142555	3					TRUE	TRUE
chr20	42142559	-	cg15388309	NA	NA	NA	NA	NA	NA	chr20:42143210-42143591	N_Shore	-0.360273	L3MBTL;L3MBTL	NM_032107;NM_015478	TSS1500;TSS1500								L3MBTL1;L3MBTL1	ENST00000444063.1;ENST00000373134.1	TSS1500;TSS1500	L3MBTL1;L3MBTL1;L3MBTL1;L3MBTL1;L3MBTL1;L3MBTL1;L3MBTL1;L3MBTL1	ENST00000444063.1;ENST00000473289.1;ENST00000468336.1;ENST00000430781.2;ENST00000373134.1;ENST00000457824.1;ENST00000473981.1;ENST00000434666.1	TSS1500;TSS1500;TSS1500;TSS1500;TSS1500;TSS1500;TSS1500;5'UTR			chr20:42141987-42144078	6	chr20:42141945-42145679	6		TRUE
chr20	42142596	-	cg16862791	NA	NA	NA	NA	NA	NA	chr20:42143210-42143591	N_Shore	-0.357299	L3MBTL;L3MBTL	NM_032107;NM_015478	TSS1500;TSS1500					20:41575986-41576199	20:42142570-42143544	Promoter_Associated	L3MBTL1;L3MBTL1	ENST00000444063.1;ENST00000373134.1	TSS1500;TSS1500	L3MBTL1;L3MBTL1;L3MBTL1;L3MBTL1;L3MBTL1;L3MBTL1;L3MBTL1;L3MBTL1	ENST00000444063.1;ENST00000473289.1;ENST00000468336.1;ENST00000430781.2;ENST00000373134.1;ENST00000457824.1;ENST00000473981.1;ENST00000434666.1	TSS1500;TSS1500;TSS1500;TSS1500;TSS1500;TSS1500;TSS1500;5'UTR			chr20:42141987-42144078	6	chr20:42141945-42145679	6		TRUE
chr20	42142671	-	cg06446163	NA	NA	NA	NA	NA	NA	chr20:42143210-42143591	N_Shore	-0.245607	L3MBTL;L3MBTL	NM_032107;NM_015478	TSS1500;TSS1500					20:41575986-41576199	20:42142570-42143544	Promoter_Associated	L3MBTL1;L3MBTL1	ENST00000444063.1;ENST00000373134.1	TSS1500;TSS1500	L3MBTL1;L3MBTL1;L3MBTL1;L3MBTL1;L3MBTL1;L3MBTL1;L3MBTL1;L3MBTL1	ENST00000444063.1;ENST00000473289.1;ENST00000468336.1;ENST00000430781.2;ENST00000373134.1;ENST00000457824.1;ENST00000473981.1;ENST00000434666.1	TSS1500;TSS1500;TSS1500;TSS1500;TSS1500;TSS1500;TSS1500;5'UTR	chr20:42142625-42143155	3						TRUE
chr20	42142673	-	cg04984575	NA	NA	NA	NA	NA	NA	chr20:42143210-42143591	N_Shore	-0.180076	L3MBTL;L3MBTL	NM_032107;NM_015478	TSS1500;TSS1500					20:41575986-41576199	20:42142570-42143544	Promoter_Associated	L3MBTL1;L3MBTL1	ENST00000444063.1;ENST00000373134.1	TSS1500;TSS1500	L3MBTL1;L3MBTL1;L3MBTL1;L3MBTL1;L3MBTL1;L3MBTL1;L3MBTL1;L3MBTL1	ENST00000444063.1;ENST00000473289.1;ENST00000468336.1;ENST00000430781.2;ENST00000373134.1;ENST00000457824.1;ENST00000473981.1;ENST00000434666.1	TSS1500;TSS1500;TSS1500;TSS1500;TSS1500;TSS1500;TSS1500;5'UTR	chr20:42142625-42143155	3						TRUE
chr20	42142699	+	cg02177317	NA	NA	NA	NA	NA	NA	chr20:42143210-42143591	N_Shore	-0.13458	L3MBTL;L3MBTL	NM_032107;NM_015478	TSS1500;TSS1500					20:41575986-41576199	20:42142570-42143544	Promoter_Associated	L3MBTL1;L3MBTL1;L3MBTL1	ENST00000444063.1;ENST00000373134.1;ENST00000427442.2	TSS1500;TSS1500;ExonBnd	L3MBTL1;L3MBTL1;L3MBTL1;L3MBTL1;L3MBTL1;L3MBTL1;L3MBTL1;L3MBTL1;L3MBTL1	ENST00000444063.1;ENST00000473289.1;ENST00000468336.1;ENST00000430781.2;ENST00000373134.1;ENST00000457824.1;ENST00000473981.1;ENST00000434666.1;ENST00000434666.1	TSS1500;TSS1500;TSS1500;TSS1500;TSS1500;TSS1500;TSS1500;ExonBnd;5'UTR	chr20:42142625-42143155	3						TRUE
chr20	42142751	-	cg20529070	NA	NA	NA	NA	NA	NA	chr20:42143210-42143591	N_Shore	-0.390373	L3MBTL;L3MBTL	NM_032107;NM_015478	TSS1500;TSS1500					20:41575986-41576199	20:42142570-42143544	Promoter_Associated	L3MBTL1;L3MBTL1	ENST00000444063.1;ENST00000373134.1	TSS1500;TSS1500	L3MBTL1;L3MBTL1;L3MBTL1;L3MBTL1;L3MBTL1;L3MBTL1;L3MBTL1;L3MBTL1	ENST00000444063.1;ENST00000473289.1;ENST00000468336.1;ENST00000430781.2;ENST00000373134.1;ENST00000457824.1;ENST00000473981.1;ENST00000434666.1	TSS1500;TSS1500;TSS1500;TSS1500;TSS1500;TSS1500;TSS1500;5'UTR	chr20:42142625-42143155	3						TRUE
chr20	42142766	-	cg10360552	NA	NA	NA	NA	NA	NA	chr20:42143210-42143591	N_Shore	-0.117272	L3MBTL;L3MBTL	NM_032107;NM_015478	TSS1500;TSS1500					20:41575986-41576199	20:42142570-42143544	Promoter_Associated	L3MBTL1;L3MBTL1	ENST00000444063.1;ENST00000373134.1	TSS1500;TSS1500	L3MBTL1;L3MBTL1;L3MBTL1;L3MBTL1;L3MBTL1;L3MBTL1;L3MBTL1;L3MBTL1	ENST00000444063.1;ENST00000473289.1;ENST00000468336.1;ENST00000430781.2;ENST00000373134.1;ENST00000457824.1;ENST00000473981.1;ENST00000434666.1	TSS1500;TSS1500;TSS1500;TSS1500;TSS1500;TSS1500;TSS1500;5'UTR	chr20:42142625-42143155	3						TRUE
chr20	42142784	-	cg18911945	NA	NA	NA	NA	NA	NA	chr20:42143210-42143591	N_Shore	-0.0881986	L3MBTL;L3MBTL	NM_032107;NM_015478	TSS1500;TSS1500					20:41575986-41576199	20:42142570-42143544	Promoter_Associated	L3MBTL1;L3MBTL1	ENST00000444063.1;ENST00000373134.1	TSS1500;TSS1500	L3MBTL1;L3MBTL1;L3MBTL1;L3MBTL1;L3MBTL1;L3MBTL1;L3MBTL1;L3MBTL1	ENST00000444063.1;ENST00000473289.1;ENST00000468336.1;ENST00000430781.2;ENST00000373134.1;ENST00000457824.1;ENST00000473981.1;ENST00000434666.1	TSS1500;TSS1500;TSS1500;TSS1500;TSS1500;TSS1500;TSS1500;5'UTR	chr20:42142625-42143155	3						TRUE
chr20	42142847	-	cg01877937	rs2072978	0.010592	NA	NA	NA	NA	chr20:42143210-42143591	N_Shore	-0.418608	L3MBTL;L3MBTL	NM_032107;NM_015478	TSS1500;TSS1500						20:42142570-42143544	Promoter_Associated	L3MBTL1;L3MBTL1	ENST00000444063.1;ENST00000373134.1	TSS1500;TSS1500	L3MBTL1;L3MBTL1;L3MBTL1;L3MBTL1;L3MBTL1;L3MBTL1;L3MBTL1;L3MBTL1	ENST00000444063.1;ENST00000473289.1;ENST00000468336.1;ENST00000430781.2;ENST00000373134.1;ENST00000457824.1;ENST00000473981.1;ENST00000434666.1	TSS1500;TSS1500;TSS1500;TSS1500;TSS1500;TSS1500;TSS1500;5'UTR	chr20:42142625-42143155	3						TRUE
chr20	42142852	-	cg08633313	rs2072978	0.010592	NA	NA	NA	NA	chr20:42143210-42143591	N_Shore	-0.37785	L3MBTL;L3MBTL	NM_032107;NM_015478	TSS200;TSS200						20:42142570-42143544	Promoter_Associated	L3MBTL1;L3MBTL1	ENST00000373134.1;ENST00000444063.1	TSS1500;TSS200	L3MBTL1;L3MBTL1;L3MBTL1;L3MBTL1;L3MBTL1;L3MBTL1;L3MBTL1;L3MBTL1	ENST00000473289.1;ENST00000468336.1;ENST00000430781.2;ENST00000373134.1;ENST00000457824.1;ENST00000473981.1;ENST00000444063.1;ENST00000434666.1	TSS1500;TSS1500;TSS1500;TSS1500;TSS1500;TSS1500;TSS200;5'UTR	chr20:42142625-42143155	3						TRUE
chr20	42142897	-	cg12699433	NA	NA	NA	NA	NA	NA	chr20:42143210-42143591	N_Shore	-0.21009	L3MBTL;L3MBTL	NM_032107;NM_015478	TSS200;TSS200						20:42142570-42143544	Promoter_Associated	L3MBTL1;L3MBTL1	ENST00000373134.1;ENST00000444063.1	TSS1500;TSS200	L3MBTL1;L3MBTL1;L3MBTL1;L3MBTL1;L3MBTL1;L3MBTL1;L3MBTL1;L3MBTL1	ENST00000430781.2;ENST00000373134.1;ENST00000457824.1;ENST00000473981.1;ENST00000444063.1;ENST00000473289.1;ENST00000468336.1;ENST00000434666.1	TSS1500;TSS1500;TSS1500;TSS1500;TSS200;TSS200;TSS200;5'UTR	chr20:42142625-42143155	3						TRUE
chr20	42143045	-	cg14306330	NA	NA	NA	NA	NA	NA	chr20:42143210-42143591	N_Shore	-0.131524	L3MBTL;L3MBTL	NM_032107;NM_015478	TSS200;TSS200						20:42142570-42143544	Promoter_Associated	L3MBTL1;L3MBTL1	ENST00000444063.1;ENST00000373134.1	TSS200;TSS200	L3MBTL1;L3MBTL1;L3MBTL1;L3MBTL1;L3MBTL1;L3MBTL1;L3MBTL1;L3MBTL1	ENST00000473981.1;ENST00000444063.1;ENST00000473289.1;ENST00000468336.1;ENST00000430781.2;ENST00000373134.1;ENST00000457824.1;ENST00000434666.1	TSS1500;TSS200;TSS200;TSS200;TSS200;TSS200;TSS200;5'UTR	chr20:42142625-42143155	3						TRUE
chr20	42143080	-	cg01071811	NA	NA	NA	NA	NA	NA	chr20:42143210-42143591	N_Shore	-0.22458	L3MBTL;L3MBTL;L3MBTL;L3MBTL	NM_032107;NM_032107;NM_015478;NM_015478	5'UTR;1stExon;1stExon;5'UTR						20:42142570-42143544	Promoter_Associated	L3MBTL1;L3MBTL1;L3MBTL1	ENST00000373134.1;ENST00000444063.1;ENST00000444063.1	TSS200;5'UTR;1stExon	L3MBTL1;L3MBTL1;L3MBTL1;L3MBTL1;L3MBTL1;L3MBTL1;L3MBTL1;L3MBTL1;L3MBTL1	ENST00000473981.1;ENST00000473289.1;ENST00000468336.1;ENST00000430781.2;ENST00000373134.1;ENST00000457824.1;ENST00000444063.1;ENST00000444063.1;ENST00000434666.1	TSS1500;TSS200;TSS200;TSS200;TSS200;TSS200;5'UTR;1stExon;5'UTR	chr20:42142625-42143155	3					TRUE	TRUE
chr20	42143096	-	cg02611863	NA	NA	NA	NA	NA	NA	chr20:42143210-42143591	N_Shore	-0.206388	L3MBTL;L3MBTL;L3MBTL;L3MBTL	NM_032107;NM_032107;NM_015478;NM_015478	5'UTR;1stExon;1stExon;5'UTR						20:42142570-42143544	Promoter_Associated	L3MBTL1;L3MBTL1;L3MBTL1	ENST00000373134.1;ENST00000444063.1;ENST00000444063.1	TSS200;5'UTR;1stExon	L3MBTL1;L3MBTL1;L3MBTL1;L3MBTL1;L3MBTL1;L3MBTL1;L3MBTL1;L3MBTL1;L3MBTL1;L3MBTL1;L3MBTL1	ENST00000473981.1;ENST00000430781.2;ENST00000373134.1;ENST00000457824.1;ENST00000444063.1;ENST00000444063.1;ENST00000473289.1;ENST00000473289.1;ENST00000468336.1;ENST00000468336.1;ENST00000434666.1	TSS1500;TSS200;TSS200;TSS200;5'UTR;1stExon;1stExon;5'UTR;1stExon;5'UTR;5'UTR	chr20:42142625-42143155	3					TRUE	TRUE
chr20	42143174	-	cg15330298	NA	NA	NA	NA	NA	NA	chr20:42143210-42143591	N_Shore	-0.196537	L3MBTL;L3MBTL;L3MBTL;L3MBTL	NM_032107;NM_032107;NM_015478;NM_015478	5'UTR;1stExon;1stExon;5'UTR					20:41576588-41576978	20:42142570-42143544	Promoter_Associated	L3MBTL1;L3MBTL1;L3MBTL1;L3MBTL1	ENST00000444063.1;ENST00000444063.1;ENST00000373134.1;ENST00000373134.1	5'UTR;1stExon;5'UTR;1stExon	L3MBTL1;L3MBTL1;L3MBTL1;L3MBTL1;L3MBTL1;L3MBTL1;L3MBTL1;L3MBTL1;L3MBTL1;L3MBTL1;L3MBTL1;L3MBTL1;L3MBTL1	ENST00000457824.1;ENST00000444063.1;ENST00000444063.1;ENST00000473289.1;ENST00000473289.1;ENST00000468336.1;ENST00000468336.1;ENST00000430781.2;ENST00000473981.1;ENST00000373134.1;ENST00000373134.1;ENST00000434666.1;ENST00000430781.2	TSS200;5'UTR;1stExon;1stExon;5'UTR;1stExon;5'UTR;1stExon;TSS200;5'UTR;1stExon;5'UTR;5'UTR			chr20:42141987-42144078	6	chr20:42141945-42145679	6		TRUE
chr20	42143211	+	cg20252111	NA	NA	NA	NA	NA	NA	chr20:42143210-42143591	Island	-0.252406	L3MBTL;L3MBTL	NM_032107;NM_015478	1stExon;1stExon					20:41576588-41576978	20:42142570-42143544	Promoter_Associated	L3MBTL1;L3MBTL1	ENST00000444063.1;ENST00000373134.1	1stExon;1stExon	L3MBTL1;L3MBTL1;L3MBTL1;L3MBTL1;L3MBTL1;L3MBTL1;L3MBTL1;L3MBTL1;L3MBTL1;L3MBTL1;L3MBTL1;L3MBTL1	ENST00000444063.1;ENST00000473289.1;ENST00000473289.1;ENST00000468336.1;ENST00000468336.1;ENST00000430781.2;ENST00000473981.1;ENST00000373134.1;ENST00000457824.1;ENST00000457824.1;ENST00000434666.1;ENST00000430781.2	1stExon;1stExon;5'UTR;1stExon;5'UTR;1stExon;TSS200;1stExon;5'UTR;1stExon;5'UTR;5'UTR	chr20:42143205-42143635	3						TRUE
chr20	42143399	-	cg15302378	NA	NA	NA	NA	NA	NA	chr20:42143210-42143591	Island	-0.136426	L3MBTL;L3MBTL	NM_032107;NM_015478	1stExon;1stExon					20:41576588-41576978	20:42142570-42143544	Promoter_Associated	L3MBTL1;L3MBTL1;L3MBTL1	ENST00000444063.1;ENST00000373134.1;ENST00000427442.2	1stExon;1stExon;ExonBnd	L3MBTL1;L3MBTL1;L3MBTL1;L3MBTL1;L3MBTL1;L3MBTL1;L3MBTL1;L3MBTL1;L3MBTL1;L3MBTL1;L3MBTL1;L3MBTL1	ENST00000444063.1;ENST00000473289.1;ENST00000473289.1;ENST00000468336.1;ENST00000468336.1;ENST00000430781.2;ENST00000373134.1;ENST00000457824.1;ENST00000473981.1;ENST00000473981.1;ENST00000434666.1;ENST00000430781.2	1stExon;1stExon;5'UTR;1stExon;5'UTR;1stExon;1stExon;1stExon;1stExon;5'UTR;ExonBnd;5'UTR	chr20:42143205-42143635	3						TRUE
chr20	42143489	-	cg09541000	rs111588606	0.0215	NA	NA	NA	NA	chr20:42143210-42143591	Island	-0.0884858	L3MBTL;L3MBTL	NM_032107;NM_015478	Body;Body					20:41576588-41576978	20:42142570-42143544	Promoter_Associated				L3MBTL1;L3MBTL1;L3MBTL1;L3MBTL1	ENST00000473289.1;ENST00000468336.1;ENST00000473981.1;ENST00000430781.2	5'UTR;5'UTR;5'UTR;5'UTR	chr20:42143205-42143635	3						TRUE
chr20	42143502	-	cg02472486	rs111588606	0.0215	NA	NA	NA	NA	chr20:42143210-42143591	Island	-0.113575	L3MBTL;L3MBTL	NM_032107;NM_015478	Body;Body					20:41576588-41576978	20:42142570-42143544	Promoter_Associated				L3MBTL1;L3MBTL1;L3MBTL1;L3MBTL1	ENST00000473289.1;ENST00000468336.1;ENST00000473981.1;ENST00000430781.2	5'UTR;5'UTR;5'UTR;5'UTR	chr20:42143205-42143635	3						TRUE
DMR_54
chr	pos	strand	Name	Probe_rs	Probe_maf	CpG_rs	CpG_maf	SBE_rs	SBE_maf	Islands_Name	Relation_to_Island	Delta beta MNTI/PAT- MB G3	UCSC_RefGene_Name	UCSC_RefGene_Accession	UCSC_RefGene_Group	Phantom4_Enhancers	Phantom5_Enhancers	DMR	X450k_Enhancer	HMM_Island	Regulatory_Feature_Name	Regulatory_Feature_Group	GencodeBasicV12_NAME	GencodeBasicV12_Accession	GencodeBasicV12_Group	GencodeCompV12_NAME	GencodeCompV12_Accession	GencodeCompV12_Group	DNase_Hypersensitivity_NAME	DNase_Hypersensitivity_Evidence_Count	OpenChromatin_NAME	OpenChromatin_Evidence_Count	TFBS_NAME	TFBS_Evidence_Count	Methyl27_Loci	Methyl450_Loci	Random_Loci
chr15	45926628	-	cg22807519	NA	NA	NA	NA	NA	NA	chr15:45926877-45927758	N_Shore	-0.0549794	SQRDL;SQRDL	NM_021199;NM_001271213	TSS1500;5'UTR						15:45926493-45927969	Promoter_Associated	SQRDL;RP11-96O20.4;SQRDL	ENST00000260324.7;ENST00000564080.1;ENST00000568606.1	TSS1500;5'UTR;5'UTR	SQRDL;SQRDL;RP11-96O20.4;SQRDL;SQRDL;SQRDL	ENST00000561735.1;ENST00000260324.7;ENST00000564080.1;ENST00000568606.1;ENST00000565227.1;ENST00000563296.1	TSS1500;TSS1500;5'UTR;5'UTR;5'UTR;5'UTR			chr15:45926553-45927990	6	chr15:45926467-45928326	6
chr15	45926710	-	cg01061405	rs8040706	0.156934	NA	NA	NA	NA	chr15:45926877-45927758	N_Shore	-0.4231	SQRDL;SQRDL	NM_021199;NM_001271213	TSS1500;5'UTR						15:45926493-45927969	Promoter_Associated	SQRDL;RP11-96O20.4;SQRDL	ENST00000260324.7;ENST00000564080.1;ENST00000568606.1	TSS1500;5'UTR;5'UTR	SQRDL;SQRDL;RP11-96O20.4;SQRDL;SQRDL;SQRDL	ENST00000561735.1;ENST00000260324.7;ENST00000564080.1;ENST00000568606.1;ENST00000565227.1;ENST00000563296.1	TSS1500;TSS1500;5'UTR;5'UTR;5'UTR;5'UTR			chr15:45926553-45927990	6	chr15:45926467-45928326	6
chr15	45926712	+	cg22687031	NA	NA	NA	NA	NA	NA	chr15:45926877-45927758	N_Shore	-0.312612	SQRDL;SQRDL	NM_021199;NM_001271213	TSS1500;5'UTR						15:45926493-45927969	Promoter_Associated	SQRDL;RP11-96O20.4;SQRDL	ENST00000260324.7;ENST00000564080.1;ENST00000568606.1	TSS1500;5'UTR;5'UTR	SQRDL;SQRDL;RP11-96O20.4;SQRDL;SQRDL;SQRDL	ENST00000561735.1;ENST00000260324.7;ENST00000564080.1;ENST00000568606.1;ENST00000565227.1;ENST00000563296.1	TSS1500;TSS1500;5'UTR;5'UTR;5'UTR;5'UTR			chr15:45926553-45927990	6	chr15:45926467-45928326	6
chr15	45926734	+	cg25170478	NA	NA	NA	NA	NA	NA	chr15:45926877-45927758	N_Shore	-0.429615	SQRDL;SQRDL	NM_021199;NM_001271213	TSS1500;5'UTR						15:45926493-45927969	Promoter_Associated	SQRDL;RP11-96O20.4;SQRDL	ENST00000260324.7;ENST00000564080.1;ENST00000568606.1	TSS1500;5'UTR;5'UTR	SQRDL;SQRDL;RP11-96O20.4;SQRDL;SQRDL;SQRDL	ENST00000260324.7;ENST00000561735.1;ENST00000564080.1;ENST00000568606.1;ENST00000565227.1;ENST00000563296.1	TSS1500;TSS200;5'UTR;5'UTR;5'UTR;5'UTR	chr15:45926725-45927855	3
chr15	45926778	-	cg18656903	NA	NA	NA	NA	NA	NA	chr15:45926877-45927758	N_Shore	-0.421904	SQRDL;SQRDL	NM_021199;NM_001271213	TSS200;5'UTR						15:45926493-45927969	Promoter_Associated	SQRDL;RP11-96O20.4;SQRDL	ENST00000260324.7;ENST00000564080.1;ENST00000568606.1	TSS200;5'UTR;5'UTR	SQRDL;SQRDL;RP11-96O20.4;SQRDL;SQRDL;SQRDL	ENST00000561735.1;ENST00000260324.7;ENST00000564080.1;ENST00000568606.1;ENST00000565227.1;ENST00000563296.1	TSS200;TSS200;5'UTR;5'UTR;5'UTR;5'UTR	chr15:45926725-45927855	3
chr15	45926780	+	cg25121621	NA	NA	NA	NA	NA	NA	chr15:45926877-45927758	N_Shore	-0.523001	SQRDL	NM_021199	TSS1500						15:45926493-45927969	Promoter_Associated	SQRDL;RP11-96O20.4;SQRDL	ENST00000260324.7;ENST00000564080.1;ENST00000568606.1	TSS200;5'UTR;5'UTR	SQRDL;SQRDL;RP11-96O20.4;SQRDL;SQRDL;SQRDL	ENST00000561735.1;ENST00000260324.7;ENST00000564080.1;ENST00000568606.1;ENST00000565227.1;ENST00000563296.1	TSS200;TSS200;5'UTR;5'UTR;5'UTR;5'UTR	chr15:45926725-45927855	3						TRUE
chr15	45926816	-	cg21447044	NA	NA	NA	NA	NA	NA	chr15:45926877-45927758	N_Shore	-0.441924	SQRDL;SQRDL	NM_021199;NM_001271213	TSS200;5'UTR						15:45926493-45927969	Promoter_Associated	SQRDL;RP11-96O20.4;SQRDL	ENST00000260324.7;ENST00000564080.1;ENST00000568606.1	TSS200;5'UTR;5'UTR	SQRDL;SQRDL;RP11-96O20.4;SQRDL;SQRDL;SQRDL	ENST00000561735.1;ENST00000260324.7;ENST00000564080.1;ENST00000568606.1;ENST00000565227.1;ENST00000563296.1	TSS200;TSS200;5'UTR;5'UTR;5'UTR;5'UTR	chr15:45926725-45927855	3
chr15	45926878	-	cg09593286	NA	NA	NA	NA	NA	NA	chr15:45926877-45927758	Island	-0.286214	SQRDL	NM_021199	TSS1500					15:43714170-43715022	15:45926493-45927969	Promoter_Associated	SQRDL;RP11-96O20.4;SQRDL	ENST00000260324.7;ENST00000564080.1;ENST00000568606.1	TSS200;5'UTR;5'UTR	SQRDL;SQRDL;RP11-96O20.4;SQRDL;SQRDL;SQRDL	ENST00000561735.1;ENST00000260324.7;ENST00000564080.1;ENST00000568606.1;ENST00000565227.1;ENST00000563296.1	TSS200;TSS200;5'UTR;5'UTR;5'UTR;5'UTR	chr15:45926725-45927855	3					TRUE	TRUE
chr15	45926889	+	cg23792265	NA	NA	NA	NA	NA	NA	chr15:45926877-45927758	Island	-0.227578	SQRDL;SQRDL	NM_021199;NM_001271213	TSS200;5'UTR					15:43714170-43715022	15:45926493-45927969	Promoter_Associated	SQRDL;RP11-96O20.4;SQRDL	ENST00000260324.7;ENST00000564080.1;ENST00000568606.1	TSS200;5'UTR;5'UTR	SQRDL;SQRDL;RP11-96O20.4;SQRDL;SQRDL;SQRDL	ENST00000561735.1;ENST00000260324.7;ENST00000564080.1;ENST00000568606.1;ENST00000565227.1;ENST00000563296.1	TSS200;TSS200;5'UTR;5'UTR;5'UTR;5'UTR	chr15:45926725-45927855	3
chr15	45927012	+	cg12421686	rs2670810	0.016507	NA	NA	NA	NA	chr15:45926877-45927758	Island	-0.165202	SQRDL	NM_021199	TSS1500	high-CpG:43714220-43714709				15:43714170-43715022	15:45926493-45927969	Promoter_Associated	SQRDL;RP11-96O20.4;SQRDL;SQRDL	ENST00000260324.7;ENST00000564080.1;ENST00000568606.1;ENST00000260324.7	1stExon;5'UTR;5'UTR;5'UTR	SQRDL;SQRDL;RP11-96O20.4;SQRDL;SQRDL;SQRDL;SQRDL;SQRDL	ENST00000561735.1;ENST00000260324.7;ENST00000564080.1;ENST00000568606.1;ENST00000565227.1;ENST00000563296.1;ENST00000561735.1;ENST00000260324.7	1stExon;1stExon;5'UTR;5'UTR;5'UTR;5'UTR;5'UTR;5'UTR	chr15:45926725-45927855	3						TRUE
chr15	45927050	+	cg20611126	NA	NA	NA	NA	NA	NA	chr15:45926877-45927758	Island	-0.0470931	SQRDL	NM_021199	TSS1500	high-CpG:43714220-43714709				15:43714170-43715022	15:45926493-45927969	Promoter_Associated	SQRDL;RP11-96O20.4;SQRDL;SQRDL	ENST00000260324.7;ENST00000564080.1;ENST00000568606.1;ENST00000260324.7	1stExon;5'UTR;5'UTR;5'UTR	SQRDL;SQRDL;RP11-96O20.4;SQRDL;SQRDL;SQRDL;SQRDL;SQRDL	ENST00000561735.1;ENST00000260324.7;ENST00000564080.1;ENST00000568606.1;ENST00000565227.1;ENST00000563296.1;ENST00000561735.1;ENST00000260324.7	1stExon;1stExon;5'UTR;5'UTR;5'UTR;5'UTR;5'UTR;5'UTR	chr15:45926725-45927855	3						TRUE
chr15	45927086	-	cg25116125	NA	NA	NA	NA	NA	NA	chr15:45926877-45927758	Island	-0.0403772	SQRDL	NM_021199	TSS200	high-CpG:43714220-43714709				15:43714170-43715022	15:45926493-45927969	Promoter_Associated	SQRDL;RP11-96O20.4;SQRDL;SQRDL	ENST00000260324.7;ENST00000564080.1;ENST00000568606.1;ENST00000260324.7	1stExon;5'UTR;5'UTR;5'UTR	SQRDL;SQRDL;RP11-96O20.4;SQRDL;SQRDL;SQRDL;SQRDL;SQRDL	ENST00000561735.1;ENST00000260324.7;ENST00000564080.1;ENST00000568606.1;ENST00000565227.1;ENST00000563296.1;ENST00000561735.1;ENST00000260324.7	1stExon;1stExon;5'UTR;5'UTR;5'UTR;5'UTR;5'UTR;5'UTR	chr15:45926725-45927855	3						TRUE
chr15	45927123	-	cg23169689	NA	NA	NA	NA	NA	NA	chr15:45926877-45927758	Island	-0.0288309	SQRDL	NM_021199	TSS200	high-CpG:43714220-43714709				15:43714170-43715022	15:45926493-45927969	Promoter_Associated	SQRDL;RP11-96O20.4;SQRDL;SQRDL	ENST00000260324.7;ENST00000564080.1;ENST00000568606.1;ENST00000260324.7	1stExon;5'UTR;5'UTR;5'UTR	SQRDL;RP11-96O20.4;SQRDL;SQRDL;SQRDL;SQRDL;SQRDL	ENST00000260324.7;ENST00000564080.1;ENST00000568606.1;ENST00000565227.1;ENST00000563296.1;ENST00000561735.1;ENST00000260324.7	1stExon;5'UTR;5'UTR;5'UTR;5'UTR;5'UTR;5'UTR	chr15:45926725-45927855	3						TRUE
chr15	45927126	-	cg15597821	NA	NA	NA	NA	NA	NA	chr15:45926877-45927758	Island	-0.0136723	SQRDL	NM_021199	TSS200	high-CpG:43714220-43714709				15:43714170-43715022	15:45926493-45927969	Promoter_Associated	SQRDL;RP11-96O20.4;SQRDL;SQRDL	ENST00000260324.7;ENST00000564080.1;ENST00000568606.1;ENST00000260324.7	1stExon;5'UTR;5'UTR;5'UTR	SQRDL;RP11-96O20.4;SQRDL;SQRDL;SQRDL;SQRDL;SQRDL	ENST00000260324.7;ENST00000564080.1;ENST00000568606.1;ENST00000565227.1;ENST00000563296.1;ENST00000561735.1;ENST00000260324.7	1stExon;5'UTR;5'UTR;5'UTR;5'UTR;5'UTR;5'UTR	chr15:45926725-45927855	3						TRUE
chr15	45927218	+	cg26984869	NA	NA	NA	NA	NA	NA	chr15:45926877-45927758	Island	-0.0350601	SQRDL	NM_021199	TSS200	high-CpG:43714220-43714709				15:43714170-43715022	15:45926493-45927969	Promoter_Associated	SQRDL;RP11-96O20.4;SQRDL;SQRDL	ENST00000260324.7;ENST00000564080.1;ENST00000568606.1;ENST00000260324.7	1stExon;5'UTR;5'UTR;5'UTR	SQRDL;RP11-96O20.4;SQRDL;SQRDL;SQRDL;SQRDL;SQRDL	ENST00000260324.7;ENST00000564080.1;ENST00000568606.1;ENST00000565227.1;ENST00000563296.1;ENST00000561735.1;ENST00000260324.7	1stExon;5'UTR;5'UTR;5'UTR;5'UTR;5'UTR;5'UTR	chr15:45926725-45927855	3						TRUE
chr15	45927255	-	cg25661992	NA	NA	NA	NA	NA	NA	chr15:45926877-45927758	Island	-0.0161019	SQRDL;SQRDL	NM_021199;NM_021199	1stExon;5'UTR	high-CpG:43714220-43714709				15:43714170-43715022	15:45926493-45927969	Promoter_Associated	SQRDL;RP11-96O20.4;SQRDL;SQRDL	ENST00000260324.7;ENST00000564080.1;ENST00000568606.1;ENST00000260324.7	1stExon;5'UTR;5'UTR;5'UTR	SQRDL;RP11-96O20.4;SQRDL;SQRDL;SQRDL;SQRDL;SQRDL	ENST00000260324.7;ENST00000564080.1;ENST00000568606.1;ENST00000565227.1;ENST00000563296.1;ENST00000561735.1;ENST00000260324.7	1stExon;5'UTR;5'UTR;5'UTR;5'UTR;5'UTR;5'UTR	chr15:45926725-45927855	3						TRUE
DMR_55
chr	pos	strand	Name	Probe_rs	Probe_maf	CpG_rs	CpG_maf	SBE_rs	SBE_maf	Islands_Name	Relation_to_Island	Delta beta MNTI/PAT- MB G3	UCSC_RefGene_Name	UCSC_RefGene_Accession	UCSC_RefGene_Group	Phantom4_Enhancers	Phantom5_Enhancers	DMR	X450k_Enhancer	HMM_Island	Regulatory_Feature_Name	Regulatory_Feature_Group	GencodeBasicV12_NAME	GencodeBasicV12_Accession	GencodeBasicV12_Group	GencodeCompV12_NAME	GencodeCompV12_Accession	GencodeCompV12_Group	DNase_Hypersensitivity_NAME	DNase_Hypersensitivity_Evidence_Count	OpenChromatin_NAME	OpenChromatin_Evidence_Count	TFBS_NAME	TFBS_Evidence_Count	Methyl27_Loci	Methyl450_Loci	Random_Loci
chr17	42091713	+	cg12373208	NA	NA	NA	NA	NA	NA	chr17:42091712-42091948	Island	0.0980054	TMEM101	NM_032376	Body								TMEM101	ENST00000206380.3	ExonBnd	TMEM101	ENST00000206380.3	ExonBnd	chr17:42091480-42092135	3						TRUE
chr17	42091796	+	cg16182148	NA	NA	NA	NA	NA	NA	chr17:42091712-42091948	Island	0.070553	TMEM101	NM_032376	Body			DMR		17:39447265-39447977	17:42091794-42092697	Promoter_Associated_Cell_type_specific							chr17:42091480-42092135	3						TRUE
chr17	42091819	+	cg19021076	NA	NA	NA	NA	NA	NA	chr17:42091712-42091948	Island	-0.00483635	TMEM101	NM_032376	Body			DMR		17:39447265-39447977	17:42091794-42092697	Promoter_Associated_Cell_type_specific							chr17:42091480-42092135	3						TRUE
chr17	42091909	-	cg04879755	NA	NA	NA	NA	NA	NA	chr17:42091712-42091948	Island	0.0098533	TMEM101	NM_032376	Body					17:39447265-39447977	17:42091794-42092697	Promoter_Associated_Cell_type_specific	TMEM101;TMEM101	ENST00000542039.1;ENST00000206380.3	5'UTR;ExonBnd	TMEM101;TMEM101	ENST00000542039.1;ENST00000206380.3	5'UTR;ExonBnd	chr17:42091480-42092135	3						TRUE
chr17	42092187	+	cg18801599	NA	NA	NA	NA	NA	NA	chr17:42092143-42092432	Island	0.00851927	TMEM101	NM_032376	1stExon					17:39447265-39447977	17:42091794-42092697	Promoter_Associated_Cell_type_specific	TMEM101;TMEM101	ENST00000542039.1;ENST00000206380.3	5'UTR;1stExon	TMEM101;TMEM101	ENST00000542039.1;ENST00000206380.3	5'UTR;1stExon			chr17:42091372-42092754	6	chr17:42091133-42092837	6		TRUE
chr17	42092247	+	cg24638647	rs35301047	0.01231	NA	NA	NA	NA	chr17:42092143-42092432	Island	0.0421481	TMEM101	NM_032376	1stExon					17:39447265-39447977	17:42091794-42092697	Promoter_Associated_Cell_type_specific	TMEM101;TMEM101	ENST00000542039.1;ENST00000206380.3	5'UTR;1stExon	TMEM101;TMEM101	ENST00000542039.1;ENST00000206380.3	5'UTR;1stExon			chr17:42091372-42092754	6	chr17:42091133-42092837	6	TRUE	TRUE
chr17	42092315	+	cg27116819	rs77536093	0.049265	NA	NA	NA	NA	chr17:42092143-42092432	Island	0.0211626	TMEM101	NM_032376	1stExon					17:39447265-39447977	17:42091794-42092697	Promoter_Associated_Cell_type_specific	TMEM101;TMEM101	ENST00000542039.1;ENST00000206380.3	5'UTR;1stExon	TMEM101;TMEM101	ENST00000542039.1;ENST00000206380.3	5'UTR;1stExon	chr17:42092265-42092495	3						TRUE
chr17	42092370	-	cg08372947	rs77536093	0.049265	NA	NA	NA	NA	chr17:42092143-42092432	Island	0.0258609	TMEM101	NM_032376	TSS200					17:39447265-39447977	17:42091794-42092697	Promoter_Associated_Cell_type_specific	TMEM101;TMEM101;TMEM101	ENST00000542039.1;ENST00000206380.3;ENST00000542039.1	5'UTR;TSS200;1stExon	TMEM101;TMEM101;TMEM101	ENST00000542039.1;ENST00000206380.3;ENST00000542039.1	5'UTR;TSS200;1stExon	chr17:42092265-42092495	3						TRUE
chr17	42092403	-	cg06511389	NA	NA	NA	NA	NA	NA	chr17:42092143-42092432	Island	0.00840714	TMEM101	NM_032376	TSS200					17:39447265-39447977	17:42091794-42092697	Promoter_Associated_Cell_type_specific	TMEM101;TMEM101;TMEM101	ENST00000542039.1;ENST00000206380.3;ENST00000542039.1	5'UTR;TSS200;1stExon	TMEM101;TMEM101;TMEM101	ENST00000542039.1;ENST00000206380.3;ENST00000542039.1	5'UTR;TSS200;1stExon	chr17:42092265-42092495	3						TRUE
chr17	42092431	+	cg12259256	NA	NA	NA	NA	NA	NA	chr17:42092143-42092432	Island	-0.00330044	TMEM101	NM_032376	TSS200					17:39447265-39447977	17:42091794-42092697	Promoter_Associated_Cell_type_specific	TMEM101;TMEM101	ENST00000206380.3;ENST00000542039.1	TSS200;TSS200	TMEM101;TMEM101	ENST00000206380.3;ENST00000542039.1	TSS200;TSS200	chr17:42092265-42092495	3					TRUE	TRUE
chr17	42092450	+	cg13847066	NA	NA	NA	NA	NA	NA	chr17:42091712-42091948	S_Shore	0.00185231	TMEM101	NM_032376	TSS200					17:39447265-39447977	17:42091794-42092697	Promoter_Associated_Cell_type_specific	TMEM101;TMEM101	ENST00000206380.3;ENST00000542039.1	TSS200;TSS200	TMEM101;TMEM101	ENST00000206380.3;ENST00000542039.1	TSS200;TSS200	chr17:42092265-42092495	3						TRUE
chr17	42092472	-	cg01635193	NA	NA	NA	NA	NA	NA	chr17:42091712-42091948	S_Shore	0.0296551	TMEM101	NM_032376	TSS200						17:42091794-42092697	Promoter_Associated_Cell_type_specific	TMEM101;TMEM101	ENST00000206380.3;ENST00000542039.1	TSS200;TSS200	TMEM101;TMEM101	ENST00000206380.3;ENST00000542039.1	TSS200;TSS200	chr17:42092265-42092495	3						TRUE
chr17	42092488	-	cg25868286	NA	NA	NA	NA	NA	NA	chr17:42091712-42091948	S_Shore	0.0387462	TMEM101	NM_032376	TSS200						17:42091794-42092697	Promoter_Associated_Cell_type_specific	TMEM101;TMEM101	ENST00000206380.3;ENST00000542039.1	TSS200;TSS200	TMEM101;TMEM101	ENST00000206380.3;ENST00000542039.1	TSS200;TSS200	chr17:42092265-42092495	3						TRUE
chr17	42092588	+	cg01986131	rs8073647	0.117701	NA	NA	NA	NA	chr17:42091712-42091948	S_Shore	-0.210564	TMEM101	NM_032376	TSS1500						17:42091794-42092697	Promoter_Associated_Cell_type_specific	TMEM101;TMEM101	ENST00000542039.1;ENST00000206380.3	TSS200;TSS1500	TMEM101;TMEM101	ENST00000542039.1;ENST00000206380.3	TSS200;TSS1500			chr17:42091372-42092754	6	chr17:42091133-42092837	6		TRUE
[truncated: 78 more rows]
