# Supplementary material for: Melanotic Neuroectodermal Tumor of Infancy (MNTI) and Pineal Anlage Tumor (PAT) Harbor A Medulloblastoma Signature by DNA Methylation Profiling
Source: Cancers (Basel). 2021 Feb 9;13(4):706. doi: 10.3390/cancers13040706 (PMC7916108; doi:10.3390/cancers13040706)
Supplement: Supplementary file 1 [file cancers-13-00706-s001.zip › Supplementary Table2.xlsx]

## Sheet: Supplementary Table 2
upplemental Table 2. Differentially methylated regions (DMRs, p-value <0.001) between MNTI/PAT and Group 3. Top 30 DMRs used for functional enrichment analyses are highlighted in blue.
	seqnames	start	end	width	strand	value	area	cluster	indexStart	indexEnd	L	clusterL	p.value	fwer	p.valueArea	fwerArea
DMR_1	chr11	2292361	2293665	1304	*	0.862583	26.7401	60785	16791	16821	31	31	0	0	0	0
DMR_2	chr2	58273420	58274524	1104	*	-1.58482	23.7723	212321	64538	64552	15	15	0	0	1.15907e-05	0.004
DMR_3	chr1	175161526	175162553	1027	*	-1.09028	19.6251	28505	9319	9336	18	18	0	0	3.47721e-05	0.012
DMR_4	chr12	104443742	104444435	693	*	-1.68063	18.4869	96082	28439	28449	11	11	0	0	3.47721e-05	0.012
DMR_5	chr11	44332558	44333192	634	*	0.72228	17.3347	66563	18753	18776	24	45	0	0	3.47721e-05	0.012
DMR_6	chr6	29974531	29975675	1144	*	0.779119	16.3615	333299	96749	96769	21	21	0	0	4.63628e-05	0.012
DMR_7	chr15	74421271	74421935	664	*	0.983354	15.7337	136088	39790	39805	16	16	0	0	5.79535e-05	0.016
DMR_8	chr17	27044629	27045548	919	*	-0.809586	14.5725	164232	48560	48577	18	18	0	0	0.000115907	0.036
DMR_9	chr2	133428422	133429299	877	*	-1.43616	14.3616	221672	66997	67006	10	10	0	0	0.000115907	0.036
DMR_10	chr19	46916520	46917255	735	*	-1.40158	14.0158	199283	60688	60697	10	10	0	0	0.000127498	0.04
DMR_11	chr2	66664345	66665027	682	*	-1.3736	13.736	213481	64861	64870	10	10	0	0	0.00016227	0.052
DMR_12	chr17	28087898	28088749	851	*	-1.33127	13.3127	164561	48755	48764	10	10	0	0	0.000197042	0.064
DMR_13	chr12	106978920	106979874	954	*	1.42399	12.8159	96561	28560	28568	9	9	0	0	0.000208633	0.068
DMR_14	chr17	19651631	19652535	904	*	-1.147	12.617	163485	48306	48316	11	11	0	0	0.000266586	0.084
DMR_15	chr13	97646341	97647084	743	*	-1.3916	12.5244	110138	32217	32225	9	9	0	0	0.000289768	0.092
DMR_16	chr1	25257505	25258332	827	*	0.725488	12.3333	8329	1831	1847	17	17	0	0	0.000289768	0.092
DMR_17	chr1	6445632	6446234	602	*	-1.23121	12.3121	2546	601	610	10	10	0	0	0.000289768	0.092
DMR_18	chr12	81471194	81472177	983	*	-0.819522	12.2928	93810	27707	27721	15	15	0	0	0.000289768	0.092
DMR_19	chr3	127633627	127634587	960	*	1.09355	12.0291	278202	81825	81835	11	11	0	0	0.00032454	0.104
DMR_20	chr7	129414098	129414894	796	*	-0.848241	11.8754	367565	109106	109119	14	14	0	0	0.000359312	0.116
DMR_21	chr1	151693838	151694582	744	*	-0.981064	11.7728	23986	7588	7599	12	12	0	0	0.000359312	0.116
DMR_22	chr20	62367108	62368256	1148	*	-0.89264	11.6043	248013	73635	73647	13	13	0	0	0.000428856	0.14
DMR_23	chr1	229569670	229570288	618	*	0.961555	11.5387	36928	11357	11368	12	13	0	0	0.000428856	0.14
DMR_24	chr13	100641243	100642106	863	*	-1.25358	11.2822	110817	32298	32306	9	9	0	0	0.00048681	0.152
DMR_25	chr12	101187957	101188704	747	*	-1.11287	11.1287	95698	28273	28282	10	10	0	0	0.000556354	0.172
DMR_26	chr19	58220080	58220955	875	*	0.92628	11.1154	202727	62300	62311	12	12	0	0	0.000556354	0.172
DMR_27	chr7	150497065	150497760	695	*	-0.83836	10.8987	370611	109920	109932	13	13	0	0	0.000602717	0.18
DMR_28	chr5	135701050	135701243	193	*	-1.35848	10.8678	319957	92818	92825	8	8	0	0	0.000614308	0.18
DMR_29	chr16	68270129	68270882	753	*	0.894749	10.737	152413	45150	45161	12	13	0	0	0.00064908	0.188
DMR_30	chr12	49658188	49659154	966	*	-1.19229	10.7306	88929	25575	25583	9	9	0	0	0.00064908	0.188
DMR_31	chr10	130338570	130339927	1357	*	-0.822127	10.6876	57970	15988	16000	13	13	0	0	0.00066067	0.192
DMR_32	chr13	100642408	100643388	980	*	-1.32807	10.6246	110818	32307	32314	8	8	0	0	0.000683852	0.192
DMR_33	chr5	140856971	140858107	1136	*	-1.17643	10.5879	321141	93486	93494	9	9	0	0	0.000718624	0.2
DMR_34	chr12	100750328	100751051	723	*	-1.17574	10.5817	95653	28254	28262	9	9	0	0	0.000718624	0.2
DMR_35	chr11	94965469	94966206	737	*	-1.03945	10.3945	75846	21969	21978	10	11	0	0	0.000753396	0.208
DMR_36	chr8	41167660	41168336	676	*	1.02222	10.2223	379118	111474	111483	10	10	0	0	0.000799759	0.216
DMR_37	chr5	37835506	37836246	740	*	0.925125	10.1764	310250	89729	89739	11	11	0	0	0.00081135	0.22
DMR_38	chr8	1764878	1765477	599	*	1.01645	10.1645	373771	110462	110471	10	12	0	0	0.00081135	0.22
DMR_39	chr3	71179796	71180415	619	*	-0.916694	10.0836	273229	80601	80611	11	11	0	0	0.00082294	0.224
DMR_40	chr19	5455217	5455843	626	*	-1.11424	10.0281	189831	56189	56197	9	9	0	0	0.000857713	0.228
DMR_41	chr9	97847911	97848773	862	*	-1.10868	9.97812	397335	114738	114746	9	9	0	0	0.000857713	0.228
DMR_42	chr16	48399731	48400154	423	*	-1.24653	9.97222	149200	44055	44062	8	8	0	0	0.000857713	0.228
DMR_43	chr2	33359059	33359597	538	*	-0.994904	9.94904	209060	63811	63820	10	11	0	0	0.000880894	0.232
DMR_44	chr5	169780174	169780916	742	*	-1.10333	9.92996	325047	94451	94459	9	9	0	0	0.000904075	0.236
DMR_45	chr17	19648846	19649293	447	*	0.992027	9.92027	163483	48296	48305	10	10	0	0	0.000915666	0.24
DMR_46	chr6	33244775	33245770	995	*	0.64315	18.0082	334702	100634	100661	28	46	1.15907e-05	0.004	3.47721e-05	0.012
DMR_47	chr11	128812804	128813688	884	*	0.689809	12.4166	81150	23410	23427	18	18	1.15907e-05	0.004	0.000289768	0.092
DMR_48	chr12	54070294	54071264	970	*	0.705435	11.287	90326	26201	26216	16	21	1.15907e-05	0.004	0.00048681	0.152
DMR_49	chr6	30712022	30712680	658	*	-0.696846	11.1495	333629	97808	97823	16	59	1.15907e-05	0.004	0.000556354	0.172
DMR_50	chr6	30652228	30653799	1571	*	0.569289	11.9551	333597	97606	97626	21	21	2.31814e-05	0.008	0.00032454	0.104
DMR_51	chr5	146258159	146259003	844	*	-0.670731	11.4024	322030	93705	93721	17	22	2.31814e-05	0.008	0.000452038	0.144
DMR_52	chr6	106545531	106546824	1293	*	-0.753807	10.5533	341782	103123	103136	14	14	2.31814e-05	0.008	0.000718624	0.2
DMR_53	chr20	42142005	42143502	1497	*	-0.510861	13.2824	242705	72306	72331	26	26	3.47721e-05	0.012	0.000197042	0.064
DMR_54	chr15	45926628	45927255	627	*	-0.648364	10.3738	131052	38425	38440	16	17	3.47721e-05	0.012	0.000753396	0.208
DMR_55	chr17	42091713	42092631	918	*	-0.688959	10.3344	168019	50268	50282	15	15	3.47721e-05	0.012	0.000753396	0.208
DMR_56	chr6	31650735	31651411	676	*	0.722285	10.112	334001	98547	98560	14	15	3.47721e-05	0.012	0.00082294	0.224
DMR_57	chr6	28557047	28558113	1066	*	0.62266	11.2079	332937	96208	96225	18	18	5.79535e-05	0.02	0.000509991	0.156
DMR_58	chr7	27207996	27209582	1586	*	-0.478211	10.5207	355613	105944	105965	22	24	5.79535e-05	0.02	0.000718624	0.2
DMR_59	chr1	149870687	149872165	1478	*	0.666578	9.99867	23491	7228	7242	15	17	5.79535e-05	0.02	0.000857713	0.228
DMR_59	chr1	149870687	149872165	1478	*	0.666578	9.99867	23491	7228	7242	15	17	5.79535e-05	0.02	0.000857713	0.228
