# Supplementary material for: Melanotic Neuroectodermal Tumor of Infancy (MNTI) and Pineal Anlage Tumor (PAT) Harbor A Medulloblastoma Signature by DNA Methylation Profiling
Source: Cancers (Basel). 2021 Feb 9;13(4):706. doi: 10.3390/cancers13040706 (PMC7916108; doi:10.3390/cancers13040706)
Supplement: Supplementary file 1 [file cancers-13-00706-s001.zip › Supplementary Table3.xlsx]

## Sheet: Supplementary Table 3
Supplemental Table 3. Methylation level differences in probes from significant DMRs in MNTI/PAT (blue) vs MBG3 (black).
ProbeID	Median Δ MNTI/PAT vs MB G3	PAT	PATr	MNTI_1	MNTI_2	MNTI_3	MNTI_4	MNTI_5	MNTI_6	MNTI_7	MB_3	MB_4	MB_9	MB_13	MB_15	MB_18	MB_22	MB_26	MB_27	MB_28	MB_29	MB_30
cg13847066	0.00185231	0.0482725	0.0147081	0.800391	0.139611	0.451932	0.474729	0.0491366	0.017238	0.101827	0.0685472	0.413268	0.0062327	0.624151	0.0991022	0.0400821	0.0302946	0.691049	0.100848	0.752215	0.0156412	0.226485
cg15126879	-0.00365373	0.117924	0.39695	0.647433	0.0241286	0.0280376	0.0154464	0.0628365	0.0170941	0.0460512	0.0402925	0.0174143	0.0566578	0.0427521	0.0624025	0.553712	0.0228275	0.269816	0.337789	0.0980012	0.0309909	0.0240649
cg02320501	-0.138917	0.0115345	0.0144335	0.0175768	0.0213657	0.0140506	0.018296	0.00976496	0.0112516	0.0155589	0.268134	0.0232839	0.341686	0.049285	0.891586	0.249087	0.849152	0.380124	0.0237846	0.0162119	0.057613	0.0320249
cg25199322	0.0126226	0.0501704	0.0660885	0.0654082	0.0370929	0.0551681	0.050482	0.0788012	0.0126552	0.032075	0.0131124	0.0294122	0.0347232	0.241785	0.896207	0.0409956	0.02122	0.0507918	0.336784	0.176666	0.0214406	0.0165239
cg21406271	0.133256	0.167622	0.0495625	0.0899275	0.450931	0.496882	0.191868	0.0965546	0.40201	0.464438	0.104329	0.0251612	0.0615117	0.0557121	0.0776932	0.13885	0.0542326	0.0811226	0.0555192	0.0387911	0.070151	0.0370393
cg27639030	-0.230594	0.503543	0.163305	0.774647	0.281943	0.27544	0.185888	0.214007	0.313759	0.297802	0.191027	0.56485	0.665329	0.579046	0.787106	0.462403	0.233186	0.250016	0.74496	0.562672	0.281528	0.402865
cg01471036	0.392338	0.937206	0.877109	0.435381	0.601953	0.667509	0.714854	0.753872	0.659259	0.422139	0.815434	0.119816	0.872177	0.159854	0.0828572	0.0965246	0.524661	0.432861	0.632529	0.133622	0.355978	0.194365
cg02611863	-0.206388	0.482827	0.709625	0.28469	0.602838	0.435918	0.100388	0.586197	0.530908	0.109391	0.586515	0.688197	0.690233	0.96414	0.650226	0.51968	0.461721	0.962302	0.974118	0.671933	0.89621	0.940521
cg11391201	0.0152701	0.56459	0.422206	0.114932	0.108415	0.433142	0.0771863	0.0593116	0.039915	0.478956	0.193587	0.0411929	0.109578	0.107376	0.0813806	0.402532	0.146619	0.0919479	0.309849	0.0860035	0.0773185	0.0368131
cg03089717	0.00848479	0.113886	0.0121758	0.0421613	0.0209918	0.0544629	0.0328465	0.0148031	0.0301429	0.0108339	0.0400855	0.00869166	0.918383	0.0109492	0.0364873	0.0680499	0.0127284	0.0864714	0.00731787	0.022663	0.0113438	0.0206532
cg16990120	0.0007532	0.0342145	0.0322028	0.0278462	0.0190418	0.0326759	0.053544	0.0258191	0.0261083	0.0223851	0.0275405	0.0186608	0.0149291	0.0214855	0.041105	0.0268964	0.0352365	0.0247078	0.0272896	0.0296934	0.0188434	0.0326139
cg01413582	0.355955	0.110802	0.723647	0.84787	0.510295	0.259238	0.462325	0.351418	0.618095	0.489129	0.560208	0.164463	0.198231	0.0603165	0.107287	0.0937312	0.128335	0.263456	0.424527	0.0932271	0.0910504	0.138014
cg16721177	-0.661698	0.0664182	0.782897	0.621174	0.0655412	0.127989	0.17933	0.0446717	0.113614	0.115576	0.524916	0.533496	0.428686	0.888686	0.809604	0.744944	0.8367	0.712437	0.33596	0.842428	0.811805	0.908222
cg25980484	-0.126406	0.511151	0.343583	0.392345	0.574356	0.279525	0.629916	0.359519	0.502755	0.370447	0.44138	0.557689	0.460682	0.541767	0.438615	0.565668	0.564255	0.573832	0.321553	0.705431	0.372073	0.495735
cg13374528	0.108967	0.966398	0.674119	0.624753	0.905263	0.964617	0.908678	0.876822	0.825452	0.913107	0.357126	0.840794	0.895354	0.850232	0.866558	0.771392	0.203612	0.599877	0.821198	0.888605	0.648896	0.767052
cg25222357	-0.367823	0.0270204	0.0381721	0.896402	0.150147	0.0677555	0.101469	0.0435562	0.030049	0.0802101	0.0258889	0.293501	0.152724	0.688116	0.733289	0.83621	0.693853	0.577657	0.0156045	0.766225	0.07956	0.0589206
cg23095988	-0.034639	0.308693	0.249407	0.26811	0.388081	0.241185	0.192994	0.248839	0.246499	0.268994	0.12212	0.21614	0.234426	0.342501	0.16624	0.826305	0.311722	0.183437	0.329595	0.25637	0.387475	0.361749
cg20657849	-0.00322516	0.128377	0.0300937	0.0460972	0.0114417	0.0812284	0.0557411	0.0212505	0.00593637	0.0186384	0.0490519	0.0154232	0.800823	0.0204692	0.0640013	0.0836535	0.0291382	0.0621311	0.0108937	0.0374995	0.0249938	0.0204967
cg00743041	-0.780401	0.0637496	0.0510258	0.10416	0.0129565	0.0458525	0.0285148	0.0123363	0.0100981	0.0114422	0.773856	0.0426466	0.0194132	0.952926	0.878517	0.843976	0.973392	0.934657	0.0208614	0.90259	0.547344	0.382697
cg18998670	-0.860906	0.0780131	0.0225428	0.0772613	0.0189879	0.0519872	0.0327298	0.0132783	0.0413297	0.0143494	0.866454	0.0569995	0.0247142	0.965536	0.975523	0.920819	0.956595	0.950038	0.0364093	0.951102	0.558075	0.323229
cg13861294	-0.194432	0.416195	0.15798	0.334251	0.302323	0.293968	0.288855	0.259433	0.135502	0.148742	0.179146	0.179058	0.383451	0.414076	0.533911	0.52933	0.55912	0.618705	0.358487	0.64592	0.437245	0.578044
cg13170347	0.00600705	0.749367	0.549357	0.24333	0.494401	0.694892	0.589146	0.583987	0.681694	0.665748	0.343535	0.726285	0.59228	0.553065	0.780795	0.843009	0.356738	0.573998	0.402526	0.658175	0.641562	0.502109
cg20844262	0.222963	0.876588	0.479903	0.538145	0.82694	0.833365	0.724626	0.690006	0.924344	0.88589	0.290758	0.79431	0.748276	0.365183	0.63455	0.447384	0.463104	0.797023	0.820899	0.573403	0.665054	0.504504
cg07197374	-0.10808	0.356083	0.871132	0.79793	0.914773	0.698672	0.840818	0.774499	0.83834	0.799788	0.72924	0.917394	0.948802	0.948418	0.544345	0.426601	0.929678	0.869084	0.931964	0.72408	0.918559	0.898342
cg19758372	-0.101223	0.729569	0.966328	0.815509	0.826271	0.730699	0.846058	0.527422	0.849603	0.623488	0.817826	0.95875	0.917428	0.946592	0.814853	0.695461	0.916037	0.943505	0.944878	0.850844	0.908939	0.943264
cg11991824	0.128895	0.437945	0.18468	0.625763	0.481912	0.640983	0.625055	0.507992	0.470823	0.453871	0.501574	0.0607024	0.310909	0.0832941	0.439573	0.0888944	0.320984	0.412038	0.42156	0.206293	0.385049	0.386531
cg00712841	-0.00376874	0.797322	0.961617	0.937871	0.896627	0.577304	0.927593	0.752509	0.830843	0.882548	0.516394	0.56837	0.897476	0.796974	0.879363	0.894624	0.966707	0.956772	0.802817	0.899116	0.893271	0.816721
cg23931487	-0.0176391	0.107346	0.0269253	0.0272193	0.0387494	0.0435596	0.0278163	0.0473969	0.0243958	0.0292807	0.0833181	0.0289654	0.0440875	0.0663647	0.0485052	0.0747646	0.0540708	0.0440888	0.0456486	0.0481908	0.0310626	0.0270068
cg13962286	0.332628	0.629563	0.506773	0.767307	0.380742	0.811493	0.551118	0.602852	0.264746	0.305947	0.917194	0.0462858	0.771145	0.355336	0.215867	0.166986	0.220695	0.552054	0.646862	0.216285	0.175085	0.116421
cg24967096	0.308618	0.0877386	0.656654	0.643834	0.464647	0.280621	0.508974	0.397476	0.582483	0.389183	0.446824	0.147	0.210111	0.165058	0.140484	0.51074	0.136957	0.298524	0.430989	0.102364	0.0976498	0.144977
cg04457069	-0.0593959	0.730803	0.943079	0.960724	0.894089	0.826685	0.871022	0.758835	0.971248	0.876698	0.931596	0.790615	0.940593	0.962008	0.972918	0.312996	0.911668	0.948507	0.952579	0.943918	0.859729	0.917522
cg06623151	0.0993761	0.886512	0.0348343	0.602839	0.151266	0.157347	0.19282	0.133889	0.2626	0.164523	0.0707771	0.0595166	0.0345227	0.0456675	0.109246	0.161576	0.107959	0.2637	0.046149	0.0346373	0.0765764	0.0418965
cg14359052	-0.224297	0.424125	0.878165	0.776389	0.532494	0.386343	0.244586	0.492752	0.0789054	0.455745	0.553571	0.828346	0.638514	0.830574	0.61272	0.460223	0.765469	0.845481	0.72157	0.771947	0.534318	0.612213
cg16065899	0.322501	0.958162	0.971128	0.842051	0.273057	0.570371	0.351787	0.182081	0.351719	0.828581	0.212476	0.0478343	0.332386	0.242239	0.87286	0.466632	0.101476	0.453575	0.730064	0.253501	0.131881	0.0769383
cg25886996	-0.503521	0.111093	0.655556	0.0484707	0.0361383	0.0724744	0.0758016	0.034854	0.0317287	0.0884812	0.293299	0.330119	0.0154234	0.910309	0.555455	0.42121	0.820379	0.84655	0.836044	0.589755	0.562236	0.70341
cg08995424	0.0052349	0.0513561	0.0428286	0.0361258	0.0329154	0.0247384	0.0609567	0.0268807	0.0257313	0.0431056	0.0273483	0.0344335	0.0139261	0.0179819	0.0397346	0.0816447	0.0869404	0.0160793	0.0202793	0.0467984	0.0254333	0.0533811
cg17845761	-0.223138	0.321592	0.349534	0.793594	0.596906	0.480104	0.447955	0.253289	0.272106	0.203614	0.462848	0.289814	0.260354	0.309796	0.766016	0.935077	0.812683	0.841027	0.206569	0.370076	0.682495	0.866605
cg09394785	0.177908	0.870525	0.0372371	0.561165	0.2598	0.233358	0.331225	0.179937	0.223388	0.244655	0.146733	0.0758343	0.0462545	0.0663819	0.0834005	0.049941	0.0498611	0.246617	0.0631758	0.0475477	0.0873535	0.0671126
cg11908570	-0.219239	0.0397396	0.0397367	0.0246721	0.0197078	0.0516979	0.0281318	0.0245977	0.0408804	0.0164048	0.311772	0.0266376	0.015644	0.0158018	0.269295	0.727008	0.642064	0.530134	0.0172595	0.175963	0.259887	0.234854
cg02184008	0.0612657	0.728391	0.492318	0.110818	0.116871	0.402676	0.144692	0.0951607	0.139112	0.552598	0.294588	0.0377551	0.102117	0.0790388	0.279669	0.467457	0.080874	0.0852674	0.389659	0.045445	0.0815851	0.0363193
cg11554650	-0.0951818	0.6767	0.866444	0.732772	0.874968	0.719331	0.733507	0.592409	0.638978	0.655011	0.870527	0.775237	0.872013	0.83257	0.717586	0.843257	0.826837	0.807479	0.599607	0.821547	0.690271	0.717711
cg23359714	-9.40502e-05	0.0586041	0.0195339	0.0363212	0.0913208	0.141726	0.129826	0.101142	0.0471085	0.0464712	0.126886	0.0191588	0.0487538	0.049758	0.184933	0.267297	0.39594	0.069459	0.0316143	0.05615	0.0612462	0.0461488
cg03874471	0.568234	0.854307	0.451254	0.90895	0.910475	0.938234	0.927749	0.930145	0.78264	0.906743	0.5704	0.0722079	0.368531	0.30827	0.291288	0.37332	0.340725	0.530719	0.407364	0.340708	0.265705	0.0501789
cg15368455	-0.100903	0.499046	0.840307	0.77668	0.795024	0.497085	0.703006	0.335524	0.218388	0.437514	0.39983	0.0398163	0.92865	0.417375	0.652517	0.898133	0.880409	0.943742	0.54738	0.458053	0.41082	0.83458
cg12908399	4.43636e-05	0.0324377	0.0181957	0.236488	0.041436	0.0583762	0.228218	0.0407588	0.0530625	0.0317693	0.041673	0.0196939	0.0411102	0.0103613	0.0179195	0.506061	0.0275882	0.154117	0.067616	0.0242194	0.244178	0.25916
cg12699433	-0.21009	0.175715	0.07467	0.121113	0.345769	0.426695	0.067332	0.458422	0.200677	0.16592	0.21465	0.315184	0.338869	0.432741	0.503856	0.3365	0.232793	0.905787	0.898867	0.229155	0.763723	0.467104
cg01581974	-0.582798	0.0414263	0.048461	0.0278133	0.014782	0.028468	0.0349741	0.0354628	0.012663	0.0579107	0.410819	0.297508	0.492487	0.90968	0.937541	0.662898	0.767795	0.288989	0.0385094	0.870442	0.572646	0.734655
cg02245212	0.210906	0.88972	0.951483	0.625658	0.876832	0.945116	0.909783	0.916047	0.786507	0.9675	0.410569	0.823523	0.776755	0.713196	0.568704	0.480849	0.68456	0.46377	0.823847	0.782033	0.649847	0.855282
cg08357990	-0.0221771	0.758696	0.234604	0.0721642	0.106963	0.190101	0.0739141	0.111055	0.0530312	0.0601154	0.256142	0.103844	0.131115	0.127164	0.48534	0.784978	0.116933	0.15167	0.0459562	0.182338	0.0609808	0.118819
cg24064266	-0.169648	0.446884	0.861683	0.792085	0.614151	0.573508	0.669911	0.306835	0.762442	0.540012	0.656046	0.861076	0.871173	0.31993	0.595324	0.112028	0.920698	0.824054	0.816801	0.750797	0.648279	0.891283
cg17416730	0.0211378	0.0428518	0.0215783	0.138425	0.115233	0.0855578	0.0575157	0.105403	0.0518541	0.0867413	0.0600809	0.0182507	0.0314125	0.0236588	0.363461	0.052753	0.416567	0.106002	0.0687592	0.020001	0.0959869	0.131119
cg05311589	-0.317801	0.0206859	0.0276782	0.805517	0.097575	0.0821352	0.171866	0.0588799	0.02291	0.0524749	0.0227033	0.328091	0.188668	0.782059	0.705675	0.42527	0.695579	0.615292	0.0304868	0.855007	0.0612511	0.0729179
cg04674508	0.00389533	0.260061	0.190191	0.184684	0.168573	0.25756	0.253052	0.0828398	0.0417254	0.132249	0.238217	0.170324	0.0334555	0.242638	0.290453	0.547533	0.214847	0.134291	0.0948478	0.0663722	0.116562	0.191253
cg07809589	-0.017086	0.0794933	0.122474	0.0294641	0.0600039	0.078056	0.0756962	0.0436445	0.0444162	0.0368723	0.0716293	0.0312403	0.155045	0.0559333	0.103643	0.464826	0.53761	0.0825505	0.435131	0.0313792	0.0619903	0.0182378
cg02244695	-0.317546	0.0496566	0.0454492	0.0803049	0.0374152	0.0611227	0.0415344	0.0369494	0.035419	0.0442937	0.127694	0.057416	0.118542	0.3533	0.85727	0.937218	0.5364	0.170235	0.370379	0.108949	0.595392	0.6329
cg24608182	0.205308	0.954841	0.901859	0.918625	0.731426	0.800549	0.866761	0.529782	0.665192	0.847126	0.656948	0.937523	0.365999	0.0966237	0.882756	0.919603	0.711793	0.626689	0.292939	0.917681	0.392021	0.606898
cg20810681	-0.13417	0.191963	0.907451	0.938122	0.0342828	0.104321	0.0343162	0.0976937	0.0288819	0.0283102	0.265357	0.0241465	0.198371	0.178952	0.696154	0.470143	0.0292875	0.83242	0.618266	0.812073	0.0512606	0.0267131
cg00589850	-0.172801	0.669318	0.557741	0.795202	0.604431	0.770181	0.642567	0.487248	0.687634	0.51182	0.33787	0.922621	0.74997	0.826681	0.877753	0.524772	0.805304	0.496291	0.893198	0.825433	0.769358	0.852105
cg24446178	-0.412821	0.429991	0.0487485	0.322001	0.287614	0.343454	0.122575	0.133541	0.0866016	0.0878428	0.253539	0.109506	0.452892	0.320477	0.65312	0.716417	0.739254	0.454533	0.619676	0.473047	0.81647	0.707332
cg27479634	-0.0726098	0.0990642	0.0589396	0.064718	0.143073	0.193965	0.114303	0.091691	0.0941666	0.0974858	0.22042	0.0469282	0.120765	0.107741	0.170895	0.432788	0.340699	0.169297	0.264369	0.254011	0.0597069	0.0421116
cg11969002	-0.487642	0.0800297	0.394611	0.78054	0.112588	0.19012	0.108137	0.103991	0.104564	0.327767	0.0782836	0.0398879	0.0226064	0.921683	0.949029	0.239615	0.81935	0.922153	0.562095	0.96534	0.446538	0.638367
cg25796915	-0.310903	0.550092	0.948155	0.844996	0.669996	0.555277	0.65049	0.456171	0.44403	0.555116	0.506783	0.854963	0.877397	0.891199	0.939767	0.969403	0.815471	0.782259	0.901092	0.792771	0.726303	0.941653
cg06654537	-0.451344	0.661745	0.815417	0.583589	0.0873917	0.204619	0.42673	0.0481854	0.117685	0.074409	0.276673	0.606273	0.670123	0.40857	0.797332	0.0720305	0.763516	0.733336	0.641802	0.722555	0.605059	0.817845
cg19056927	-0.0224512	0.350239	0.452401	0.613543	0.337507	0.477327	0.473557	0.434787	0.34253	0.460709	0.219457	0.540879	0.211039	0.631591	0.483625	0.438333	0.693867	0.133337	0.348283	0.46608	0.580756	0.756111
cg24616828	0.0422052	0.94524	0.462721	0.494089	0.809297	0.915206	0.763353	0.809032	0.72014	0.874992	0.455506	0.764446	0.774404	0.769208	0.804799	0.907976	0.259643	0.547521	0.780494	0.810636	0.570253	0.613135
cg26563583	-0.26497	0.0410202	0.0201037	0.0207933	0.0166664	0.02558	0.0178504	0.0212686	0.00937928	0.0121393	0.292856	0.0181194	0.00986143	0.0157771	0.550291	0.753519	0.897265	0.55895	0.0140349	0.254232	0.312386	0.277291
cg02760293	-0.305232	0.168079	0.0301195	0.210764	0.348176	0.148896	0.186536	0.351845	0.118736	0.108536	0.177219	0.0408717	0.500981	0.437042	0.387006	0.661306	0.715417	0.131963	0.711174	0.44564	0.562353	0.529286
cg03171924	0.557354	0.100839	0.0579326	0.357312	0.778091	0.712623	0.754416	0.281048	0.634721	0.822187	0.092464	0.115709	0.0554541	0.0567665	0.26326	0.137649	0.0602403	0.184447	0.0622687	0.0343428	0.0931871	0.0597927
cg10359480	-0.127666	0.891449	0.950529	0.923847	0.895031	0.779993	0.584708	0.571308	0.579631	0.665176	0.806048	0.94144	0.917751	0.919123	0.890738	0.840869	0.80947	0.960237	0.94149	0.906556	0.803259	0.908761
cg23626798	-0.336782	0.386172	0.457704	0.115382	0.539629	0.657856	0.130822	0.420488	0.383063	0.231884	0.501943	0.438704	0.477676	0.685896	0.904028	0.815023	0.43326	0.837945	0.857765	0.281934	0.760011	0.808909
cg08253704	-0.0344044	0.127363	0.215048	0.280377	0.260006	0.201023	0.163263	0.213672	0.238367	0.174606	0.299377	0.260981	0.276155	0.191332	0.193862	0.24138	0.319316	0.281556	0.157628	0.254774	0.0915601	0.116284
cg04920649	-0.00388092	0.135108	0.443353	0.673783	0.0446361	0.0547172	0.0391337	0.0722546	0.0381153	0.0533702	0.0612459	0.0428366	0.0559503	0.0460433	0.0974123	0.501513	0.0412766	0.307181	0.313284	0.154151	0.0351038	0.031657
cg22464105	0.175784	0.139663	0.033178	0.304472	0.569905	0.527029	0.495494	0.561528	0.339243	0.525386	0.338993	0.142307	0.33325	0.590377	0.238812	0.729315	0.596937	0.135143	0.325358	0.314061	0.270901	0.261884
cg13859958	-0.047949	0.0355104	0.0242217	0.0328084	0.0260794	0.0538886	0.0222609	0.105768	0.022093	0.0963959	0.0898312	0.0245625	0.0791916	0.849067	0.0437097	0.909801	0.0823231	0.197479	0.0185146	0.673648	0.0458407	0.061853
cg17067528	-0.250522	0.118644	0.600231	0.505796	0.177589	0.360165	0.233522	0.142455	0.148236	0.323605	0.111903	0.0435664	0.0219618	0.86409	0.962269	0.594746	0.273834	0.82054	0.223135	0.894292	0.373342	0.65502
cg08974518	-0.182216	0.712791	0.947182	0.887259	0.803788	0.662885	0.709545	0.680694	0.619436	0.834118	0.60585	0.38197	0.887389	0.920038	0.862545	0.80736	0.929701	0.959901	0.557816	0.939115	0.902625	0.92712
cg12311882	-0.0575971	0.0264781	0.0184584	0.0282142	0.026833	0.071782	0.0179387	0.0483773	0.0160785	0.0338518	0.100333	0.0214954	0.053077	0.558746	0.0685274	0.89579	0.10546	0.184364	0.0203903	0.620033	0.0306527	0.0227348
cg17963193	0.413594	0.500293	0.0271318	0.674741	0.660143	0.705495	0.736031	0.379257	0.618104	0.713198	0.0430173	0.0154263	0.15697	0.364145	0.44186	0.557707	0.42269	0.303457	0.0532476	0.454239	0.189641	0.187301
cg12901182	-0.667051	0.0424293	0.0346003	0.0371278	0.0284185	0.100476	0.0299071	0.0211312	0.0256393	0.0476663	0.522485	0.152448	0.0255603	0.952928	0.892876	0.880818	0.890391	0.881703	0.0234407	0.883657	0.4323	0.25587
cg18924222	-0.589172	0.154645	0.72894	0.702604	0.0637381	0.0873501	0.121935	0.221252	0.110084	0.0973359	0.378642	0.412018	0.26527	0.8017	0.756355	0.413606	0.908739	0.665858	0.26701	0.768147	0.758926	0.904685
cg10224937	0.0648666	0.566706	0.886351	0.745298	0.778436	0.381358	0.927549	0.755621	0.909313	0.643233	0.631672	0.368186	0.702143	0.760274	0.954886	0.873605	0.786489	0.679366	0.759988	0.662495	0.474981	0.520799
cg02667677	-0.286672	0.770791	0.888216	0.873718	0.537891	0.537098	0.248955	0.420639	0.197325	0.394445	0.508332	0.726022	0.800798	0.868721	0.884552	0.846741	0.68556	0.890768	0.856919	0.896683	0.644831	0.698606
cg21306540	-0.20426	0.0613727	0.556007	0.027985	0.0417329	0.0488493	0.0169146	0.11178	0.0394806	0.0842826	0.225016	0.0292402	0.281204	0.336299	0.677343	0.866848	0.822378	0.13971	0.620251	0.139848	0.119686	0.0222038
cg00425213	0.0131328	0.547884	0.944548	0.927107	0.92051	0.903252	0.877136	0.891554	0.803036	0.804811	0.875293	0.87508	0.827278	0.873648	0.947551	0.62816	0.922861	0.882333	0.356579	0.881548	0.88901	0.916566
cg00673059	0.220189	0.730214	0.401612	0.419685	0.725786	0.919391	0.810312	0.607028	0.644407	0.739576	0.332064	0.858225	0.721383	0.329209	0.485935	0.143817	0.436747	0.699966	0.835254	0.525259	0.548828	0.427245
cg08703540	-0.00929397	0.322012	0.253674	0.854134	0.00595002	0.0165811	0.00974629	0.0245849	0.00799031	0.0109052	0.015111	0.0111849	0.031206	0.0152711	0.0450043	0.412412	0.00896178	0.197933	0.374364	0.038592	0.0205442	0.00763646
cg05447343	0.319915	0.908587	0.613985	0.247338	0.435546	0.433778	0.481698	0.405508	0.302857	0.179011	0.693458	0.0307974	0.781669	0.0626947	0.0388683	0.0309951	0.171603	0.301663	0.423327	0.0467844	0.14177	0.0859556
cg15877238	-0.134852	0.113931	0.201883	0.06219	0.0557247	0.221635	0.0439155	0.0628365	0.0750991	0.027807	0.14227	0.171364	0.535582	0.342248	0.146553	0.695703	0.0727277	0.354021	0.0450249	0.753061	0.177854	0.217523
cg11715966	-0.283315	0.627626	0.887905	0.600819	0.651971	0.741686	0.728231	0.396279	0.511464	0.613185	0.902911	0.843549	0.360214	0.943083	0.864903	0.758818	0.921814	0.948091	0.940961	0.916598	0.919577	0.905284
cg25120945	-0.0114351	0.0257216	0.0188573	0.0137198	0.0275075	0.00749826	0.0210802	0.0334439	0.0557761	0.0564696	0.0395604	0.0233069	0.0235989	0.0401566	0.108277	0.200305	0.0499086	0.0970185	0.034753	0.0252561	0.0321157	0.0206257
cg02886033	0.0549793	0.704197	0.822946	0.831838	0.846143	0.881356	0.883946	0.813984	0.854604	0.755541	0.701341	0.247015	0.864158	0.834407	0.86092	0.661727	0.81478	0.738936	0.946274	0.8434	0.600829	0.476047
cg05068202	0.579791	0.0541312	0.607837	0.909199	0.735279	0.676193	0.814036	0.797766	0.932516	0.898594	0.284587	0.0714093	0.13784	0.151363	0.0516365	0.35725	0.957141	0.483051	0.150491	0.130372	0.744227	0.877417
cg02986414	0.592565	0.899793	0.0181177	0.970454	0.917527	0.636343	0.767605	0.736656	0.900213	0.946824	0.354475	0.0465188	0.30746	0.451059	0.846808	0.891456	0.293428	0.306998	0.150967	0.419228	0.286264	0.20027
cg06653796	0.0402354	0.773804	0.508721	0.388205	0.531661	0.387151	0.82507	0.48039	0.82129	0.800288	0.173081	0.707057	0.519875	0.391106	0.56151	0.294516	0.729763	0.761202	0.473418	0.433786	0.437223	0.509432
cg02002960	-0.0279243	0.951295	0.879943	0.724939	0.856817	0.929494	0.853782	0.886178	0.800617	0.839231	0.670693	0.674708	0.925772	0.931892	0.923858	0.889712	0.87977	0.910721	0.814282	0.924813	0.875334	0.81578
cg15880846	-0.00758541	0.0489285	0.0102383	0.0354488	0.0131544	0.0441635	0.0100661	0.0164662	0.0102514	0.0104653	0.0304135	0.0179761	0.455049	0.00943871	0.0321595	0.119659	0.0178494	0.0289332	0.0044149	0.0235035	0.0119586	0.0139181
cg00354572	0.191725	0.331252	0.0934752	0.898337	0.715629	0.723798	0.669367	0.355584	0.69541	0.643675	0.137109	0.019268	0.75905	0.768744	0.445933	0.521758	0.0418314	0.730537	0.840611	0.509352	0.0767871	0.0734227
cg00010853	-0.218157	0.426276	0.0864635	0.295591	0.363601	0.300712	0.27489	0.287637	0.186515	0.273156	0.61004	0.61161	0.499276	0.35369	0.296536	0.51231	0.543922	0.551557	0.132678	0.539352	0.110801	0.105586
cg07935886	0.121529	0.215213	0.519658	0.142735	0.357658	0.0426186	0.049245	0.302019	0.413907	0.0160419	0.332351	0.0348362	0.0919297	0.33143	0.635645	0.794137	0.0730099	0.255371	0.0634354	0.0954383	0.0717772	0.075725
cg17115250	-0.00638513	0.0856146	0.0189281	0.0731264	0.0602818	0.128062	0.0357039	0.02335	0.0180673	0.0118186	0.074594	0.0249567	0.880173	0.0193651	0.0449592	0.0909274	0.0208251	0.15085	0.0079895	0.0348591	0.0798637	0.0392188
cg18956714	-0.0735093	0.0685129	0.025355	0.868146	0.568632	0.541642	0.69669	0.543154	0.506363	0.497374	0.54713	0.902688	0.0239608	0.258176	0.922835	0.669505	0.905358	0.560797	0.813269	0.512048	0.391184	0.770457
cg04697262	-0.068916	0.330199	0.392216	0.721254	0.884781	0.822853	0.787312	0.630804	0.943908	0.92174	0.645516	0.60513	0.85195	0.860506	0.822637	0.372709	0.888966	0.908434	0.909542	0.893312	0.711751	0.917735
cg00816290	-0.459061	0.0267235	0.0242514	0.729887	0.0323185	0.109067	0.0829942	0.0191221	0.0544724	0.10565	0.0169744	0.349448	0.100578	0.739159	0.700477	0.93058	0.794741	0.677618	0.00846915	0.860997	0.0461724	0.0502469
cg15984661	-0.752196	0.0383879	0.430611	0.0590547	0.0397038	0.156547	0.241096	0.0363319	0.0291582	0.0329832	0.619241	0.368504	0.0249293	0.897058	0.896698	0.380498	0.882712	0.8042	0.7796	0.821884	0.537012	0.869161
cg01436279	-0.0216539	0.869148	0.679881	0.728215	0.522999	0.912096	0.71241	0.632549	0.776189	0.702065	0.879097	0.513356	0.210862	0.85335	0.853344	0.871479	0.824253	0.643874	0.626549	0.594653	0.603477	0.901351
cg05547902	0.00691423	0.0848545	0.655531	0.845156	0.0186457	0.111161	0.0225806	0.0612572	0.0791987	0.0545583	0.0532142	0.0359945	0.0725145	0.0720544	0.0992886	0.441814	0.0350506	0.402489	0.505946	0.26749	0.0386688	0.026807
cg12034345	-0.00815642	0.0497528	0.0388939	0.0234546	0.0499092	0.0575611	0.0627875	0.0630641	0.112861	0.0590976	0.0720798	0.0550455	0.0593553	0.0774843	0.150977	0.167119	0.0438262	0.132039	0.0838345	0.0259133	0.0541913	0.0444765
cg13273396	0.539559	0.58976	0.543771	0.980125	0.804808	0.876615	0.749653	0.638069	0.943337	0.809239	0.102973	0.0434065	0.953988	0.750253	0.104539	0.937565	0.0821444	0.842196	0.921298	0.425958	0.0304338	0.0644958
cg26093711	-0.761609	0.051285	0.0178769	0.0219106	0.00644122	0.0211163	0.0133139	0.00578461	0.00613674	0.00769071	0.687666	0.0188941	0.0072358	0.928466	0.962424	0.862179	0.941214	0.920652	0.00819539	0.911576	0.383951	0.205191
cg08507975	0.0373419	0.551593	0.521129	0.878871	0.904731	0.815211	0.942701	0.556751	0.91965	0.87844	0.706042	0.43065	0.885543	0.845898	0.836299	0.897623	0.652362	0.867288	0.89852	0.748901	0.654205	0.895495
cg27451508	-0.0171944	0.948093	0.695929	0.927033	0.717623	0.79152	0.772765	0.639477	0.564898	0.784988	0.803442	0.0914554	0.660962	0.818529	0.866712	0.932589	0.728394	0.847973	0.580772	0.883352	0.776477	0.686661
cg08774231	-0.0123479	0.0474797	0.0345982	0.0182625	0.0194329	0.0222759	0.0250047	0.0230245	0.0173663	0.0180142	0.0194557	0.0422884	0.0232468	0.0279794	0.0441127	0.0519021	0.0360328	0.020117	0.0158508	0.108759	0.04007	0.0332149
cg11294513	0.000933713	0.116643	0.0116367	0.276671	0.0239768	0.0166684	0.0190863	0.0214286	0.0143415	0.0226933	0.0152779	0.0244539	0.15269	0.0139217	0.0192468	0.0338349	0.311921	0.0149618	0.184325	0.0171616	0.0101036	0.021743
cg24343973	-0.257987	0.489439	0.0881651	0.107569	0.819826	0.667199	0.672987	0.55763	0.755924	0.538291	0.708378	0.735348	0.521651	0.936931	0.556713	0.522952	0.831962	0.906356	0.921294	0.799272	0.859849	0.893011
cg00037856	-0.0381397	0.150148	0.39471	0.0507077	0.298271	0.329355	0.0878602	0.343	0.212292	0.44859	0.380661	0.0953196	0.110748	0.374282	0.584358	0.29854	0.758792	0.472922	0.176352	0.533051	0.170863	0.0778568
cg01877565	0.0596974	0.595109	0.519	0.447113	0.572325	0.527379	0.581803	0.645631	0.572919	0.525006	0.247998	0.465212	0.441784	0.626833	0.504376	0.572294	0.265378	0.52088	0.524289	0.558811	0.354401	0.588691
cg27116819	0.0211626	0.0756675	0.0107851	0.897472	0.178592	0.52807	0.49618	0.0827707	0.0599154	0.146279	0.12095	0.507509	0.00677277	0.742689	0.100365	0.0793131	0.0168994	0.687974	0.129282	0.79823	0.0136129	0.262554
cg00985729	-0.169351	0.134394	0.525705	0.565891	0.270199	0.411409	0.283897	0.182971	0.153615	0.306882	0.150612	0.116697	0.0920165	0.846399	0.895354	0.401912	0.47732	0.74457	0.312196	0.784745	0.429175	0.715246
cg27318318	0.0111641	0.0570017	0.0645442	0.051643	0.0318887	0.0435133	0.0301465	0.0223153	0.0166447	0.0846102	0.0619667	0.00545292	0.0185552	0.0241358	0.114461	0.0773357	0.0393488	0.0956281	0.0238076	0.0543309	0.0253496	0.0162465
cg04454576	0.559158	0.876956	0.079579	0.882531	0.746867	0.706554	0.880797	0.724569	0.80602	0.820778	0.428243	0.111786	0.242031	0.420979	0.0859439	0.182235	0.366594	0.59523	0.32705	0.0686335	0.251693	0.0668374
cg12132133	-0.0465059	0.104457	0.304527	0.023348	0.0802846	0.0660458	0.0259862	0.057418	0.0560512	0.0454804	0.0863479	0.0233111	0.253779	0.0688017	0.18686	0.910873	0.517889	0.1215	0.474641	0.0302688	0.052082	0.026939
cg02767613	0.342784	0.0644431	0.0165572	0.913476	0.620484	0.860863	0.844787	0.365889	0.549417	0.706064	0.617302	0.0197224	0.0607775	0.0530747	0.128703	0.39571	0.0312244	0.473802	0.879053	0.15969	0.734953	0.929965
cg26984869	-0.0350601	0.0677161	0.0289498	0.0310744	0.0358836	0.0459316	0.0434038	0.0490344	0.0190117	0.0323115	0.0365133	0.0472482	0.0264236	0.0325908	0.627884	0.226139	0.0454612	0.450134	0.875876	0.154153	0.025892	0.0946392
cg09016822	-0.303223	0.0332559	0.32401	0.520858	0.0626951	0.0902593	0.0727463	0.0396563	0.0446648	0.262564	0.0401261	0.0593013	0.0182591	0.850985	0.894436	0.122081	0.51239	0.725489	0.239375	0.95316	0.239549	0.535696
cg15849060	0.490791	0.888725	0.932532	0.795005	0.839973	0.7392	0.771729	0.790219	0.900473	0.578639	0.842772	0.102632	0.929328	0.0952883	0.130245	0.15769	0.71531	0.363958	0.772617	0.139187	0.394443	0.244471
cg10040329	-0.0066401	0.0364917	0.0905459	0.0859612	0.0270874	0.0402936	0.0550867	0.025664	0.0230138	0.0237956	0.523077	0.0266721	0.405796	0.0153263	0.0595915	0.311191	0.0213403	0.179297	0.0164932	0.0176218	0.270271	0.0160802
cg01819512	0.186972	0.875238	0.899534	0.890414	0.718688	0.806382	0.78848	0.789193	0.894003	0.839702	0.559122	0.408323	0.707644	0.597817	0.907074	0.871628	0.819621	0.541202	0.870102	0.801578	0.541935	0.442048
cg14969744	-0.0669994	0.267232	0.0663431	0.687263	0.121579	0.168982	0.200234	0.249718	0.171588	0.158896	0.13467	0.0404666	0.518873	0.14549	0.0645888	0.330277	0.918738	0.251083	0.521131	0.230763	0.228243	0.246412
cg04817300	-0.0981483	0.810912	0.592685	0.962227	0.434428	0.848528	0.614385	0.579074	0.424794	0.404935	0.884384	0.130502	0.714423	0.667244	0.897109	0.718535	0.559089	0.730962	0.637009	0.786893	0.376534	0.154896
cg00278359	0.110087	0.685616	0.92272	0.794396	0.765965	0.524959	0.54795	0.415751	0.710613	0.541896	0.565342	0.541136	0.702023	0.58147	0.590058	0.757177	0.569587	0.692579	0.746633	0.506915	0.375599	0.552425
cg17636033	0.141944	0.382371	0.432296	0.740586	0.369105	0.563977	0.332559	0.521864	0.315552	0.146838	0.54422	0.0336126	0.345298	0.284742	0.232857	0.178044	0.247996	0.24936	0.343831	0.0779626	0.0981298	0.0702958
cg10749822	0.242597	0.673894	0.785394	0.745892	0.208657	0.437857	0.220805	0.217946	0.1669	0.471472	0.3598	0.0992727	0.216696	0.140196	0.579446	0.615344	0.173823	0.233799	0.240042	0.130549	0.158715	0.0631428
cg22076311	-0.181437	0.767314	0.958111	0.971773	0.838383	0.685669	0.59811	0.703443	0.834303	0.713188	0.884616	0.971845	0.951776	0.961692	0.917085	0.745247	0.938084	0.966126	0.968278	0.945727	0.943414	0.956401
cg21442335	0.382294	0.458831	0.0221892	0.667547	0.685353	0.731677	0.73125	0.309323	0.738852	0.647323	0.14802	0.0231978	0.248499	0.383074	0.478583	0.696858	0.612581	0.287637	0.0827248	0.398679	0.28287	0.22495
cg22457903	-0.235514	0.655474	0.383672	0.414755	0.428652	0.590682	0.122692	0.404884	0.362398	0.295497	0.520835	0.404765	0.513663	0.799139	0.774819	0.798524	0.361759	0.733277	0.66044	0.500859	0.620357	0.662092
cg08693474	-0.128532	0.142275	0.0321274	0.0510471	0.12117	0.0809902	0.309561	0.0624385	0.285936	0.110639	0.316075	0.113371	0.19533	0.0972938	0.684361	0.153351	0.877723	0.456175	0.103817	0.140226	0.283011	0.365865
cg07769074	-0.16441	0.0283163	0.0192019	0.0149986	0.0130996	0.0350561	0.00119696	0.0125577	0.0115365	0.0117398	0.00497553	0.0108462	0.0152437	0.168925	0.65147	0.858289	0.215099	0.0321569	0.186095	0.12326	0.456219	0.451724
cg24793124	-0.201639	0.863408	0.961415	0.923635	0.893181	0.494152	0.523409	0.715128	0.310242	0.498386	0.900833	0.917617	0.952071	0.963954	0.911778	0.928005	0.901256	0.929089	0.915916	0.937917	0.862517	0.91559
cg19889666	-0.128461	0.918188	0.703168	0.922519	0.714233	0.865076	0.735011	0.635528	0.637876	0.628627	0.874998	0.392556	0.81039	0.906634	0.926575	0.890298	0.785508	0.877146	0.761703	0.891498	0.647969	0.636483
cg26714626	0.0410674	0.100201	0.18794	0.276681	0.133683	0.225357	0.135314	0.138154	0.0707165	0.136358	0.048216	0.0553659	0.0921507	0.280035	0.808552	0.0984301	0.0353512	0.161346	0.599307	0.348826	0.080986	0.0501675
cg25987744	-0.696545	0.213249	0.625503	0.140695	0.0405428	0.165077	0.374349	0.0436324	0.129884	0.105749	0.524437	0.420057	0.0255121	0.90378	0.89156	0.857115	0.881169	0.822785	0.851695	0.9132	0.622256	0.756123
cg02268620	-0.0172001	0.912109	0.931897	0.971723	0.884349	0.957188	0.891277	0.944527	0.935043	0.909407	0.948643	0.904738	0.873481	0.982409	0.96044	0.702364	0.916233	0.952766	0.954784	0.865919	0.949551	0.980663
cg09593286	-0.286214	0.119107	0.0534047	0.0845445	0.0464712	0.0773894	0.0568911	0.0383234	0.0793417	0.0476485	0.0621758	0.0822582	0.0544104	0.317193	0.836374	0.790566	0.369018	0.82156	0.842086	0.71547	0.062591	0.242407
cg23400942	0.0387923	0.136192	0.957446	0.926173	0.745644	0.487659	0.818101	0.574252	0.476329	0.621165	0.391824	0.0332273	0.949527	0.356845	0.450279	0.59393	0.94637	0.952214	0.570815	0.625825	0.680972	0.383257
cg03924136	0.163086	0.4254	0.270927	0.219024	0.488168	0.524234	0.640762	0.45137	0.458166	0.771427	0.225344	0.49458	0.584046	0.237899	0.255805	0.727948	0.285474	0.393055	0.304686	0.40973	0.247956	0.284613
cg09951047	-0.0322097	0.883542	0.984716	0.954458	0.913962	0.714871	0.909083	0.917382	0.811239	0.822334	0.597039	0.96065	0.591377	0.967033	0.884454	0.753375	0.979318	0.98472	0.934097	0.909752	0.948489	0.95757
cg09809567	-0.49752	0.287039	0.770069	0.948068	0.143609	0.201522	0.243471	0.344913	0.1617	0.362139	0.439956	0.464028	0.448581	0.882238	0.890826	0.502487	0.941935	0.705258	0.285183	0.922045	0.86386	0.957415
cg21618521	0.11535	0.89439	0.472044	0.758601	0.70364	0.649607	0.805867	0.567218	0.650928	0.653088	0.579086	0.227052	0.400184	0.204884	0.907192	0.732535	0.861596	0.477537	0.496389	0.443013	0.654759	0.63953
cg18850418	-0.225755	0.22762	0.247997	0.271124	0.15255	0.2946	0.269967	0.171577	0.218843	0.108147	0.171731	0.25706	0.721147	0.707764	0.407316	0.942362	0.229605	0.572257	0.18542	0.920828	0.42317	0.483581
cg24024424	-0.185466	0.522848	0.363674	0.666706	0.432319	0.537713	0.50901	0.44216	0.441943	0.459907	0.266218	0.693123	0.626863	0.663885	0.735295	0.60566	0.70773	0.386855	0.782651	0.609261	0.544887	0.674479
cg20261859	0.249267	0.928712	0.687106	0.968284	0.892788	0.828209	0.949211	0.751792	0.933844	0.891608	0.558011	0.361038	0.70172	0.615245	0.98024	0.800577	0.938305	0.314645	0.94742	0.598529	0.671797	0.580025
cg18486698	0.00552534	0.141535	0.0206582	0.19124	0.0458919	0.127278	0.0407825	0.0493367	0.0179246	0.15555	0.0939927	0.0100854	0.043432	0.0423885	0.227489	0.0694258	0.0329986	0.0784415	0.0441907	0.0732177	0.0409617	0.0270028
cg08746486	-0.103807	0.746642	0.921745	0.903396	0.931374	0.735829	0.796577	0.67221	0.474446	0.693015	0.677397	0.0699241	0.90982	0.757574	0.908487	0.887164	0.899121	0.952047	0.813733	0.58163	0.621808	0.89622
cg10003213	-0.00141945	0.067787	0.064277	0.0139779	0.0433637	0.0399274	0.0254959	0.0623386	0.031004	0.102142	0.13357	0.0177582	0.0206579	0.0669408	0.0550933	0.892278	0.0254881	0.144868	0.0222625	0.519861	0.034473	0.0185504
cg01877937	-0.418608	0.216984	0.465795	0.113911	0.38952	0.888905	0.0635663	0.456047	0.156857	0.183279	0.226068	0.429837	0.442965	0.588164	0.683021	0.784753	0.0436985	0.909655	0.939321	0.175681	0.881325	0.967558
cg00930833	0.0103652	0.0282983	0.00729995	0.0102413	0.0441868	0.0935528	0.0364951	0.0847321	0.0147478	0.0396402	0.115518	0.0166392	0.0117254	0.0635372	0.0303327	0.208614	0.0219271	0.0775259	0.00986854	0.0550265	0.0173069	0.0157724
cg12017968	-0.13002	0.683498	0.892218	0.8404	0.484754	0.631254	0.665591	0.638154	0.586655	0.513415	0.556004	0.654551	0.315424	0.748676	0.798119	0.948008	0.944449	0.875604	0.691515	0.872962	0.787672	0.745341
cg00983956	-0.0126466	0.045043	0.013085	0.595147	0.00483877	0.0472342	0.0256808	0.0278244	0.0158357	0.0117226	0.0461479	0.00936075	0.0959354	0.0139431	0.0635683	0.152226	0.556577	0.0141034	0.536395	0.0305069	0.0256527	0.0281828
cg09229423	0.000325737	0.870044	0.93988	0.878994	0.910389	0.855082	0.907694	0.905411	0.970586	0.834021	0.923107	0.929403	0.888465	0.920146	0.848872	0.607131	0.962037	0.934518	0.958364	0.883638	0.866162	0.890025
cg02905198	-0.0098839	0.0921949	0.072314	0.0278763	0.0959034	0.048328	0.0890912	0.0567952	0.0850168	0.0948064	0.214596	0.0388022	0.0785044	0.0627633	0.0795544	0.353796	0.133037	0.164	0.166139	0.110247	0.049437	0.0467944
cg09648269	0.14874	0.174776	0.0239866	0.390412	0.544893	0.384334	0.581756	0.478662	0.604942	0.348155	0.0811465	0.0505116	0.249527	0.426687	0.257433	0.214878	0.399185	0.288482	0.120296	0.392309	0.198287	0.233816
cg14977069	0.00941695	0.673013	0.616016	0.60389	0.530739	0.625913	0.708424	0.526615	0.524706	0.616756	0.319761	0.690855	0.474589	0.483793	0.640975	0.868988	0.600456	0.864086	0.506998	0.633687	0.612741	0.521565
cg11114504	0.231191	0.167875	0.709765	0.68602	0.591618	0.451338	0.838365	0.653294	0.794237	0.564245	0.38083	0.272204	0.480875	0.493553	0.372054	0.216096	0.733601	0.388063	0.711625	0.536624	0.449784	0.394423
cg16562724	0.0164023	0.304719	0.0694584	0.111871	0.131039	0.156714	0.14953	0.163258	0.101256	0.0893672	0.271371	0.0683974	0.58505	0.0794094	0.170325	0.15745	0.101902	0.127373	0.243363	0.0657132	0.0906986	0.0685958
cg10573915	-0.436449	0.421572	0.52055	0.879198	0.234738	0.112426	0.119782	0.202772	0.0144682	0.180633	0.308779	0.314461	0.300556	0.682775	0.795441	0.749428	0.728522	0.825254	0.430085	0.708992	0.292571	0.595666
cg25705558	-0.011516	0.365279	0.364268	0.92068	0.0226598	0.0284182	0.0182678	0.0303688	0.0113676	0.0290676	0.0419923	0.0161053	0.0512928	0.0164641	0.0792373	0.806688	0.0246976	0.310142	0.479356	0.0328745	0.0391748	0.0183874
cg26465391	-0.0143144	0.29212	0.0217787	0.296773	0.0217163	0.0403684	0.0215448	0.0334368	0.0180179	0.01892	0.0346947	0.0344863	0.175002	0.0248663	0.0241489	0.0650864	0.499478	0.03203	0.918065	0.0353609	0.0412437	0.0368252
cg01624763	0.14505	0.588907	0.957039	0.894747	0.816005	0.721034	0.802025	0.619763	0.897662	0.681717	0.19518	0.0228528	0.86575	0.962796	0.468099	0.845851	0.17619	0.912093	0.919543	0.911832	0.224368	0.140589
cg08369943	-0.0905715	0.553361	0.215475	0.409583	0.434747	0.647732	0.638482	0.67201	0.572673	0.686438	0.472568	0.408098	0.52626	0.787037	0.672043	0.898939	0.577985	0.809554	0.654446	0.571691	0.816603	0.689869
cg05505450	-0.699612	0.0575476	0.0324495	0.0195816	0.0186789	0.0453111	0.0140198	0.0161533	0.0151856	0.0141021	0.736255	0.0259779	0.0205165	0.923043	0.954244	0.879532	0.941407	0.846532	0.0149452	0.700326	0.298888	0.15272
cg17383727	-0.0891712	0.405904	0.915321	0.875761	0.841444	0.495257	0.743429	0.673419	0.440671	0.739577	0.294361	0.089063	0.93922	0.800476	0.816885	0.840612	0.946381	0.974238	0.755882	0.786059	0.883734	0.903543
cg09973548	0.270643	0.500145	0.724831	0.791299	0.813767	0.512201	0.800606	0.684711	0.868228	0.742547	0.489931	0.0371566	0.388342	0.339193	0.744223	0.535969	0.749912	0.195919	0.696556	0.454015	0.489793	0.269147
cg07403400	-0.0433337	0.13027	0.311545	0.0772611	0.0998386	0.0521687	0.117057	0.0441438	0.193384	0.131808	0.149216	0.0365416	0.171566	0.0822946	0.1303	0.447448	0.256217	0.186543	0.328266	0.272215	0.0251975	0.033397
cg06407172	-0.1408	0.639163	0.798266	0.875591	0.788931	0.556214	0.58712	0.623568	0.54798	0.677592	0.399025	0.759607	0.563676	0.874043	0.770577	0.501421	0.828486	0.273112	0.801291	0.828856	0.789349	0.890907
cg23604212	-0.00478901	0.0579429	0.0238819	0.0924033	0.0535964	0.149674	0.053542	0.0601052	0.040138	0.0375763	0.0522495	0.0383028	0.06376	0.0873602	0.0874728	0.238087	0.0572063	0.0422447	0.0927792	0.0466767	0.0343434	0.0595646
cg17103217	0.00323028	0.199035	0.325323	0.423443	0.446123	0.479278	0.467388	0.487163	0.4852	0.324978	0.421895	0.0971119	0.241815	0.137831	0.811938	0.812906	0.811889	0.303447	0.463891	0.180518	0.533488	0.563726
cg25828462	-0.0590904	0.125396	0.605673	0.873783	0.0217687	0.0399749	0.0346107	0.0670286	0.0151888	0.0436296	0.0697368	0.0216966	0.119276	0.0861639	0.163647	0.383365	0.0212366	0.457484	0.441324	0.300075	0.0394382	0.0168481
cg26385222	-0.417871	0.106081	0.176988	0.453255	0.0642862	0.0450205	0.059201	0.063971	0.0310962	0.033381	0.537441	0.0239211	0.352665	0.242277	0.794535	0.855432	0.8333	0.244836	0.438296	0.215767	0.525387	0.729927
cg18394235	-0.140679	0.622933	0.252163	0.604406	0.591187	0.491707	0.446922	0.478935	0.453462	0.392619	0.458488	0.219897	0.552176	0.596776	0.656533	0.923049	0.605904	0.64889	0.473306	0.977183	0.633324	0.667671
cg19479765	0.0274413	0.950677	0.526417	0.434654	0.885717	0.917628	0.910838	0.897112	0.880743	0.707851	0.88806	0.730506	0.878959	0.566205	0.779675	0.962471	0.866737	0.860896	0.855654	0.864079	0.703921	0.54767
cg03092551	-0.587965	0.13637	0.191868	0.556644	0.272805	0.222754	0.191872	0.267859	0.422484	0.403172	0.853617	0.0896571	0.0533353	0.946152	0.86827	0.811543	0.917437	0.901833	0.0988882	0.909594	0.858032	0.71681
cg26472572	-0.0764144	0.894621	0.927375	0.0250128	0.0252105	0.0234999	0.0383364	0.267851	0.0102573	0.0407724	0.0150924	0.0182824	0.417787	0.013891	0.434358	0.0466057	0.0697384	0.130856	0.41803	0.545291	0.275894	0.0986457
cg22807519	-0.0549794	0.66013	0.841725	0.847026	0.675561	0.795527	0.785506	0.56967	0.758979	0.612275	0.844346	0.751669	0.668421	0.925436	0.730352	0.409365	0.868209	0.944399	0.926916	0.873115	0.699082	0.783571
cg14847009	-0.350001	0.332483	0.0977829	0.346697	0.304248	0.142208	0.211235	0.134152	0.0780084	0.113423	0.445618	0.218753	0.140104	0.193867	0.734145	0.937479	0.736294	0.538799	0.126174	0.397315	0.699478	0.78234
cg25855436	-0.135457	0.552907	0.674303	0.695269	0.638678	0.451678	0.565808	0.416035	0.549055	0.355078	0.286768	0.623121	0.513135	0.736206	0.802382	0.881645	0.704586	0.367215	0.672142	0.772832	0.614262	0.755552
cg12877039	-0.0807057	0.818066	0.913065	0.917389	0.817015	0.701529	0.81543	0.612186	0.91674	0.7581	0.517435	0.95583	0.917512	0.944894	0.84918	0.0832899	0.897555	0.575436	0.936206	0.897886	0.67905	0.931119
cg21447044	-0.441924	0.171875	0.0310662	0.208932	0.054856	0.112071	0.112392	0.0662944	0.089557	0.0516534	0.243601	0.123019	0.140984	0.454183	0.925583	0.945844	0.563717	0.820164	0.744945	0.808902	0.167771	0.499245
cg27156359	-0.549217	0.085799	0.411013	0.412536	0.106172	0.104585	0.0850362	0.0312232	0.100981	0.111217	0.438318	0.412193	0.134439	0.738329	0.897089	0.68407	0.765515	0.623534	0.147255	0.82657	0.576072	0.811731
cg11125714	-0.454367	0.025642	0.341973	0.019825	0.0286371	0.140811	0.25115	0.0245195	0.0330435	0.0257398	0.280206	0.283657	0.0155334	0.582374	0.815679	0.230955	0.523123	0.527427	0.442886	0.663148	0.441032	0.639864
cg22803868	-0.173071	0.600434	0.922163	0.0827706	0.162752	0.112538	0.0918619	0.297517	0.0889082	0.089609	0.0563499	0.0908941	0.435305	0.0582966	0.431268	0.0342814	0.166951	0.268804	0.40845	0.785394	0.522972	0.302413
cg19021076	-0.00483635	0.266202	0.02476	0.927088	0.511769	0.578594	0.641507	0.432287	0.211551	0.447891	0.385185	0.931407	0.0188014	0.905692	0.519513	0.0523832	0.0348521	0.888143	0.393794	0.975095	0.0815712	0.51166
cg24353535	0.149429	0.116577	0.0305636	0.657636	0.190294	0.17635	0.326334	0.301514	0.334145	0.214391	0.0684747	0.0175895	0.020203	0.197275	0.168104	0.137713	0.155564	0.080841	0.0415594	0.0481729	0.0614491	0.0499348
cg14904908	0.0362496	0.0719197	0.0412436	0.0965806	0.0957184	0.129483	0.102093	0.0824459	0.0817611	0.257719	0.126661	0.0188229	0.0487066	0.0713922	0.0863467	0.272292	0.0702309	0.088516	0.0440288	0.0230765	0.045946	0.0329085
cg24364827	0.0997432	0.0896539	0.0384352	0.098663	0.156014	0.17135	0.14661	0.198282	0.119995	0.177239	0.0301991	0.0411979	0.0578086	0.0110403	0.145812	0.411674	0.119434	0.176528	0.0234443	0.0297637	0.0505034	0.0432303
cg17980625	-0.196863	0.720833	0.583009	0.815514	0.623066	0.592837	0.749348	0.40013	0.570295	0.539012	0.437899	0.892048	0.791516	0.556114	0.959925	0.917124	0.786262	0.739579	0.869212	0.787886	0.775962	0.872567
cg12976581	0.00205787	0.0321314	0.029306	0.0457977	0.0323796	0.0203791	0.0258465	0.0218534	0.0161165	0.0161085	0.0215455	0.0240694	0.0167772	0.0141665	0.0183376	0.0141964	0.071664	0.0403631	0.0546761	0.0271556	0.023508	0.0814992
cg21961771	-0.351256	0.309999	0.0308885	0.203575	0.072795	0.16322	0.0666065	0.0962386	0.0583602	0.0302078	0.164329	0.0337131	0.345612	0.150152	0.528494	0.884636	0.606766	0.399185	0.448917	0.222987	0.575063	0.516547
cg16447012	0.0863426	0.598562	0.198365	0.91086	0.456854	0.24667	0.434285	0.306092	0.125218	0.18159	0.0522457	0.11576	0.670345	0.123244	0.504924	0.736847	0.232203	0.400749	0.350983	0.207297	0.150489	0.0671158
cg23288973	-0.576115	0.10826	0.483804	0.0278123	0.0194835	0.0313461	0.0828198	0.0127867	0.0135332	0.0817146	0.517497	0.358958	0.00959683	0.63332	0.764484	0.752866	0.538893	0.757555	0.426041	0.774001	0.581602	0.727718
cg19385331	-0.56353	0.143993	0.910886	0.431488	0.0769971	0.258019	0.427697	0.0278151	0.0748468	0.0674698	0.463003	0.691683	0.764878	0.471251	0.795172	0.0834062	0.909683	0.916386	0.683696	0.70075	0.714297	0.883355
cg11659501	0.299771	0.606632	0.158407	0.840182	0.685687	0.730836	0.827248	0.60373	0.899451	0.653641	0.130831	0.0430412	0.848151	0.606568	0.162761	0.913512	0.165264	0.769093	0.93675	0.711069	0.0377169	0.0444825
cg11644479	0.441497	0.887379	0.697658	0.84484	0.479713	0.552126	0.558616	0.597019	0.856937	0.540541	0.341332	0.0656707	0.0672423	0.170496	0.196704	0.221336	0.140549	0.435017	0.0652825	0.0416094	0.0959157	0.423085
cg22488000	-0.151105	0.749735	0.951471	0.930543	0.820814	0.688888	0.809228	0.596023	0.798958	0.681815	0.843409	0.955441	0.939843	0.95901	0.944685	0.794092	0.971801	0.905384	0.982531	0.957424	0.925794	0.974085
cg00739770	-0.00839148	0.563819	0.679136	0.856349	0.605778	0.745602	0.768555	0.659647	0.561855	0.658583	0.536019	0.557448	0.769981	0.854128	0.65002	0.822542	0.628347	0.799459	0.474717	0.873844	0.686056	0.598602
cg26795942	-0.00514997	0.0833769	0.013583	0.014618	0.0113606	0.0146386	0.0156442	0.0240333	0.0246935	0.00425754	0.0200725	0.0195047	0.0203845	0.0178069	0.0448295	0.0955414	0.0178555	0.0281326	0.0112747	0.0392845	0.0143145	0.0171967
cg08314603	0.24073	0.242908	0.0571025	0.595	0.637071	0.478328	0.493527	0.374375	0.595409	0.451108	0.191726	0.0532795	0.763021	0.82315	0.243977	0.231219	0.0744537	0.729655	0.713314	0.476095	0.118962	0.0889493
cg24698655	-0.0137457	0.133617	0.0412153	0.0684114	0.0265393	0.0641079	0.040616	0.03329	0.0304495	0.0272542	0.0954676	0.0351436	0.488646	0.0521333	0.0597501	0.133199	0.0422481	0.0881588	0.0289997	0.054905	0.0399206	0.0538184
cg13740929	-0.0143176	0.489026	0.481237	0.929217	0.663931	0.799581	0.813786	0.598463	0.637017	0.557766	0.762682	0.0684739	0.586109	0.0835978	0.786159	0.0797423	0.881109	0.575005	0.836039	0.485725	0.717867	0.71656
cg04956913	-0.366029	0.0810816	0.407246	0.468727	0.13465	0.308655	0.126433	0.0662771	0.13275	0.310086	0.0239057	0.0313279	0.0196561	0.774552	0.927959	0.512967	0.48839	0.765865	0.322024	0.88562	0.440846	0.683345
cg04907595	0.232313	0.101425	0.0306503	0.510782	0.378952	0.69975	0.23346	0.0924142	0.637	0.280922	0.0695833	0.0497204	0.0540569	0.0420751	0.255119	0.101612	0.042872	0.0385622	0.0411448	0.0616485	0.0383483	0.0474979
cg00577449	0.048987	0.190885	0.0557377	0.0445137	0.0856565	0.212907	0.146033	0.170089	0.645498	0.420798	0.132706	0.0281486	0.0207059	0.109499	0.216494	0.405275	0.32378	0.236118	0.0460089	0.526249	0.0589259	0.0395913
cg12821539	-0.550252	0.785855	0.844089	0.670578	0.0792075	0.147311	0.583259	0.0197578	0.0565868	0.0226611	0.338983	0.837586	0.625725	0.430396	0.913359	0.0187776	0.757739	0.878955	0.60728	0.934439	0.637387	0.893106
cg07716249	-0.239484	0.0713588	0.0575089	0.0500447	0.0415303	0.0485688	0.0336614	0.0518342	0.0429901	0.0371943	0.0502328	0.0597058	0.0579424	0.302396	0.812805	0.27371	0.311053	0.431058	0.105598	0.0637451	0.447793	0.772861
cg17143179	-0.093307	0.934537	0.976529	0.867943	0.920294	0.704265	0.800397	0.693752	0.836407	0.612293	0.920248	0.939241	0.937395	0.951787	0.922067	0.882685	0.92712	0.949203	0.939875	0.932307	0.827394	0.909338
cg15388309	-0.360273	0.643393	0.621634	0.456894	0.515988	0.723901	0.0660827	0.527758	0.495176	0.392376	0.672832	0.513972	0.640312	0.955503	0.96087	0.937113	0.58482	0.933506	0.944694	0.362993	0.819015	0.944145
cg00064261	0.19049	0.230375	0.0396508	0.577322	0.423469	0.479994	0.582669	0.244894	0.207922	0.342174	0.221014	0.0542995	0.0507008	0.0472522	0.0498331	0.536492	0.082355	0.355352	0.407165	0.069661	0.620342	0.770595
cg04298953	0.0346251	0.530748	0.232304	0.622142	0.431022	0.36637	0.483564	0.395651	0.234766	0.396069	0.324799	0.145092	0.540357	0.398088	0.499329	0.888255	0.763027	0.204525	0.65534	0.178495	0.287871	0.287354
cg17593324	0.335976	0.328603	0.0207938	0.531411	0.489074	0.442204	0.4833	0.215612	0.602566	0.51275	0.0113608	0.0203192	0.0718599	0.275055	0.245496	0.37925	0.486578	0.184716	0.0201278	0.159952	0.134697	0.0702728
cg01302245	0.278519	0.158125	0.454767	0.471405	0.360959	0.252381	0.450423	0.460492	0.418145	0.410499	0.213034	0.0335082	0.130158	0.304711	0.0798495	0.208073	0.144594	0.247254	0.556828	0.134659	0.121693	0.0483344
cg13477804	-0.00208064	0.0327704	0.0224204	0.0141825	0.0142347	0.0329281	0.0411934	0.0140601	0.0214918	0.0158419	0.0350796	0.0243956	0.0154317	0.0178583	0.0202521	0.0508093	0.0327191	0.0279173	0.0227492	0.0115364	0.0187296	0.0255842
cg18213786	-0.0347986	0.259814	0.0606382	0.0180716	0.0598957	0.113714	0.0349063	0.0951645	0.0275223	0.0184182	0.103951	0.0854378	0.353802	0.203616	0.0361775	0.350049	0.0429323	0.135893	0.0224548	0.495469	0.0455296	0.0763878
cg06208736	0.0380052	0.933861	0.93008	0.920726	0.799319	0.774107	0.854898	0.904864	0.914133	0.900392	0.869336	0.462937	0.830097	0.894393	0.859457	0.889382	0.899082	0.947551	0.706781	0.914142	0.864383	0.852954
cg11990630	-0.352395	0.952345	0.939794	0.920897	0.347793	0.391915	0.70284	0.162088	0.433831	0.341551	0.638127	0.789653	0.782798	0.45027	0.971426	0.0393649	0.8473	0.818413	0.78035	0.879741	0.707449	0.894195
cg12299404	0.375173	0.874085	0.943833	0.675111	0.835413	0.767295	0.796352	0.662223	0.687348	0.526606	0.880294	0.146641	0.957828	0.134644	0.293545	0.245171	0.664467	0.473213	0.747548	0.173378	0.468627	0.315619
cg03104704	-0.330443	0.0200814	0.0407299	0.857587	0.116889	0.0369812	0.128838	0.0542993	0.0330673	0.0560349	0.0214594	0.297887	0.114445	0.722701	0.755962	0.620629	0.656304	0.471597	0.0206259	0.629877	0.0426587	0.0590008
cg15665400	-0.365514	0.174471	0.037897	0.0267535	0.0207964	0.0474477	0.0323909	0.0209549	0.0148337	0.0232593	0.0286938	0.0103308	0.0115145	0.63044	0.467708	0.314496	0.806507	0.747173	0.306192	0.316828	0.660174	0.854124
cg25010612	0.0349774	0.635551	0.558252	0.530268	0.455654	0.317015	0.41835	0.39842	0.352426	0.202306	0.298322	0.0506177	0.424148	0.452617	0.449282	0.455766	0.281745	0.342598	0.569127	0.523314	0.163476	0.157427
cg01095590	-0.20156	0.0707775	0.0422243	0.273874	0.0139966	0.0454481	0.027831	0.0195819	0.0242652	0.0118962	0.26306	0.025875	0.0245786	0.0149474	0.572456	0.441853	0.828665	0.768436	0.0155468	0.323997	0.195722	0.136955
cg20265803	-0.720985	0.183007	0.626417	0.218487	0.0525213	0.39715	0.398036	0.055687	0.0920177	0.0752009	0.799642	0.501459	0.0387935	0.929902	0.922918	0.854205	0.942153	0.906831	0.901153	0.92321	0.759027	0.941869
cg10761295	-0.749584	0.21073	0.917614	0.0690383	0.0169444	0.0711415	0.174964	0.135139	0.0396333	0.304917	0.696576	0.444759	0.0404785	0.88807	0.919097	0.901727	0.820399	0.881375	0.910233	0.939904	0.847672	0.950489
cg14306330	-0.131524	0.158948	0.151738	0.146431	0.445613	0.377846	0.0999262	0.318207	0.385333	0.15858	0.194429	0.31571	0.265234	0.5478	0.228025	0.216874	0.188717	0.757615	0.89197	0.192692	0.580592	0.729809
cg01808492	-0.304635	0.0741339	0.04964	0.276137	0.049464	0.0976547	0.0655915	0.0416988	0.0622895	0.0315577	0.469346	0.0474711	0.0741523	0.0211107	0.637703	0.785581	0.922363	0.83845	0.0288536	0.381396	0.352453	0.302265
cg23699157	-0.125523	0.538933	0.88245	0.869924	0.726918	0.542927	0.750334	0.479383	0.742833	0.595583	0.69984	0.869854	0.927927	0.913957	0.717209	0.353454	0.835027	0.912512	0.944386	0.794894	0.832756	0.912346
cg00555538	-0.143696	0.0394208	0.0332138	0.0380079	0.048984	0.0409526	0.0840345	0.0266882	0.0307508	0.0315689	0.331496	0.0889092	0.420842	0.179145	0.837681	0.184263	0.855423	0.402157	0.0351212	0.0399858	0.0866609	0.11324
cg16321266	0.0701184	0.616993	0.71217	0.509904	0.807374	0.681306	0.840143	0.824629	0.728143	0.57872	0.4485	0.776064	0.706103	0.841644	0.484544	0.493711	0.837855	0.595405	0.907687	0.688698	0.538944	0.554748
cg17336496	-0.000442048	0.0150655	0.0109153	0.00701841	0.0049734	0.0208787	0.0217667	0.00852561	0.00874489	0.0085295	0.00933305	0.00387039	0.0124505	0.00713676	0.0193171	0.0113447	0.00695519	0.0132386	0.00651566	0.0263991	0.00904083	0.00355242
cg14396214	0.0222431	0.587723	0.309518	0.28429	0.352126	0.382204	0.324699	0.309364	0.399367	0.243406	0.175248	0.252296	0.308528	0.296385	0.323927	0.253273	0.346239	0.459983	0.26349	0.377804	0.253052	0.316104
cg26513304	0.229963	0.346928	0.115447	0.13275	0.619437	0.575693	0.388101	0.707716	0.692981	0.643933	0.288682	0.172005	0.208277	0.512902	0.50322	0.704088	0.745984	0.15864	0.128955	0.402779	0.406152	0.237151
cg21690925	-0.00368005	0.216138	0.0624868	0.0378083	0.0854927	0.0761498	0.0558016	0.0856759	0.0874119	0.0513956	0.176832	0.0434948	0.775416	0.0839085	0.133258	0.0757512	0.0697825	0.176111	0.0605815	0.0483761	0.0403379	0.201691
cg08500500	-0.773429	0.0553322	0.0150301	0.0206771	0.0113398	0.012422	0.0172726	0.00957615	0.0100684	0.00769843	0.688916	0.0326436	0.0124868	0.923321	0.966244	0.893158	0.891402	0.882785	0.0153424	0.913047	0.386223	0.219496
cg12325285	-0.0888915	0.08525	0.187769	0.348597	0.0772676	0.126968	0.115173	0.0493741	0.0423493	0.120016	0.0849753	0.0389557	0.0121237	0.518872	0.729152	0.189587	0.218542	0.48524	0.0705416	0.426897	0.181463	0.407388
cg15927927	-0.0490897	0.0150459	0.0133476	0.0174637	0.0260851	0.0255649	0.0216175	0.0300465	0.017008	0.019119	0.0226934	0.0170177	0.0232823	0.0351521	0.076285	0.0836066	0.259707	0.0215328	0.127581	0.210722	0.14424	0.0601325
cg10633838	0.00488175	0.135242	0.0140947	0.0304142	0.0148068	0.0430323	0.0478383	0.0254257	0.0135041	0.026274	0.0244192	0.014405	0.00745288	0.0178981	0.0780028	0.0749872	0.0988132	0.0139205	0.0147033	0.0263704	0.0205699	0.0222146
cg09622982	-0.761924	0.127326	0.0215044	0.00874525	0.038256	0.022661	0.0204083	0.0184153	0.020129	0.0147466	0.0212098	0.0178833	0.0298097	0.849985	0.948125	0.856472	0.784187	0.856466	0.203456	0.252766	0.780478	0.928717
cg13476058	0.00469643	0.0607829	0.0844441	0.0232714	0.029404	0.0842244	0.0339381	0.0259055	0.0167564	0.0160751	0.0398897	0.013261	0.724507	0.027344	0.0220711	0.129896	0.0175289	0.0440895	0.0170937	0.0311012	0.0181232	0.0159603
cg11097541	0.138647	0.85191	0.268795	0.534637	0.545076	0.648596	0.466282	0.472434	0.531381	0.555285	0.358854	0.203811	0.377582	0.36284	0.828222	0.899385	0.649585	0.190809	0.70247	0.414398	0.443651	0.28154
cg18166376	-0.140394	0.565005	0.921145	0.847651	0.795601	0.765613	0.700884	0.613884	0.938256	0.763892	0.809361	0.930636	0.934707	0.942949	0.765995	0.444966	0.924575	0.92719	0.95235	0.854262	0.87996	0.88744
cg11772171	0.000329314	0.0272733	0.0326134	0.899868	0.0328086	0.0232265	0.0322335	0.0374436	0.0247891	0.01444	0.0420388	0.0140948	0.00657623	0.136109	0.124172	0.0787446	0.0217696	0.0931285	0.00688309	0.00914063	0.0215367	0.0489377
cg14006900	-0.798215	0.118666	0.922324	0.0584815	0.0189923	0.0937007	0.136051	0.0165875	0.0348338	0.390626	0.617545	0.593293	0.0139516	0.809581	0.936086	0.884632	0.908389	0.899199	0.901549	0.920331	0.78882	0.914961
cg03721978	0.0900501	0.601341	0.337014	0.585326	0.474022	0.517783	0.519548	0.436623	0.557302	0.450089	0.408758	0.117661	0.274393	0.182677	0.860014	0.767745	0.794745	0.359954	0.446708	0.243292	0.477195	0.62598
cg08873628	-0.397592	0.0748577	0.0294074	0.0795412	0.0335584	0.0261713	0.0170826	0.0178395	0.014922	0.00596791	0.305271	0.0193265	0.0205712	0.0264505	0.678977	0.845472	0.692457	0.594601	0.0126598	0.181212	0.542256	0.575658
cg17091610	-0.310704	0.675496	0.473281	0.331522	0.406465	0.479425	0.111183	0.376688	0.350257	0.192333	0.421073	0.354168	0.494062	0.784097	0.771749	0.738428	0.389587	0.877492	0.909845	0.513174	0.636356	0.832648
cg10961186	-0.0175029	0.063573	0.0195383	0.0145294	0.0291489	0.0246018	0.0157403	0.0200559	0.0438414	0.0134128	0.0557642	0.0289142	0.0212759	0.150916	0.0365325	0.946116	0.0385851	0.0991845	0.0143586	0.490532	0.022157	0.0252674
cg13972491	-0.0824987	0.926408	0.960519	0.937971	0.83359	0.621247	0.868668	0.769511	0.729818	0.774557	0.775764	0.913275	0.522495	0.920534	0.951249	0.942039	0.962474	0.942809	0.918903	0.904901	0.901538	0.903285
cg27200833	-0.0102746	0.236419	0.230742	0.694135	0.021681	0.0327601	0.0195924	0.0202488	0.0127713	0.0188076	0.0305235	0.0110004	0.0320034	0.0335349	0.107566	0.760098	0.0287277	0.257523	0.319467	0.0319077	0.0234211	0.0220477
cg09980622	0.00223853	0.061638	0.0182625	0.0255245	0.0103087	0.0154776	0.0364687	0.0132934	0.00733563	0.0154285	0.0241274	0.0133679	0.0047314	0.00696857	0.0421325	0.0556693	0.0131101	0.0227348	0.0059989	0.0183552	0.0129494	0.0112417
cg13106389	0.341102	0.232434	0.0713233	0.333066	0.645097	0.594721	0.59402	0.317351	0.674212	0.482259	0.173989	0.147781	0.11197	0.128892	0.190468	0.239084	0.139853	0.17467	0.142461	0.123301	0.135194	0.0756299
cg05496203	-0.203729	0.103529	0.617439	0.0567247	0.0550287	0.05885	0.0217275	0.0878517	0.0501119	0.0630199	0.236803	0.00770735	0.288354	0.397089	0.856005	0.930763	0.899603	0.134027	0.743619	0.218786	0.114982	0.0125625
cg23392390	0.185597	0.762995	0.950657	0.923191	0.856141	0.724942	0.837319	0.836522	0.912133	0.770906	0.870252	0.146186	0.893659	0.250985	0.289843	0.367304	0.882152	0.623719	0.788336	0.271641	0.714755	0.679725
cg08839210	-0.0588959	0.77538	0.838708	0.0545674	0.0474377	0.076327	0.0299708	0.165845	0.0263371	0.0688991	0.0356687	0.0288007	0.351105	0.0462528	0.267086	0.0789921	0.0626704	0.150956	0.376793	0.631459	0.240825	0.104634
cg12036303	0.0354682	0.540777	0.918147	0.72113	0.70008	0.451393	0.62838	0.538999	0.741768	0.533731	0.621551	0.592611	0.729449	0.593212	0.516774	0.394881	0.650483	0.666837	0.7428	0.524552	0.508828	0.519847
cg00855466	-0.0544609	0.0729153	0.335867	0.391897	0.238683	0.399795	0.329488	0.168039	0.207401	0.417559	0.303412	0.0336683	0.193378	0.498799	0.464486	0.591895	0.580959	0.520317	0.0897634	0.657996	0.179532	0.0631122
cg03906115	-0.0313045	0.218927	0.0329578	0.0167166	0.0531718	0.0980332	0.0203518	0.0757984	0.017465	0.0312566	0.124235	0.039511	0.148219	0.0846389	0.0384927	0.189162	0.0583588	0.070166	0.0244442	0.157658	0.0293386	0.0305269
cg25358039	0.360416	0.117815	0.0329806	0.899236	0.538677	0.464825	0.709654	0.438423	0.377106	0.582193	0.0150575	0.0165639	0.770546	0.374551	0.0323531	0.769102	0.108475	0.360402	0.712752	0.100344	0.0146501	0.0126708
cg06041677	-0.00374087	0.465298	0.215069	0.752115	0.0317445	0.0219034	0.0147325	0.0225119	0.0135986	0.0176726	0.0220863	0.0153031	0.0350152	0.0207779	0.0304784	0.409029	0.0304193	0.18651	0.338185	0.0219879	0.0217467	0.0197021
cg00321850	-0.408237	0.0582666	0.042689	0.287292	0.037203	0.0615144	0.041209	0.0265743	0.0225985	0.0220674	0.344683	0.0249519	0.0305624	0.0332866	0.580325	0.711093	0.72766	0.558848	0.0280922	0.175055	0.554208	0.572004
cg20126546	0.546351	0.520424	0.0171808	0.885202	0.864669	0.739446	0.801868	0.568119	0.925892	0.820704	0.123369	0.0252106	0.246616	0.383651	0.30506	0.667607	0.458772	0.197838	0.1614	0.410247	0.264419	0.20189
cg00958927	-0.223538	0.328027	0.408975	0.822989	0.612004	0.476081	0.536344	0.208435	0.526026	0.382057	0.560279	0.57955	0.278696	0.354486	0.857543	0.874735	0.870174	0.843959	0.264735	0.386938	0.819687	0.899214
cg03830559	-0.713401	0.118871	0.0649652	0.502718	0.214975	0.194011	0.21661	0.0977533	0.379028	0.128218	0.921969	0.059491	0.0756497	0.949961	0.911978	0.902846	0.965181	0.94558	0.155057	0.960999	0.77427	0.656369
cg18087266	0.274198	0.295523	0.0874955	0.338572	0.634114	0.56108	0.528504	0.36648	0.636069	0.418638	0.159454	0.124306	0.12028	0.140287	0.317902	0.285836	0.148592	0.203601	0.136387	0.127906	0.166403	0.0864465
cg04583285	-0.00170277	0.0423714	0.0208746	0.00893672	0.0116499	0.0147524	0.023716	0.00817439	0.00665102	0.0065865	0.00875545	0.00798186	0.00693097	0.0069672	0.0667747	0.112179	0.025232	0.0108817	0.0100867	0.210919	0.0390415	0.0158237
cg19448822	0.00420656	0.0281916	0.0409104	0.109478	0.0555105	0.103558	0.037835	0.0479747	0.0215219	0.026668	0.0369286	0.0333839	0.0258526	0.0294139	0.0369852	0.0372878	0.0559636	0.0875005	0.195785	0.0270357	0.0364791	0.0357833
cg12506930	-0.00756908	0.384423	0.0358489	0.575444	0.0273438	0.0640015	0.0329711	0.0302712	0.0221348	0.0200811	0.0242467	0.0310652	0.232074	0.0500152	0.0691621	0.0281541	0.564529	0.0204591	0.952274	0.0713037	0.0283063	0.0290766
cg12105190	-0.174542	0.67538	0.507694	0.612899	0.488816	0.411757	0.459734	0.37563	0.324972	0.412108	0.569473	0.634607	0.654074	0.633945	0.700038	0.458377	0.71313	0.716944	0.406406	0.71501	0.409145	0.482043
cg24875854	-0.256765	0.206192	0.0291741	0.951466	0.0702249	0.313793	0.221712	0.0387624	0.160661	0.385531	0.0348979	0.0266457	0.872587	0.0139162	0.12747	0.688268	0.00906275	0.427554	0.920028	0.49836	0.863793	0.909201
cg08633313	-0.37785	0.17505	0.488161	0.183341	0.38797	0.777784	0.0843428	0.464361	0.197731	0.179985	0.305118	0.440598	0.47868	0.8063	0.56722	0.417002	0.250206	0.873513	0.896793	0.583941	0.861713	0.839767
cg07590929	0.192299	0.521073	0.338751	0.27688	0.3149	0.325602	0.378207	0.311534	0.149337	0.332581	0.638355	0.0403135	0.865911	0.114555	0.140603	0.1196	0.111751	0.206547	0.466298	0.116266	0.126943	0.139664
cg07501233	-0.520624	0.275293	0.949458	0.861675	0.291566	0.324982	0.828143	0.0924135	0.245217	0.118921	0.55373	0.813715	0.893698	0.462936	0.953079	0.0988243	0.881491	0.887104	0.748117	0.810667	0.747133	0.951513
cg02964724	-0.0184877	0.0293942	0.0750629	0.632029	0.043477	0.0273011	0.0279677	0.0442588	0.0312883	0.0174645	0.0449341	0.0680485	0.0272203	0.0399596	0.0643968	0.0436483	0.0881309	0.0446385	0.064756	0.0370461	0.0546179	0.0773073
cg06453912	0.0114787	0.866374	0.944505	0.929236	0.93888	0.958252	0.927093	0.883359	0.794664	0.869579	0.834357	0.93613	0.918958	0.930933	0.905199	0.879809	0.912271	0.970452	0.934023	0.924399	0.911387	0.906743
cg20355301	-0.094778	0.375816	0.907617	0.662612	0.468656	0.447393	0.533394	0.758459	0.624104	0.375639	0.820783	0.554218	0.427606	0.614839	0.559883	0.611678	0.849971	0.857062	0.632307	0.741154	0.624038	0.704302
cg09581226	-0.0900336	0.949892	0.800154	0.927709	0.794649	0.809551	0.606735	0.680441	0.887177	0.697504	0.413298	0.904923	0.779039	0.918395	0.95679	0.414248	0.879122	0.442206	0.890592	0.942238	0.889782	0.91986
cg03127244	0.0101499	0.659083	0.382122	0.683354	0.729502	0.896575	0.916201	0.845733	0.686947	0.627836	0.869151	0.167621	0.447121	0.176218	0.910747	0.944288	0.929661	0.535121	0.574686	0.410142	0.842439	0.778908
cg19982230	-0.173947	0.720607	0.867949	0.120825	0.202475	0.0926348	0.149921	0.313244	0.153012	0.107678	0.0574174	0.131188	0.417558	0.152515	0.628178	0.0671695	0.294821	0.249448	0.359097	0.874974	0.552076	0.499334
cg02324722	-0.177066	0.873635	0.94161	0.913847	0.697016	0.538878	0.777879	0.693318	0.5428	0.507569	0.543144	0.952124	0.334624	0.929308	0.77916	0.775527	0.941835	0.936056	0.764753	0.904638	0.853923	0.894241
cg14547393	-0.188085	0.640809	0.719747	0.708575	0.843826	0.59844	0.79137	0.559257	0.522216	0.593139	0.55567	0.637368	0.844664	0.928464	0.905218	0.813126	0.908964	0.886603	0.789328	0.695309	0.810719	0.917946
cg09541000	-0.0884858	0.882736	0.365566	0.195916	0.573079	0.588078	0.126553	0.600483	0.601415	0.384024	0.659507	0.619975	0.498289	0.888315	0.663623	0.64814	0.339897	0.724626	0.935107	0.142081	0.780438	0.89254
cg01850449	-0.509818	0.108689	0.0191221	0.0344145	0.0220751	0.0283542	0.0239693	0.0148962	0.0180844	0.0108505	0.0208911	0.0270768	0.0256869	0.567334	0.852565	0.496452	0.695284	0.773048	0.160594	0.0937852	0.734349	0.895024
cg08694699	-0.00980642	0.132909	0.059959	0.09169	0.0216474	0.105898	0.075394	0.0434252	0.0458685	0.0429009	0.05659	0.0152676	0.916217	0.06409	0.0754409	0.0784191	0.0454645	0.125124	0.061177	0.0864851	0.0252057	0.147703
cg04879755	0.0098533	0.0508435	0.0184505	0.81954	0.14345	0.292335	0.50684	0.0785676	0.0238866	0.147597	0.113948	0.430855	0.022671	0.616102	0.105718	0.0332633	0.0360852	0.685125	0.153245	0.65679	0.0349088	0.261288
cg03851984	-0.00206452	0.0217603	0.0156886	0.0068039	0.00630883	0.0121305	0.0121164	0.0135163	0.0103281	0.00306166	0.012424	0.0112665	0.0121662	0.00774404	0.0410377	0.0352022	0.0180662	0.0137132	0.0146487	0.177041	0.0416319	0.012874
cg23007705	0.189897	0.587483	0.483152	0.882913	0.806802	0.866476	0.883455	0.654798	0.911416	0.699755	0.465929	0.0323108	0.8885	0.632241	0.361481	0.842192	0.601569	0.824829	0.914232	0.657291	0.113694	0.132347
cg07192997	-0.0371862	0.106545	0.0827204	0.154016	0.0344786	0.0702055	0.0843895	0.0582809	0.0465868	0.0592937	0.109783	0.0266175	0.882374	0.0750279	0.116877	0.105001	0.326233	0.177023	0.067195	0.0661048	0.0578618	0.187986
cg09615719	0.159469	0.684168	0.392765	0.630383	0.319644	0.612878	0.275971	0.447517	0.232567	0.242027	0.819508	0.0612338	0.567742	0.322952	0.136455	0.281591	0.126899	0.407735	0.388844	0.185001	0.115227	0.0411477
cg20435535	0.231709	0.352083	0.12678	0.890682	0.59822	0.696975	0.715687	0.510802	0.666021	0.471505	0.631448	0.0234593	0.339385	0.0276945	0.309668	0.191579	0.809767	0.410256	0.682665	0.177827	0.393637	0.502079
cg25527494	-0.423854	0.488011	0.664943	0.582173	0.0278208	0.0680634	0.498003	0.0185954	0.0277841	0.0246856	0.225018	0.497281	0.486553	0.271	0.849533	0.116198	0.251733	0.739473	0.407196	0.778935	0.51513	0.833307
cg11626629	-0.00277025	0.0389902	0.0344724	0.0944962	0.0325877	0.0522331	0.0620565	0.0871475	0.0381306	0.0401503	0.0441032	0.0288408	0.0169667	0.0191295	0.0630317	0.0611804	0.163055	0.0207329	0.0300437	0.041738	0.0444203	0.0680498
cg05906443	-0.190748	0.326661	0.875993	0.694658	0.591125	0.601365	0.462953	0.406332	0.684222	0.578306	0.479309	0.252818	0.565829	0.773994	0.93761	0.721822	0.847407	0.787588	0.849014	0.943862	0.790017	0.776157
cg25600472	-0.11067	0.935676	0.871186	0.827221	0.845191	0.664999	0.661242	0.630332	0.795742	0.647031	0.390438	0.930201	0.878436	0.943911	0.952556	0.366107	0.909881	0.502649	0.948747	0.924787	0.783229	0.902943
cg06796713	-0.30353	0.189048	0.606992	0.0453514	0.0419831	0.0467055	0.0187758	0.0549065	0.0145293	0.0401108	0.347054	0.0127848	0.253631	0.415665	0.909424	0.898397	0.890715	0.104333	0.715155	0.350709	0.184436	0.0155892
cg07876896	0.185746	0.451271	0.0313163	0.648456	0.607873	0.789093	0.602049	0.518466	0.572606	0.60122	0.305834	0.0532753	0.28982	0.504932	0.653033	0.556754	0.707894	0.400191	0.138507	0.508609	0.430758	0.370599
cg06100368	-0.0125716	0.00982423	0.03234	0.0129594	0.0218174	0.0218524	0.0261319	0.0169549	0.0121361	0.0200187	0.0099842	0.0139183	0.0140561	0.231151	0.9019	0.0163232	0.0375281	0.0276526	0.467145	0.0884805	0.0432892	0.0162429
cg11072009	-0.380172	0.805283	0.947143	0.870317	0.84853	0.470099	0.454378	0.561719	0.0694167	0.405878	0.652376	0.92249	0.970899	0.976155	0.937822	0.778286	0.924545	0.97485	0.972466	0.945961	0.900794	0.97907
cg00158308	-0.0303852	0.209997	0.341091	0.959984	0.653216	0.634614	0.657142	0.629628	0.371503	0.537987	0.432264	0.913489	0.0557511	0.187294	0.939671	0.778998	0.851876	0.608066	0.911152	0.711961	0.434273	0.583845
cg16694664	0.292341	0.631817	0.679462	0.558375	0.79707	0.836292	0.690466	0.802912	0.876928	0.790806	0.302511	0.633767	0.708171	0.727854	0.511244	0.294994	0.250348	0.475709	0.51811	0.724626	0.409862	0.485687
cg01955239	-0.0598888	0.161876	0.0725929	0.941601	0.793944	0.888556	0.915732	0.592043	0.756675	0.853618	0.431525	0.675157	0.269326	0.869484	0.937937	0.605082	0.874119	0.838182	0.930411	0.934961	0.750051	0.93576
cg18311537	0.12238	0.532886	0.522889	0.908459	0.297193	0.282717	0.231464	0.227481	0.144027	0.332046	0.112356	0.176024	0.770789	0.306742	0.219093	0.526403	0.112249	0.173603	0.263477	0.0507734	0.142469	0.0851037
cg27137389	0.167945	0.51794	0.417295	0.910364	0.922574	0.890688	0.92038	0.575225	0.914631	0.815285	0.540229	0.294499	0.856957	0.732071	0.781328	0.713415	0.568886	0.860981	0.903476	0.603266	0.601031	0.815582
cg25470148	0.246555	0.130608	0.106579	0.141273	0.649396	0.52692	0.357866	0.161583	0.5544	0.327876	0.180932	0.0830911	0.050884	0.055891	0.167134	0.126173	0.0892149	0.0795514	0.0551781	0.133974	0.0794933	0.0590956
cg07777790	0.107596	0.205268	0.0230681	0.935109	0.409389	0.507438	0.90213	0.19192	0.252957	0.350178	0.361249	0.0225365	0.0389795	0.0582449	0.139144	0.594312	0.0377752	0.346022	0.888018	0.119189	0.757346	0.946867
cg24802550	-0.688105	0.0948531	0.0214071	0.0105667	0.0173063	0.0206571	0.0161566	0.00956289	0.0104353	0.00682902	0.628816	0.0179623	0.00949617	0.901485	0.928606	0.902312	0.888999	0.87491	0.0132357	0.779706	0.288664	0.164529
cg12851570	-0.192281	0.0370451	0.0843744	0.154593	0.372725	0.33311	0.456148	0.20106	0.379787	0.245176	0.307586	0.282585	0.521258	0.694004	0.864542	0.420512	0.753784	0.489185	0.249204	0.421367	0.361013	0.453548
cg11453061	-0.219293	0.707398	0.941698	0.906697	0.855415	0.711205	0.810773	0.54809	0.50755	0.657793	0.695777	0.93244	0.961103	0.935662	0.963069	0.947972	0.875896	0.928556	0.918022	0.967456	0.865588	0.912484
cg13057559	-0.0309547	0.875452	0.91936	0.891898	0.876342	0.778974	0.813511	0.659661	0.863662	0.777829	0.827695	0.91584	0.924929	0.909923	0.891583	0.853792	0.869323	0.893558	0.916044	0.781614	0.895676	0.904871
cg00937742	-0.521569	0.260284	0.361766	0.382039	0.388868	0.440631	0.31303	0.0992446	0.3629	0.332584	0.397	0.701515	0.6592	0.916094	0.8733	0.85143	0.902647	0.949066	0.667916	0.938342	0.89337	0.898685
cg03072984	-0.0194475	0.0271526	0.0530676	0.0121224	0.0208086	0.0191845	0.0250255	0.0171652	0.0194284	0.0140853	0.0891	0.0208271	0.459485	0.00969381	0.0474464	0.0617643	0.0303055	0.0535069	0.0120272	0.0211102	0.0914383	0.0187705
cg21758133	-0.144184	0.535124	0.935096	0.808617	0.726497	0.77669	0.678014	0.367704	0.799717	0.471002	0.503754	0.58476	0.453987	0.895408	0.860472	0.887487	0.903718	0.933102	0.844773	0.895769	0.797873	0.880891
cg10163234	-0.0831716	0.342906	0.648865	0.536182	0.518328	0.460831	0.534034	0.522009	0.495739	0.428739	0.34297	0.606412	0.59479	0.767584	0.483731	0.415033	0.615894	0.26242	0.720718	0.596586	0.62157	0.714334
cg18329218	-0.0563411	0.072291	0.180815	0.0250151	0.0502852	0.0752174	0.0361756	0.0659029	0.0270141	0.0471079	0.0912766	0.0332876	0.183691	0.052235	0.134087	0.447193	0.529765	0.121976	0.450162	0.0503992	0.0515833	0.0236625
cg11918450	-0.389087	0.28984	0.268309	0.42206	0.161682	0.257933	0.190416	0.17623	0.311945	0.0902321	0.172728	0.170942	0.570465	0.821148	0.59955	0.746066	0.27786	0.73135	0.313794	0.821631	0.763629	0.69449
cg01061405	-0.4231	0.347509	0.213917	0.658665	0.235713	0.425512	0.506292	0.144956	0.502984	0.262498	0.367156	0.672492	0.341874	0.696888	0.928134	0.862578	0.844329	0.927288	0.951582	0.906864	0.322111	0.662389
cg19577529	-0.377263	0.700488	0.96231	0.935743	0.789616	0.443351	0.217618	0.593256	0.243006	0.4625	0.707713	0.972245	0.965471	0.978172	0.889044	0.731915	0.971378	0.980657	0.973637	0.980246	0.90045	0.96966
cg06166767	0.0290791	0.0569837	0.0365153	0.104339	0.0539959	0.109308	0.134132	0.312871	0.38535	0.097725	0.320068	0.0214987	0.0728011	0.0777196	0.141985	0.132668	0.0298868	0.228835	0.152947	0.0225687	0.0424778	0.0328225
cg24615189	-0.0490694	0.0408322	0.0210746	0.0206455	0.152633	0.0408745	0.052196	0.0400869	0.0408625	0.0876359	0.0873705	0.0185516	0.126349	0.418016	0.050318	0.92368	0.34058	0.083147	0.114089	0.0924933	0.0379976	0.0486577
cg21961487	-0.0192548	0.0651829	0.125134	0.021378	0.0482452	0.0580133	0.0219312	0.0264306	0.0314638	0.0143069	0.320688	0.0148864	0.406565	0.0135291	0.0798282	0.176999	0.0187137	0.113286	0.0135478	0.021609	0.186358	0.0136544
cg01071811	-0.22458	0.367384	0.588187	0.260586	0.544605	0.401258	0.117172	0.372003	0.399488	0.168702	0.507558	0.617314	0.575851	0.803039	0.424635	0.228992	0.50938	0.905053	0.951281	0.273736	0.797977	0.864288
cg01024168	0.0010282	0.140689	0.0132727	0.863473	0.122284	0.0589646	0.105972	0.0480851	0.0173029	0.0528684	0.0603015	0.0555713	0.61519	0.0409654	0.294478	0.673355	0.0259818	0.0482671	0.167373	0.0206305	0.0382551	0.0670836
cg24711649	0.469065	0.685177	0.092119	0.913476	0.789595	0.696729	0.62703	0.412246	0.857932	0.544675	0.0308838	0.0203019	0.801735	0.416098	0.20447	0.895595	0.0328927	0.512716	0.76901	0.227753	0.0193651	0.0190538
cg26454150	-0.0992857	0.603366	0.899598	0.668483	0.62304	0.614804	0.743087	0.194655	0.86708	0.373321	0.426189	0.84366	0.852769	0.365483	0.565079	0.103687	0.830089	0.917091	0.780054	0.642743	0.664597	0.866848
cg06506699	0.14072	0.856435	0.0129431	0.956546	0.96734	0.966392	0.978823	0.974194	0.993828	0.94869	0.420734	0.414515	0.79508	0.938314	0.901149	0.858744	0.872113	0.856265	0.691491	0.937639	0.773782	0.786411
cg25124476	-0.224589	0.0686162	0.0333991	0.0338252	0.0240997	0.0397663	0.0167833	0.0353434	0.0147192	0.0158739	0.0312405	0.0220355	0.0408888	0.277975	0.533305	0.924628	0.287498	0.0937147	0.238001	0.0960215	0.372074	0.42605
cg05998089	-0.00102213	0.0427747	0.0275495	0.0182091	0.0291089	0.036137	0.0257693	0.0165766	0.0135234	0.0190197	0.0262638	0.0231177	0.0296554	0.0229953	0.0812812	0.104291	0.0273191	0.0443969	0.0676472	0.0231565	0.0195964	0.0250582
cg13922451	-0.00402943	0.035262	0.0161557	0.0329941	0.0200327	0.0143223	0.0158632	0.0108729	0.00962343	0.0180693	0.0237744	0.0143667	0.766559	0.0117569	0.0122692	0.022177	0.022541	0.117	0.00768377	0.0163647	0.0446419	0.0181931
cg07678583	-0.0391542	0.712093	0.470481	0.547853	0.909217	0.858661	0.859655	0.84211	0.909077	0.746628	0.882153	0.745069	0.736486	0.94262	0.853722	0.734982	0.872086	0.890965	0.933101	0.950966	0.880375	0.968094
cg20319211	0.0451026	0.0964584	0.0479427	0.74005	0.61872	0.466378	0.719824	0.42727	0.639825	0.567073	0.417164	0.0810925	0.489826	0.567968	0.45026	0.585023	0.378045	0.678892	0.615414	0.410939	0.554115	0.641891
cg09349343	0.0465056	0.343987	0.332532	0.444557	0.403389	0.49557	0.45554	0.451263	0.451043	0.385329	0.427574	0.116833	0.254686	0.206501	0.76306	0.707881	0.606701	0.326053	0.368529	0.224686	0.457172	0.570725
cg14693112	-0.00623727	0.0403205	0.0333378	0.0181632	0.0179971	0.0302633	0.0123576	0.0248525	0.0265281	0.0228194	0.023342	0.0267731	0.014951	0.0162151	0.13723	0.0956052	0.0472943	0.0185039	0.0302416	0.171716	0.0433657	0.031938
cg16927242	-0.141391	0.0693526	0.571935	0.0663032	0.0354324	0.111535	0.0406292	0.0577828	0.0219603	0.0337277	0.133397	0.0237548	0.26495	0.282578	0.39272	0.414889	0.828315	0.108873	0.637825	0.087983	0.107458	0.0292091
cg00000321	0.137019	0.229102	0.055555	0.372707	0.101838	0.282349	0.104956	0.258266	0.54104	0.092598	0.145935	0.140297	0.085204	0.0989619	0.20457	0.16315	0.0692954	0.236725	0.0481267	0.0684004	0.0462189	0.0610088
cg10116840	0.158987	0.619403	0.388315	0.768828	0.36639	0.426774	0.336291	0.616034	0.293946	0.181942	0.837953	0.0341511	0.530182	0.321458	0.161675	0.252165	0.20649	0.282594	0.492701	0.0728821	0.12381	0.0541876
cg07331652	-0.352953	0.569807	0.758346	0.862038	0.585304	0.503216	0.377875	0.409837	0.37093	0.481332	0.464412	0.803338	0.91009	0.933853	0.83052	0.584021	0.874957	0.975607	0.928718	0.822804	0.848258	0.86408
cg06187103	-0.434091	0.0530795	0.02601	0.566046	0.0766754	0.0671115	0.0784279	0.0351928	0.0477307	0.0488426	0.548832	0.0253415	0.191894	0.0445725	0.838134	0.885295	0.870952	0.824796	0.0395922	0.673159	0.425509	0.284574
cg24638647	0.0421481	0.154569	0.0208263	0.78074	0.175667	0.445154	0.562183	0.0636649	0.053122	0.121183	0.0707767	0.443777	0.0158243	0.781064	0.119798	0.0597772	0.0314295	0.686968	0.105043	0.778686	0.0204691	0.243554
cg03052182	-0.064233	0.648391	0.534805	0.572251	0.616852	0.431069	0.483971	0.364623	0.629496	0.446255	0.477217	0.598382	0.560001	0.610079	0.599694	0.840439	0.600873	0.707904	0.38637	0.708471	0.337681	0.46299
cg04922803	-0.519921	0.442143	0.807484	0.9067	0.289898	0.362079	0.358222	0.329805	0.633463	0.332013	0.665155	0.397992	0.391579	0.922638	0.921689	0.882313	0.910865	0.719462	0.300537	0.953418	0.881686	0.915631
cg21237418	-0.139205	0.839807	0.911631	0.0513194	0.0771364	0.0553203	0.0899531	0.22853	0.042434	0.0883962	0.0488515	0.0578094	0.441228	0.0560348	0.437099	0.0942712	0.181938	0.224574	0.40118	0.795987	0.447358	0.230629
cg23778363	-0.186325	0.849011	0.960288	0.960717	0.80841	0.743961	0.639492	0.61069	0.507297	0.577766	0.806762	0.966203	0.921558	0.930241	0.930331	0.88796	0.907163	0.96332	0.936724	0.974874	0.830099	0.942643
cg10993442	0.568945	0.155756	0.118586	0.489357	0.932284	0.807967	0.941179	0.443518	0.910741	0.824979	0.182277	0.345364	0.249799	0.144103	0.810638	0.792667	0.537132	0.303632	0.205748	0.133084	0.228245	0.0786123
cg20529070	-0.390373	0.370198	0.452169	0.299334	0.534723	0.545478	0.0537112	0.319704	0.455227	0.154036	0.655368	0.427504	0.590661	0.890049	0.872322	0.712734	0.383089	0.871118	0.929218	0.60101	0.808409	0.811124
cg06742077	-0.133748	0.21801	0.133498	0.585356	0.20703	0.172227	0.36185	0.165406	0.130905	0.218126	0.49513	0.0875686	0.286816	0.191277	0.348515	0.879317	0.748053	0.923409	0.333041	0.419837	0.191094	0.14114
cg08155325	-0.270774	0.445645	0.658698	0.914403	0.678766	0.607441	0.820445	0.572655	0.618933	0.516937	0.294462	0.892534	0.801786	0.918128	0.962315	0.459564	0.901793	0.515991	0.910474	0.93706	0.739997	0.886881
cg20695936	0.380225	0.294797	0.0730713	0.351427	0.735825	0.526975	0.59576	0.3853	0.730644	0.607618	0.179969	0.078951	0.141404	0.13773	0.156193	0.329987	0.153151	0.179688	0.152098	0.0851418	0.11923	0.0705606
cg25868286	0.0387462	0.029373	0.0209255	0.739249	0.306919	0.470682	0.575488	0.0814455	0.0582056	0.212826	0.108087	0.517027	0.0120778	0.798335	0.201978	0.0300958	0.0210076	0.655979	0.146181	0.891574	0.021613	0.334397
cg07216112	-0.00371174	0.0854981	0.262222	0.673909	0.0115667	0.0300068	0.0200204	0.0161041	0.0148702	0.0117032	0.0195397	0.0157816	0.0192606	0.0279138	0.0626437	0.376943	0.0121118	0.282438	0.328394	0.0447806	0.0195504	0.0145814
cg13338798	0.00209194	0.0697798	0.014101	0.342254	0.0185275	0.0260109	0.0200209	0.0307506	0.0229639	0.0261789	0.0248142	0.0158296	0.591937	0.00858758	0.0284889	0.0219413	0.0136253	0.0626175	0.0132202	0.0230236	0.0356452	0.203144
cg10684686	0.0335377	0.0866679	0.044991	0.0310235	0.100653	0.0523453	0.0760889	0.0335156	0.0853474	0.0639601	0.0656076	0.00998395	0.786658	0.0242084	0.0507999	0.12238	0.0184341	0.151275	0.0241374	0.0196314	0.0321244	0.0287203
cg18321548	0.00562939	0.0236514	0.0307626	0.0596102	0.0584204	0.0603009	0.032005	0.0309881	0.0272825	0.0965643	0.0203602	0.0253651	0.0207496	0.0335	0.0652683	0.015773	0.0457829	0.049012	0.0251509	0.0428451	0.0273862	0.024641
cg25145360	0.0798206	0.408944	0.659347	0.422471	0.434423	0.378617	0.297486	0.318386	0.391675	0.323968	0.0957746	0.122555	0.366172	0.685207	0.505957	0.819384	0.162305	0.557039	0.10532	0.886941	0.257536	0.156109
cg06563300	-0.34154	0.121556	0.0264587	0.0405347	0.0534546	0.0964331	0.0514203	0.0298016	0.0206315	0.0417277	0.0606802	0.0200199	0.207798	0.0682354	0.59961	0.849783	0.511478	0.255058	0.543283	0.182473	0.540383	0.53896
cg16429975	0.268376	0.85817	0.613315	0.732223	0.790819	0.517183	0.633071	0.925906	0.752325	0.904109	0.338107	0.661648	0.39886	0.548418	0.528893	0.476178	0.446169	0.171325	0.630051	0.49172	0.509686	0.428673
cg08528709	-0.114009	0.28753	0.940578	0.921684	0.0302292	0.141985	0.0477442	0.116952	0.0177266	0.014734	0.186006	0.0151882	0.22858	0.233343	0.871466	0.470458	0.0162834	0.713514	0.521242	0.936872	0.0395869	0.0144519
cg22982573	-0.265579	0.278049	0.877561	0.213684	0.0895393	0.148897	0.0393909	0.0769193	0.0652273	0.151795	0.354502	0.033573	0.406305	0.529758	0.885227	0.774315	0.927024	0.160116	0.898818	0.422646	0.248059	0.0604307
cg04211303	0.0447813	0.135681	0.354061	0.0646283	0.469922	0.204499	0.295946	0.526369	0.510409	0.281097	0.400794	0.235761	0.0979882	0.268756	0.137214	0.144756	0.742076	0.486059	0.0932515	0.366458	0.209075	0.266569
cg00494735	0.366514	0.926201	0.362672	0.976163	0.946029	0.942958	0.883493	0.926585	0.977991	0.956628	0.674924	0.0800394	0.54892	0.752087	0.113649	0.162821	0.633074	0.844082	0.603967	0.617426	0.484801	0.400621
cg03680032	-0.101578	0.89268	0.932338	0.87964	0.820958	0.671656	0.757899	0.402176	0.656876	0.622708	0.581067	0.901511	0.812529	0.831471	0.890875	0.880251	0.799261	0.838703	0.888915	0.942745	0.745501	0.895416
cg11475454	0.108461	0.519312	0.274385	0.131413	0.235809	0.198356	0.169438	0.212975	0.119481	0.0550883	0.280476	0.0614816	0.359615	0.0830158	0.0690746	0.0640133	0.0967749	0.174714	0.20817	0.0671958	0.0983823	0.0595524
cg19459876	0.0167931	0.0603797	0.0602821	0.654067	0.0344172	0.0435707	0.0628402	0.0499416	0.0307462	0.0269031	0.0527258	0.0311755	0.0282324	0.0307501	0.122011	0.0591589	0.0235583	0.0351214	0.0376053	0.0398674	0.0292153	0.0239893
cg18801599	0.00851927	0.0489662	0.0188301	0.801906	0.114041	0.402053	0.453594	0.0522663	0.0426265	0.173785	0.102316	0.435883	0.0068446	0.665911	0.106932	0.0343068	0.00754442	0.639763	0.10411	0.67567	0.017093	0.237494
cg00417408	-0.165925	0.0454029	0.0202214	0.0470333	0.0186927	0.0251588	0.0326239	0.0303957	0.0194759	0.0126278	0.0236612	0.026661	0.0327024	0.225386	0.817412	0.853246	0.208231	0.0853974	0.173935	0.0872176	0.32383	0.275402
cg15821939	-0.0635502	0.149121	0.0601636	0.534781	0.0794841	0.0595567	0.0887505	0.0403053	0.0269833	0.0202084	0.429313	0.0241747	0.307487	0.0571611	0.12703	0.334344	0.203224	0.779449	0.112311	0.120397	0.0559858	0.0686508
cg09706122	-0.00799264	0.0146916	0.0278353	0.0121957	0.0111266	0.0376647	0.0299183	0.0162862	0.00694909	0.016143	0.0718033	0.0128367	0.0485289	0.0246477	0.0236236	0.0770472	0.0492209	0.0226571	0.0141279	0.0231379	0.0184154	0.0255515
cg25334575	-0.35905	0.702498	0.786067	0.91424	0.136266	0.442374	0.691347	0.0564555	0.131432	0.153571	0.598654	0.727453	0.817147	0.50068	0.92974	0.0386063	0.884661	0.852039	0.7857	0.865911	0.692494	0.880612
cg15309264	-0.649198	0.0411824	0.0421269	0.0558678	0.0325677	0.0265869	0.0237662	0.0283211	0.0301588	0.0219484	0.562208	0.0435791	0.0309114	0.79982	0.977924	0.838354	0.835958	0.857897	0.0321179	0.796506	0.406704	0.189576
cg23169689	-0.0288309	0.0277296	0.0347653	0.0270419	0.0278241	0.0272523	0.0258186	0.046427	0.0366491	0.0199858	0.0341255	0.0456251	0.0286039	0.0343019	0.827121	0.704684	0.0592573	0.412491	0.859524	0.167055	0.0264714	0.0538636
cg25673948	-0.0988409	0.253763	0.0152358	0.540438	0.0452599	0.0352648	0.0507827	0.0191886	0.0470379	0.018903	0.450394	0.0287099	0.312735	0.0490952	0.0764617	0.149073	0.457761	0.821098	0.157694	0.139129	0.0282588	0.0498441
cg19836999	0.0462835	0.444424	0.391751	0.44335	0.312914	0.370852	0.419997	0.279988	0.3162	0.291595	0.345656	0.0760292	0.865515	0.34877	0.281268	0.211802	0.169253	0.330483	0.4793	0.199271	0.318654	0.427504
cg23313031	-0.0156883	0.0923426	0.0452225	0.106664	0.0467129	0.0498718	0.0493664	0.0401997	0.0493751	0.0125973	0.0535752	0.0523461	0.0360968	0.0664656	0.0501147	0.070415	0.0669218	0.0707635	0.215469	0.0715375	0.0380371	0.0636438
cg00987461	-0.657222	0.0594485	0.751159	0.709015	0.0500358	0.069669	0.129346	0.0349305	0.135518	0.0875427	0.525516	0.469725	0.339413	0.905918	0.863456	0.707793	0.814377	0.666887	0.284983	0.80431	0.781736	0.839516
cg08668790	-0.00614068	0.50977	0.0184073	0.338561	0.0264521	0.014107	0.0218638	0.0180811	0.0204654	0.0216174	0.0329861	0.0140786	0.116135	0.0160921	0.0237033	0.0755381	0.155381	0.0249657	0.516471	0.0253069	0.0302092	0.0204881
cg21836903	-0.158182	0.626717	0.907571	0.871853	0.784913	0.635067	0.777148	0.510855	0.885678	0.697278	0.872113	0.978971	0.943703	0.969178	0.813872	0.730547	0.939005	0.923837	0.969895	0.90733	0.931655	0.944857
cg19894076	0.176037	0.594328	0.0336387	0.832213	0.885082	0.832288	0.876686	0.860058	0.93886	0.869756	0.679736	0.066472	0.576608	0.893135	0.752834	0.449718	0.905535	0.688308	0.634862	0.947017	0.608167	0.81984
cg08032476	-0.186445	0.651294	0.875535	0.133525	0.164887	0.179345	0.163322	0.307451	0.160525	0.135336	0.0893525	0.107197	0.535468	0.105957	0.562573	0.0669713	0.26682	0.335248	0.400789	0.810095	0.58046	0.367416
cg03659005	-0.0154715	0.0235776	0.0260181	0.0255122	0.0288796	0.0226733	0.041506	0.043597	0.026879	0.0396601	0.017956	0.0398509	0.0239358	0.0284017	0.0650234	0.0448501	0.0688242	0.0299532	0.0621576	0.170629	0.109897	0.0385299
cg11414821	0.255627	0.175879	0.742901	0.826825	0.636992	0.415103	0.532566	0.372635	0.822416	0.429295	0.43696	0.339692	0.311779	0.17091	0.129982	0.281027	0.272852	0.296738	0.556764	0.209865	0.0765071	0.14609
cg18072756	0.0326604	0.872409	0.511369	0.256439	0.534588	0.750668	0.695607	0.668588	0.748828	0.625226	0.232362	0.685534	0.740497	0.585728	0.641733	0.864006	0.366677	0.574788	0.385115	0.798701	0.667473	0.630122
cg14432143	0.00293907	0.0329068	0.0129549	0.036814	0.0189749	0.0250533	0.0174287	0.0115599	0.0180043	0.0525867	0.0229512	0.0156187	0.00886704	0.0128046	0.0410415	0.030558	0.0164529	0.0147955	0.0250067	0.0241597	0.0110645	0.0155829
cg08742502	-0.257833	0.552845	0.953438	0.903887	0.812302	0.5463	0.652252	0.704102	0.474823	0.650508	0.799001	0.934978	0.920911	0.947302	0.864794	0.664503	0.899259	0.958311	0.933908	0.933392	0.682757	0.710927
cg09537448	0.071037	0.937646	0.591002	0.364442	0.825932	0.84519	0.830445	0.865066	0.597198	0.734186	0.281459	0.883801	0.791786	0.808255	0.795403	0.796359	0.19022	0.547868	0.718004	0.898161	0.462687	0.676463
cg00532885	-0.0609039	0.935202	0.98203	0.970607	0.883961	0.831747	0.815845	0.881198	0.76471	0.784509	0.906385	0.965835	0.653442	0.964279	0.938565	0.919859	0.962223	0.945639	0.946622	0.924534	0.902672	0.954086
cg19526568	-0.545636	0.64879	0.750428	0.761782	0.147002	0.196847	0.606661	0.153299	0.125911	0.13915	0.378484	0.755263	0.788857	0.447037	0.881712	0.740888	0.726489	0.728942	0.744079	0.836634	0.520027	0.776186
cg22616379	0.0270569	0.732285	0.517283	0.549239	0.536444	0.617655	0.667852	0.398682	0.457686	0.402547	0.314904	0.556782	0.487481	0.459736	0.629973	0.426474	0.504199	0.72509	0.622513	0.740799	0.472547	0.514576
cg04418091	0.00356798	0.0233709	0.0265282	0.0186481	0.00905276	0.0435712	0.0180204	0.0152867	0.00529461	0.0158801	0.0307129	0.00835703	0.0285104	0.00661604	0.0134162	0.0356349	0.0340783	0.00878476	0.00569472	0.0145817	0.0165723	0.0143232
cg04462652	-0.303855	0.0627255	0.0204129	0.0108407	0.0046692	0.0189014	0.00774876	0.00839331	0.00592732	0.0111473	0.0203757	0.00790281	0.0229998	0.268869	0.366223	0.814128	0.701341	0.423207	0.0557354	0.267427	0.360522	0.614879
cg01635193	0.0296551	0.0274266	0.0250182	0.682769	0.239274	0.533865	0.577038	0.0888428	0.0271686	0.206695	0.0856812	0.478059	0.0231771	0.73662	0.213544	0.0530072	0.0493623	0.637931	0.140535	0.828913	0.0351571	0.325404
cg01177854	0.00180035	0.311837	0.0408309	0.04028	0.0835626	0.0641691	0.125742	0.0980717	0.0531307	0.0744161	0.160046	0.0587319	0.697204	0.0749849	0.0549733	0.0702466	0.0640068	0.107866	0.0824422	0.0426397	0.0521466	0.120534
cg21033709	-0.00998671	0.407071	0.397109	0.575913	0.412572	0.564949	0.376325	0.424001	0.29521	0.276157	0.644729	0.114626	0.528599	0.511142	0.373435	0.416618	0.417497	0.555512	0.323021	0.436695	0.289674	0.237885
cg23098051	0.200233	0.775076	0.470905	0.226748	0.385266	0.3124	0.402306	0.32446	0.256945	0.20192	0.419317	0.0452799	0.575476	0.0960926	0.039682	0.055019	0.163987	0.297991	0.371864	0.0824455	0.14985	0.0986051
cg05650680	-0.038895	0.0508382	0.0271319	0.224969	0.0957966	0.168191	0.0639715	0.0286526	0.0321593	0.0869005	0.459365	0.0369014	0.269186	0.0499191	0.0466204	0.456038	0.44905	0.801986	0.0988453	0.106888	0.0406821	0.044458
cg16125371	0.0458428	0.0646733	0.433738	0.174053	0.132658	0.273732	0.144091	0.0917752	0.0484194	0.179653	0.108889	0.0567208	0.12726	0.062052	0.101241	0.207708	0.410086	0.220117	0.092048	0.0543358	0.0952567	0.058967
cg25983553	0.0864883	0.372403	0.750787	0.880657	0.898554	0.81338	0.920867	0.515383	0.797754	0.786474	0.398617	0.713428	0.735752	0.736372	0.709103	0.438783	0.428382	0.873386	0.886445	0.561786	0.631482	0.821951
cg06242719	0.00386866	0.542971	0.284232	0.520497	0.705726	0.653878	0.653094	0.537184	0.396771	0.681442	0.455164	0.575591	0.371145	0.656366	0.637558	0.662924	0.601716	0.47493	0.524754	0.553451	0.360486	0.480725
cg23854860	-0.00950985	0.686962	0.848641	0.927801	0.781509	0.736849	0.900564	0.779153	0.728163	0.793653	0.818076	0.458594	0.736519	0.772944	0.904777	0.834276	0.858503	0.710611	0.809094	0.895774	0.516919	0.621453
cg03605838	-0.107264	0.498735	0.881762	0.738026	0.737122	0.654397	0.647857	0.422954	0.580732	0.475393	0.453451	0.803214	0.773205	0.696604	0.723871	0.54849	0.77669	0.83034	0.78333	0.737037	0.688917	0.783249
cg01559878	-0.159535	0.487965	0.829206	0.911295	0.671938	0.529157	0.695859	0.509334	0.836873	0.764218	0.514389	0.323665	0.666379	0.854912	0.964331	0.835526	0.932633	0.815542	0.954688	0.971865	0.855876	0.920974
cg05213654	0.0144304	0.904809	0.527025	0.881454	0.683419	0.908226	0.740038	0.818926	0.897561	0.943935	0.870338	0.452789	0.446182	0.86371	0.86168	0.813306	0.882325	0.925982	0.911877	0.918852	0.701631	0.921253
cg20774834	0.017579	0.0971335	0.0935173	0.0444826	0.0543735	0.0325401	0.0818552	0.158323	0.0229494	0.0712311	0.100075	0.0318525	0.158514	0.0315001	0.0434991	0.836406	0.421265	0.0574041	0.367195	0.0271971	0.0369168	0.0499001
cg00790020	-0.0926804	0.312161	0.0309753	0.897187	0.0972927	0.209159	0.357796	0.0871256	0.126709	0.0705894	0.435189	0.0391203	0.39949	0.207352	0.231428	0.118977	0.496497	0.863992	0.28676	0.199315	0.039627	0.0894111
cg21704109	0.0583628	0.81807	0.0587502	0.184924	0.148975	0.213919	0.0391014	0.117282	0.126359	0.278678	0.0960123	0.0408484	0.0704876	0.086144	0.0860071	0.0207334	0.0920604	0.254149	0.0891648	0.100556	0.103149	0.101252
cg02304584	0.0525292	0.453387	0.501755	0.905563	0.604559	0.579352	0.87303	0.565882	0.75589	0.61348	0.772067	0.0555453	0.431516	0.0684044	0.489605	0.192452	0.848495	0.630901	0.614454	0.348125	0.635502	0.717079
cg22346380	-0.419986	0.0482995	0.0230835	0.0376543	0.0138278	0.0300843	0.0185231	0.0193117	0.0324409	0.0141527	0.525668	0.0770952	0.0136674	0.823771	0.72171	0.36047	0.752514	0.85752	0.0100918	0.745189	0.343682	0.249297
cg25769566	0.0125464	0.792106	0.54438	0.905225	0.68627	0.898317	0.921	0.627579	0.905424	0.751635	0.88554	0.0946645	0.748022	0.162332	0.86552	0.196128	0.943011	0.667877	0.929375	0.615125	0.811098	0.826786
cg09653626	-0.136201	0.844741	0.936925	0.84746	0.836152	0.710328	0.756003	0.5583	0.572594	0.674629	0.635835	0.896043	0.901388	0.898044	0.778474	0.968022	0.848866	0.888365	0.926349	0.931415	0.772306	0.887111
cg18181034	0.143867	0.594622	0.293213	0.751869	0.595156	0.494306	0.601147	0.402967	0.434451	0.416642	0.275523	0.184129	0.578245	0.355224	0.558281	0.916891	0.410232	0.28304	0.60601	0.20518	0.345653	0.288913
cg25170478	-0.429615	0.459952	0.398043	0.801486	0.337768	0.644879	0.438094	0.204105	0.477875	0.34918	0.548599	0.479606	0.395109	0.803324	0.978483	0.961831	0.905131	0.956877	0.921876	0.954831	0.369794	0.830287
cg25751371	-0.561299	0.0321788	0.0270321	0.0299117	0.0341043	0.0325242	0.0386428	0.0270206	0.0316053	0.0231946	0.558117	0.366381	0.50222	0.816739	0.747937	0.790045	0.730556	0.43759	0.0277763	0.627691	0.546357	0.649909
cg00099768	-0.36111	0.0650547	0.0336291	0.0746983	0.0375346	0.0986006	0.0519686	0.0308128	0.043258	0.0377604	0.397103	0.0321708	0.0201119	0.0221173	0.392186	0.760573	0.82115	0.581297	0.0207771	0.411634	0.447837	0.434539
cg01986131	-0.210564	0.154539	0.0821773	0.86508	0.301644	0.309814	0.518787	0.127746	0.125502	0.228389	0.122861	0.515209	0.169805	0.8182	0.490425	0.420905	0.241598	0.850112	0.187905	0.861927	0.151093	0.457002
cg00516966	-0.139532	0.628265	0.680904	0.562288	0.450606	0.496321	0.520029	0.419583	0.441073	0.533054	0.404823	0.273815	0.641647	0.839862	0.761331	0.867831	0.614125	0.8362	0.323491	0.824304	0.677474	0.585953
cg13169641	0.0422326	0.906309	0.952351	0.90751	0.963368	0.938173	0.917236	0.945751	0.976399	0.943904	0.936435	0.932077	0.624251	0.515919	0.841357	0.93095	0.928829	0.855094	0.560038	0.960604	0.898811	0.904531
cg20253238	0.0756119	0.67934	0.77478	0.798477	0.64722	0.750676	0.666238	0.50758	0.589109	0.591518	0.537678	0.151114	0.434972	0.772208	0.751974	0.879101	0.541273	0.775967	0.335449	0.937187	0.63998	0.440764
cg08209473	-0.340034	0.0429428	0.0475393	0.703097	0.129411	0.138501	0.280303	0.124552	0.13916	0.144076	0.0958244	0.281134	0.271089	0.77997	0.896619	0.893548	0.750856	0.675937	0.0912606	0.86566	0.077129	0.156391
cg24842859	0.285726	0.0742977	0.0403502	0.236339	0.699442	0.497881	0.507907	0.194027	0.496551	0.362735	0.127647	0.153234	0.0594568	0.05074	0.0906877	0.195845	0.401851	0.102798	0.0521695	0.0307769	0.0633303	0.0509355
cg19275133	0.068431	0.311609	0.313158	0.376304	0.130068	0.255219	0.124007	0.239205	0.15572	0.120475	0.579025	0.0400043	0.314837	0.15124	0.238561	0.190307	0.0985446	0.373449	0.198678	0.116492	0.106419	0.0589679
cg17623299	-0.00796789	0.0185106	0.0185529	0.017454	0.0167883	0.0168043	0.0116222	0.0189954	0.00953774	0.0133236	0.0112371	0.0180104	0.0130641	0.00771013	0.0226285	0.0556715	0.0269158	0.0134416	0.0740727	0.225071	0.0894501	0.0350067
cg06836849	-0.421672	0.306341	0.0278178	0.601702	0.194588	0.180013	0.207139	0.0845689	0.294644	0.119361	0.291481	0.0836962	0.47101	0.706466	0.765185	0.77848	0.865746	0.575815	0.46428	0.619594	0.612926	0.762601
cg06446163	-0.245607	0.426774	0.298852	0.266106	0.441106	0.593212	0.0966184	0.349397	0.332509	0.169088	0.2933	0.320761	0.345542	0.541935	0.88915	0.680085	0.283243	0.614297	0.807284	0.143967	0.688029	0.803144
cg25679766	0.144567	0.79183	0.0581823	0.59648	0.387263	0.413037	0.281285	0.0669366	0.138514	0.214813	0.0996825	0.10319	0.777287	0.0619364	0.177667	0.0588065	0.0417111	0.251215	0.170246	0.0670541	0.296269	0.182431
cg14584422	-0.155037	0.616365	0.0959387	0.859436	0.725339	0.487723	0.800686	0.66255	0.59403	0.580005	0.402995	0.348099	0.687899	0.701227	0.863081	0.761712	0.88589	0.38282	0.926652	0.835752	0.817287	0.781091
cg17876325	-0.0323988	0.0576951	0.0117117	0.0398727	0.0344005	0.0157789	0.0571836	0.0205969	0.048355	0.0216911	0.0299665	0.0103048	0.0399426	0.0298894	0.189061	0.0692201	0.0643785	0.0225578	0.232924	0.201609	0.23884	0.164125
cg21754400	0.203397	0.561721	0.355319	0.775274	0.612345	0.714141	0.730774	0.419522	0.665072	0.557696	0.288632	0.034895	0.804109	0.600072	0.171266	0.933786	0.182268	0.712482	0.791325	0.529265	0.0659656	0.0560466
cg16573542	-0.346881	0.0226711	0.0276341	0.871847	0.123729	0.0386658	0.0976758	0.0316441	0.0270385	0.0516972	0.0199825	0.279659	0.129045	0.750912	0.742077	0.669834	0.651297	0.491434	0.011679	0.6013	0.0443451	0.0697809
cg02056144	-0.00302516	0.0277847	0.0156254	0.0130428	0.0183271	0.0190344	0.016386	0.00971283	0.0208409	0.0256449	0.0598973	0.0141993	0.0173614	0.0198277	0.027497	0.0689061	0.0561149	0.0246282	0.0228768	0.017346	0.0108189	0.0129852
cg12683342	-0.00367062	0.0636335	0.0284034	0.0399132	0.0319046	0.0521201	0.030449	0.0245349	0.035321	0.0197944	0.0286962	0.0221748	0.889595	0.0204488	0.035144	0.0535581	0.0366776	0.145995	0.0262212	0.0360065	0.0377313	0.0316546
cg01297670	0.0368229	0.477501	0.15215	0.88775	0.502227	0.569442	0.82331	0.401623	0.398046	0.357117	0.671991	0.0573355	0.454219	0.0869185	0.361052	0.0595967	0.771173	0.427137	0.765943	0.20586	0.531132	0.577664
cg26947766	-0.0482528	0.0336832	0.0205881	0.0262547	0.0360208	0.0276118	0.0551886	0.0243179	0.0553898	0.019742	0.0324528	0.0166384	0.145247	0.760748	0.0846466	0.381712	0.443088	0.115058	0.0516681	0.0670827	0.0323276	0.041392
cg12438547	-0.306886	0.812631	0.820257	0.906018	0.291691	0.409793	0.662359	0.0569216	0.133942	0.104687	0.600815	0.789396	0.705224	0.504821	0.898045	0.0155849	0.723638	0.711511	0.721849	0.873091	0.595756	0.778664
cg21988041	-0.63144	0.0368258	0.384475	0.489016	0.047286	0.0378808	0.0908643	0.0251662	0.0683866	0.0547101	0.370569	0.387819	0.317092	0.782438	0.847265	0.708416	0.796883	0.518291	0.199483	0.746316	0.663885	0.860666
cg13971892	-0.0177654	0.0196861	0.0230058	0.0148911	0.0229729	0.0304043	0.0181032	0.0169136	0.0107357	0.00787765	0.0230112	0.0306104	0.0141868	0.0128808	0.0375692	0.0401322	0.052413	0.0129769	0.0868878	0.160385	0.0821688	0.0341681
cg03576469	-0.847204	0.049921	0.61383	0.0623382	0.0297935	0.190853	0.398883	0.0108303	0.0609888	0.0267522	0.755734	0.50375	0.00905317	0.934017	0.955814	0.533126	0.908658	0.915029	0.930041	0.907727	0.76438	0.924814
cg03570253	0.0742652	0.812329	0.533252	0.760432	0.78108	0.868784	0.904713	0.603499	0.83732	0.723321	0.738792	0.189261	0.620779	0.493581	0.718699	0.435721	0.819369	0.644508	0.728596	0.711269	0.729507	0.702361
cg21993077	-0.116548	0.612118	0.904158	0.835884	0.873052	0.664064	0.756714	0.616935	0.86639	0.618217	0.806694	0.886308	0.917359	0.929859	0.81061	0.563505	0.869645	0.911424	0.926421	0.852301	0.797713	0.876879
cg12259256	-0.00330044	0.0738338	0.015565	0.900527	0.0535149	0.173036	0.190776	0.0192836	0.013847	0.0526587	0.0230037	0.214663	0.0071447	0.251236	0.0704152	0.0432156	0.0243613	0.435784	0.0233504	0.201386	0.0161942	0.0940982
cg05098566	0.341535	0.309814	0.934767	0.789088	0.752468	0.698266	0.671038	0.646401	0.860394	0.688543	0.583373	0.206544	0.38768	0.325781	0.243868	0.395085	0.477524	0.601791	0.753602	0.21	0.204278	0.271078
cg24663970	-0.0706065	0.524408	0.470012	0.953615	0.923233	0.724337	0.858957	0.677549	0.927347	0.878262	0.612157	0.706822	0.343448	0.941594	0.943558	0.683043	0.946788	0.947203	0.930821	0.928307	0.913714	0.950593
cg13983063	-0.0638056	0.0701105	0.0104794	0.0409565	0.0565056	0.0275167	0.0536916	0.0735646	0.0288033	0.0405801	0.0343596	0.0150979	0.071566	0.0378203	0.137958	0.0645985	0.267821	0.0151464	0.272116	0.220428	0.252903	0.168975
cg21116900	-0.12793	0.144864	0.027059	0.0448764	0.0296752	0.0380641	0.0255947	0.0332917	0.0205725	0.017233	0.0693385	0.0488627	0.0821692	0.0617956	0.163044	0.706051	0.27728	0.152167	0.307825	0.134704	0.202362	0.252577
cg02530437	-0.0903283	0.679865	0.727235	0.0425508	0.0700167	0.0404367	0.0660826	0.251034	0.0426881	0.0800781	0.0323267	0.0373424	0.49268	0.0255757	0.455852	0.0737803	0.0476436	0.121533	0.350704	0.427633	0.257423	0.199157
cg01829277	0.257	0.493673	0.0226142	0.611832	0.510959	0.50224	0.558414	0.393457	0.403169	0.41993	0.177064	0.0200967	0.182612	0.364323	0.484588	0.521496	0.612771	0.24962	0.0746871	0.343701	0.223727	0.181522
cg25848064	-0.202899	0.747214	0.646974	0.557726	0.541838	0.574444	0.650588	0.53619	0.404439	0.499362	0.434398	0.275046	0.636301	0.877261	0.903266	0.912813	0.741702	0.925651	0.360671	0.89794	0.779548	0.721395
cg17851046	-0.0506536	0.933933	0.304695	0.0143036	0.0147325	0.0581099	0.0215763	0.0264421	0.0140163	0.0325295	0.65314	0.0180034	0.475124	0.0245255	0.0837227	0.363698	0.0218711	0.300879	0.0119697	0.02649	0.490684	0.0704685
cg06605933	-0.0193231	0.121144	0.0332827	0.0999879	0.12429	0.134488	0.204296	0.135905	0.0777207	0.191905	0.192885	0.0541423	0.25398	0.0653836	0.218935	0.138454	0.351253	0.17108	0.0711122	0.148773	0.0814289	0.0746086
cg25608130	-0.373713	0.809938	0.959998	0.89726	0.444408	0.532624	0.149357	0.557627	0.0540073	0.375683	0.705067	0.907207	0.918105	0.901765	0.905467	0.925947	0.783479	0.94987	0.931126	0.881446	0.811168	0.949629
cg18880390	-0.254066	0.0300901	0.0461026	0.0384347	0.0470927	0.036776	0.034792	0.0229543	0.0293387	0.0224939	0.212002	0.0233366	0.0259598	0.0318796	0.583108	0.492918	0.843409	0.623305	0.0398238	0.15944	0.419512	0.365715
cg20091959	-0.507096	0.436535	0.158123	0.345484	0.451184	0.707186	0.11297	0.359238	0.366472	0.234702	0.499992	0.456706	0.567919	0.920129	0.951667	0.917321	0.387574	0.936696	0.842963	0.614246	0.889706	0.920098
cg18957070	0.408021	0.931966	0.901138	0.490059	0.700468	0.82868	0.781581	0.726386	0.568325	0.526526	0.906261	0.116222	0.913646	0.143168	0.119625	0.0829034	0.517031	0.400939	0.704463	0.189535	0.380055	0.256673
cg26376168	-0.362618	0.0467035	0.337907	0.475098	0.152003	0.126235	0.16386	0.0653494	0.0676542	0.201828	0.0479572	0.0912454	0.0323027	0.858337	0.958902	0.482888	0.546355	0.688703	0.173965	0.917754	0.416338	0.607557
cg01614658	-0.269246	0.324723	0.933249	0.503767	0.533658	0.518618	0.538177	0.588015	0.647895	0.518506	0.33461	0.31813	0.773262	0.898156	0.904746	0.889965	0.649821	0.832545	0.330556	0.944453	0.904382	0.772683
cg03234186	-0.00910655	0.426597	0.0251293	0.432613	0.0200132	0.024229	0.0229057	0.0310191	0.0180205	0.01594	0.0370635	0.0151615	0.150948	0.0195997	0.0270657	0.057189	0.293997	0.0285594	0.560295	0.0360663	0.0241445	0.0306048
cg17521665	-0.318114	0.760767	0.893602	0.895682	0.661221	0.47882	0.400063	0.489059	0.289497	0.452353	0.717425	0.812036	0.705721	0.886862	0.945893	0.911224	0.703851	0.834258	0.80231	0.910123	0.588792	0.715574
cg17471467	0.014081	0.084275	0.433345	0.0453146	0.0655533	0.210543	0.0854447	0.0314148	0.0337447	0.0671148	0.054964	0.0262373	0.0330529	0.0673185	0.23157	0.207271	0.0411319	0.0628337	0.0398761	0.0667092	0.0271855	0.0511036
cg20053465	-0.0872507	0.231365	0.0257005	0.902692	0.5621	0.65356	0.759966	0.471518	0.6323	0.686091	0.471886	0.684859	0.911749	0.089619	0.533844	0.87648	0.358609	0.754243	0.864505	0.667729	0.891679	0.915578
cg22764845	-0.429467	0.0549641	0.033643	0.173718	0.0298111	0.0152098	0.0344274	0.0195802	0.0172054	0.0263204	0.284314	0.0110481	0.0276753	0.0343643	0.663555	0.866835	0.789566	0.602321	0.0251293	0.335265	0.583291	0.612213
cg13002740	0.080116	0.851299	0.459581	0.67382	0.673225	0.646819	0.741905	0.478382	0.789275	0.595007	0.298465	0.600129	0.455065	0.418707	0.727684	0.835479	0.471508	0.817534	0.68675	0.593546	0.592672	0.561396
cg07751277	-0.0816789	0.536801	0.90181	0.837908	0.765584	0.745373	0.842272	0.472409	0.720706	0.630357	0.785218	0.829044	0.906556	0.450489	0.825059	0.0378373	0.842189	0.907409	0.850478	0.771521	0.742303	0.890303
cg13295878	0.0782335	0.813398	0.708088	0.329325	0.495263	0.579569	0.477031	0.466806	0.424194	0.291108	0.617632	0.134044	0.762552	0.0995511	0.211723	0.31045	0.825439	0.372441	0.571022	0.0892513	0.484656	0.425154
cg24874254	-0.231289	0.397429	0.847142	0.76022	0.585527	0.422228	0.513471	0.541564	0.266041	0.426253	0.559111	0.739979	0.752562	0.874709	0.582102	0.391269	0.74954	0.795633	0.785512	0.768141	0.528192	0.690744
cg15175179	-0.187054	0.728774	0.70605	0.392008	0.456207	0.35118	0.383654	0.403835	0.302201	0.479557	0.250911	0.226735	0.613746	0.883796	0.760675	0.947487	0.484847	0.699723	0.196762	0.90259	0.568032	0.416047
cg19717018	-0.0748557	0.295318	0.464351	0.409688	0.452618	0.0592973	0.384718	0.0835588	0.0305798	0.259956	0.410483	0.0245393	0.525318	0.331529	0.427202	0.190004	0.757429	0.906127	0.307523	0.17028	0.369516	0.370831
cg09388414	0.107399	0.895692	0.154582	0.221168	0.578875	0.652288	0.625938	0.570937	0.409724	0.446021	0.321781	0.533753	0.624903	0.486959	0.468039	0.36645	0.100923	0.459037	0.497021	0.604261	0.267042	0.297863
cg09847882	0.0221669	0.366402	0.0760443	0.187672	0.14959	0.256634	0.123074	0.236883	0.0680488	0.0565378	0.428757	0.0269055	0.273909	0.113151	0.159977	0.130411	0.111404	0.34867	0.124436	0.147012	0.0743838	0.0433629
cg06644669	-0.0030106	0.149289	0.125589	0.191613	0.245365	0.047637	0.0626349	0.0649979	0.0518648	0.0899973	0.0418326	0.0505862	0.131871	0.0552149	0.103765	0.413914	0.0960066	0.147455	0.153481	0.0900091	0.0193191	0.0295972
cg03712758	-0.470012	0.0442913	0.0165444	0.826364	0.020526	0.102861	0.0329607	0.0151234	0.0245968	0.0208722	0.0184509	0.264272	0.149361	0.880329	0.899141	0.745574	0.724945	0.851328	0.0126809	0.960783	0.0409926	0.0345072
cg13207333	-0.0182279	0.0787787	0.0588115	0.249985	0.0488016	0.0736623	0.1143	0.0624581	0.055369	0.0426609	0.0763349	0.0850371	0.0385131	0.0450456	0.0934218	0.107298	0.133956	0.0860517	0.216912	0.0530696	0.0498046	0.0597255
cg12787571	0.455351	0.87538	0.762505	0.58923	0.640495	0.699361	0.732897	0.748876	0.643739	0.553335	0.657509	0.0588185	0.772363	0.0739634	0.151613	0.0903041	0.437567	0.374262	0.524588	0.0728826	0.280486	0.207534
cg20474755	-0.640273	0.140951	0.58834	0.259671	0.0775382	0.0904786	0.11509	0.0786359	0.0910219	0.0810904	0.355108	0.43523	0.19193	0.706888	0.732345	0.855622	0.77031	0.730244	0.187887	0.893394	0.735239	0.819326
cg10789281	0.40659	0.377684	0.0429433	0.911992	0.698926	0.5182	0.786651	0.4609	0.438689	0.601058	0.0148131	0.0124878	0.829672	0.292959	0.0767388	0.868852	0.0407042	0.446667	0.900658	0.14648	0.0116502	0.0208961
cg12413156	0.0774427	0.815013	0.955006	0.942941	0.919291	0.898821	0.868402	0.600785	0.922137	0.905374	0.7335	0.752864	0.760889	0.836157	0.86518	0.7336	0.869532	0.91912	0.769695	0.921593	0.863297	0.819705
cg02512703	-0.847965	0.0692238	0.367976	0.0225548	0.00488976	0.267741	0.292421	0.00628492	0.0115552	0.0110009	0.474572	0.331745	0.00857749	0.859689	0.907416	0.57878	0.881351	0.900667	0.882891	0.949845	0.639001	0.916559
cg09774007	-0.0789414	0.0879443	0.22727	0.0362162	0.0170305	0.0578838	0.043403	0.0427595	0.0324913	0.054029	0.480313	0.0210619	0.437483	0.0326553	0.0776213	0.397824	0.167067	0.213467	0.0143513	0.0349216	0.232218	0.0703679
cg20690667	0.274693	0.245862	0.555558	0.727683	0.492429	0.197803	0.431959	0.4058	0.530606	0.388216	0.512465	0.118683	0.204454	0.171203	0.0551527	0.333324	0.107338	0.390413	0.459101	0.107799	0.109035	0.14333
cg25809301	-0.0780317	0.391258	0.705377	0.736183	0.570493	0.579876	0.490333	0.318454	0.650577	0.408509	0.309173	0.672682	0.161249	0.624368	0.863018	0.899229	0.822135	0.792772	0.484262	0.833804	0.60717	0.619299
cg15726326	0.00810085	0.254543	0.509538	0.140755	0.13489	0.136749	0.398232	0.196499	0.219922	0.377435	0.0751964	0.0403355	0.233821	0.718253	0.645543	0.82824	0.111881	0.353237	0.0774456	0.751212	0.133596	0.189821
cg16335868	-0.0160349	0.0632101	0.0458137	0.0314942	0.0856719	0.063847	0.0878507	0.0418421	0.0172155	0.087775	0.134972	0.0791604	0.0674398	0.353753	0.105487	0.702064	0.0533071	0.0793297	0.0314687	0.141621	0.0484688	0.0775658
cg23037133	-0.0670673	0.383809	0.0305398	0.823902	0.712092	0.731195	0.794252	0.463404	0.721692	0.707049	0.528988	0.860559	0.125841	0.488886	0.933139	0.750099	0.834203	0.722811	0.843068	0.880905	0.538991	0.808219
cg27049766	-0.00324059	0.159748	0.0116787	0.337669	0.016867	0.0383019	0.0159831	0.0091564	0.00991497	0.00898479	0.0130512	0.0179466	0.0916505	0.00935523	0.106996	0.189834	0.526906	0.00748395	0.286023	0.0205008	0.0150166	0.0112131
cg24019564	0.449162	0.062269	0.203468	0.226253	0.755969	0.502425	0.615106	0.217132	0.802822	0.632218	0.0333623	0.01918	0.083785	0.0478305	0.0754038	0.209173	0.0925887	0.0911052	0.0387387	0.0388976	0.0586942	0.0268655
cg01283289	0.238512	0.353875	0.075905	0.646472	0.512726	0.627756	0.416131	0.322329	0.610187	0.412235	0.037314	0.0274948	0.697232	0.444687	0.109018	0.628265	0.0397763	0.451855	0.379298	0.246222	0.0265516	0.035113
cg25021259	-0.0630225	0.0916722	0.027012	0.0376811	0.0329556	0.0452382	0.0103123	0.0219266	0.0234475	0.00834801	0.0466623	0.0169	0.0194698	0.0389539	0.0965473	0.119025	0.308624	0.0190658	0.142379	0.253992	0.203052	0.0835217
cg17785214	0.00601915	0.179935	0.319696	0.523411	0.0182538	0.034264	0.0390809	0.0592044	0.0149728	0.0170428	0.0242006	0.027243	0.0308797	0.0287601	0.0451032	0.382257	0.0204845	0.310946	0.306873	0.0567834	0.0352439	0.0246679
cg03133371	0.00665423	0.156391	0.0323597	0.0986893	0.0444649	0.0940247	0.0504988	0.0585546	0.0461397	0.0580325	0.070115	0.0336521	0.0210035	0.0159541	0.163154	0.157959	0.0523103	0.0504464	0.0305587	0.0686996	0.045469	0.0591826
cg15622647	-0.141283	0.0318415	0.0224938	0.0271103	0.0200687	0.0260093	0.0455091	0.0797451	0.0468637	0.0233445	0.257607	0.0233093	0.442204	0.0791796	0.777688	0.333438	0.897011	0.380832	0.0325822	0.0334982	0.0557176	0.0547261
cg14077898	-0.395983	0.261026	0.0414929	0.295419	0.202555	0.231316	0.178484	0.143284	0.0783703	0.0834655	0.199617	0.0706778	0.433289	0.3669	0.66095	0.690549	0.869931	0.487983	0.737665	0.409486	0.839982	0.82712
cg08488841	-0.0363785	0.110037	0.0240507	0.0244342	0.0269022	0.0339909	0.0299146	0.0322219	0.0193508	0.0233911	0.0914833	0.0244405	0.0305408	0.267726	0.0859757	0.815177	0.0375725	0.177525	0.0300019	0.802232	0.0204125	0.0405859
cg05027336	0.0430345	0.431805	0.0516448	0.862793	0.128823	0.117517	0.0994452	0.11103	0.0285131	0.0857363	0.0185723	0.038444	0.777907	0.0318049	0.136716	0.552298	0.0764978	0.0977112	0.197486	0.0135696	0.0594931	0.0440506
cg10608615	0.204679	0.376859	0.0372115	0.181055	0.500112	0.635204	0.412022	0.357763	0.301261	0.271306	0.2592	0.127159	0.16759	0.31199	0.102639	0.476101	0.335332	0.110134	0.175274	0.138579	0.119044	0.105344
cg23864089	-0.00451963	0.525938	0.031804	0.349674	0.267119	0.265976	0.0584975	0.111709	0.19334	0.0645047	0.189298	0.0398382	0.160553	0.646957	0.365357	0.892949	0.456836	0.21844	0.20642	0.16258	0.0599331	0.127659
cg23388881	0.00569322	0.503509	0.0230231	0.0602177	0.251249	0.503225	0.0810034	0.329013	0.47204	0.0728305	0.201405	0.0266559	0.215599	0.534886	0.719334	0.866147	0.356141	0.296452	0.275514	0.111265	0.039276	0.0934139
cg11690979	-0.018274	0.040758	0.279179	0.24803	0.138674	0.175714	0.279748	0.263232	0.159088	0.24324	0.051037	0.10616	0.256405	0.349705	0.916582	0.246945	0.0792729	0.314114	0.90294	0.407188	0.266623	0.217735
cg14415816	-0.114602	0.0237563	0.287184	0.0855349	0.0408563	0.0405022	0.029978	0.0332139	0.228729	0.0400207	0.501721	0.0417726	0.407477	0.0524645	0.624293	0.257745	0.0438039	0.306301	0.0376186	0.0442526	0.362489	0.0401781
cg13173260	0.00498804	0.0540768	0.0316807	0.0412413	0.0321526	0.0254786	0.0196559	0.0109443	0.0141131	0.00674907	0.0251789	0.0118124	0.0893757	0.0072819	0.0486379	0.176699	0.0122756	0.01796	0.0148355	0.0248912	0.0124971	0.0230212
cg25121621	-0.523001	0.195595	0.0911913	0.254678	0.0815452	0.204225	0.193109	0.102298	0.367455	0.205126	0.399079	0.54068	0.345737	0.758055	0.90516	0.842464	0.801431	0.807961	0.822585	0.679137	0.29913	0.424303
cg01074584	-0.0506666	0.48119	0.0331497	0.155468	0.300073	0.027578	0.0333942	0.0701697	0.218948	0.0255113	0.413511	0.0232073	0.175693	0.718701	0.562565	0.340598	0.0254766	0.307523	0.0399148	0.0659792	0.0603196	0.029769
cg07917269	-0.03008	0.108406	0.680355	0.849375	0.0499487	0.0554106	0.0314308	0.103983	0.0788144	0.0672906	0.0800636	0.0253484	0.12502	0.0927688	0.162092	0.785409	0.0339953	0.377937	0.516151	0.319618	0.0549441	0.0388465
cg21716282	-0.358348	0.634084	0.103927	0.107741	0.210437	0.331507	0.213332	0.336094	0.11556	0.172563	0.655543	0.129554	0.517748	0.992807	0.333722	0.840692	0.619822	0.675458	0.0934783	0.899661	0.269142	0.14054
cg26384760	-0.17272	0.471592	0.59803	0.775423	0.747321	0.796187	0.686893	0.762929	0.746732	0.761975	0.789412	0.903714	0.918556	0.978751	0.781385	0.529355	0.962158	0.953536	0.921527	0.926866	0.967604	0.896259
cg19622474	0.220218	0.379901	0.911108	0.675223	0.630547	0.773333	0.686403	0.329397	0.263318	0.363069	0.548034	0.0217076	0.85643	0.204266	0.267665	0.670292	0.955935	0.959879	0.367904	0.452754	0.35211	0.214952
cg20025656	0.269894	0.100345	0.0312191	0.908788	0.493284	0.519267	0.740239	0.122651	0.452776	0.549848	0.292683	0.0269569	0.0754743	0.0345847	0.154098	0.622841	0.0519698	0.363781	0.751236	0.104883	0.646783	0.878325
cg17426084	0.333817	0.741055	0.0712158	0.869972	0.498843	0.786378	0.526017	0.579612	0.526989	0.898419	0.407641	0.0468722	0.0982996	0.392711	0.320969	0.38587	0.441133	0.242998	0.0924458	0.248592	0.133453	0.0724045
cg06448705	-0.778919	0.140494	0.44656	0.0343848	0.0102211	0.0531458	0.0686677	0.0304969	0.0175911	0.0653683	0.688661	0.413587	0.0164231	0.953681	0.90195	0.816402	0.927846	0.87371	0.627517	0.857663	0.727749	0.847728
cg15330298	-0.196537	0.877549	0.708061	0.279862	0.594506	0.491939	0.143191	0.545681	0.621495	0.202661	0.580988	0.655426	0.651067	0.93757	0.829009	0.372882	0.472237	0.941524	0.946208	0.638094	0.876917	0.953421
cg02331025	-0.00809349	0.658168	0.905506	0.890435	0.886471	0.779845	0.871154	0.566695	0.60937	0.540699	0.603768	0.214461	0.889615	0.749793	0.929945	0.935392	0.93715	0.953983	0.710938	0.759324	0.75411	0.816553
cg21178365	-0.264054	0.0851256	0.0184191	0.0310926	0.0154131	0.024802	0.0225814	0.0149876	0.0107633	0.00945976	0.0649163	0.0117006	0.072037	0.277174	0.773505	0.8494	0.401245	0.107409	0.287773	0.0714968	0.480972	0.543732
cg21310745	0.0685063	0.901492	0.968779	0.964959	0.878278	0.927738	0.970732	0.914648	0.962741	0.914056	0.898506	0.511745	0.807096	0.853664	0.922683	0.741741	0.930341	0.864799	0.914157	0.953585	0.62284	0.597032
cg26717041	0.00684103	0.0434733	0.843654	0.0281302	0.0860284	0.124372	0.00949669	0.0236224	0.0126384	0.0792193	0.0275328	0.0338742	0.072113	0.0543248	0.037347	0.0221166	0.0633956	0.0632072	0.0327422	0.0227784	0.0359175	0.200106
cg08376828	0.0620441	0.123587	0.094134	0.668595	0.350959	0.379232	0.404443	0.138654	0.44419	0.368895	0.26261	0.171126	0.905297	0.112586	0.196726	0.207026	0.142739	0.48192	0.931082	0.351091	0.694095	0.77981
cg21429394	-0.252814	0.183308	0.0239669	0.109287	0.038167	0.131401	0.0501229	0.054329	0.0270812	0.0682671	0.0620131	0.0454727	0.215339	0.315875	0.323184	0.61273	0.533433	0.29841	0.293847	0.253763	0.504199	0.523389
cg23565445	0.00841284	0.668708	0.943755	0.933042	0.950125	0.878072	0.946328	0.806677	0.943305	0.871974	0.747511	0.943462	0.931052	0.918207	0.937887	0.516953	0.917558	0.893654	0.954218	0.961124	0.890405	0.955325
cg22687031	-0.312612	0.144275	0.0345723	0.21142	0.064112	0.227938	0.124854	0.0579619	0.202669	0.0960055	0.230089	0.370703	0.132235	0.407387	0.935869	0.908372	0.467543	0.838253	0.813944	0.759231	0.0798529	0.307342
cg15135286	-0.201883	0.146309	0.287785	0.284195	0.157286	0.433385	0.223985	0.176713	0.140024	0.131237	0.199684	0.215083	0.56534	0.508256	0.314349	0.897272	0.167933	0.406972	0.160885	0.836193	0.35022	0.411218
cg04262471	-0.0033217	0.0366802	0.0243758	0.0408298	0.0369266	0.0881237	0.0432818	0.0765846	0.0313694	0.0494129	0.0377066	0.035316	0.0275605	0.037092	0.365389	0.0640869	0.148998	0.0530669	0.0322345	0.0466698	0.0416333	0.0806711
cg05404729	-0.312532	0.085734	0.0276591	0.116082	0.027131	0.0625524	0.0411355	0.0311354	0.0311704	0.0321552	0.297855	0.0361132	0.0175705	0.0304928	0.391519	0.55174	0.767588	0.599833	0.0192741	0.276112	0.524487	0.58582
cg09045105	0.262841	0.922445	0.934537	0.888399	0.9242	0.936423	0.792233	0.692325	0.932127	0.681434	0.777489	0.838055	0.434644	0.119006	0.7129	0.91174	0.524578	0.652689	0.39154	0.66807	0.420264	0.666519
cg14849798	-0.658642	0.117128	0.853042	0.909014	0.12125	0.198404	0.333983	0.0673551	0.0910544	0.180394	0.65896	0.516209	0.719821	0.940087	0.927014	0.771901	0.935635	0.798855	0.373187	0.947985	0.879217	0.971543
cg13652008	-0.196206	0.123667	0.131809	0.11659	0.0862144	0.272359	0.0678128	0.113299	0.0862368	0.0825082	0.0931991	0.158245	0.542782	0.442948	0.135482	0.922001	0.103421	0.327982	0.103423	0.810389	0.291027	0.403331
cg00550214	-0.027779	0.0640489	0.0326157	0.0634214	0.0719974	0.0592013	0.107505	0.101024	0.0242143	0.197866	0.0765012	0.0241342	0.188298	0.0524256	0.107155	0.123812	0.304346	0.122143	0.0347417	0.144923	0.0435626	0.0316964
cg20071868	-0.772728	0.132014	0.520158	0.138773	0.0392247	0.177835	0.273627	0.0369146	0.065041	0.0635299	0.734561	0.432233	0.0297962	0.935808	0.904303	0.76872	0.956521	0.936424	0.905181	0.96424	0.678342	0.928935
cg09015676	0.296704	0.348851	0.576592	0.568524	0.528777	0.54529	0.717379	0.517533	0.587853	0.419589	0.279457	0.0609508	0.211124	0.421971	0.121918	0.273279	0.394819	0.351103	0.587244	0.223893	0.178674	0.073054
cg10060574	-0.335465	0.0522625	0.249828	0.434063	0.102465	0.159162	0.0991219	0.0677399	0.0577652	0.211127	0.0592915	0.0476735	0.0459443	0.872148	0.920226	0.306249	0.575536	0.684196	0.252787	0.88287	0.317436	0.558425
cg23067085	-0.224671	0.879492	0.970187	0.861763	0.866129	0.68841	0.612427	0.487608	0.664591	0.48976	0.71952	0.907648	0.88215	0.908949	0.918415	0.709301	0.923886	0.917213	0.937381	0.932355	0.844644	0.95163
cg10988368	0.578862	0.735408	0.0982098	0.914627	0.839346	0.65826	0.869866	0.857125	0.883082	0.893352	0.504047	0.0517777	0.246895	0.246975	0.504547	0.530685	0.161944	0.456181	0.343531	0.176349	0.309552	0.108728
cg07328579	-0.485041	0.0948117	0.585194	0.547661	0.0913963	0.120443	0.260317	0.05252	0.140146	0.164689	0.404135	0.432712	0.277172	0.784751	0.649193	0.337245	0.805521	0.608376	0.21802	0.788393	0.641998	0.777537
cg20392764	0.534228	0.975163	0.0296014	0.970078	0.931189	0.920762	0.905777	0.803971	0.96689	0.93839	0.318717	0.0870028	0.410105	0.469477	0.251971	0.456018	0.591978	0.884032	0.37208	0.158334	0.383818	0.910606
cg25644556	0.052765	0.221985	0.0190312	0.842572	0.199184	0.0675171	0.0552292	0.139959	0.0368416	0.103553	0.0431864	0.0473792	0.765378	0.0361001	0.176088	0.376373	0.0305689	0.0495859	0.240017	0.051572	0.109299	0.0500048
cg13691247	0.00144627	0.023152	0.0184064	0.0071323	0.0263413	0.0149793	0.00941648	0.0226282	0.0163916	0.0079586	0.0374352	0.0068371	0.0241622	0.013847	0.0350842	0.0838103	0.0143125	0.0197301	0.00201625	0.0155602	0.0119466	0.0143304
cg27373972	0.00340835	0.0535368	0.0271166	0.0210498	0.0251861	0.0342558	0.0168643	0.0388578	0.0337335	0.034341	0.0156079	0.0328613	0.0087573	0.0118825	0.0659615	0.107322	0.0366041	0.013597	0.0147434	0.0355402	0.0469802	0.027789
cg00295794	-0.691165	0.836675	0.954522	0.90885	0.0413231	0.102307	0.52199	0.0231851	0.0544002	0.114708	0.349275	0.73563	0.842954	0.505999	0.936041	0.148494	0.891825	0.867325	0.768792	0.938417	0.721963	0.921734
cg11118422	0.0122529	0.0888502	0.00423941	0.16869	0.0447005	0.07049	0.046374	0.0321083	0.056641	0.0587325	0.0620636	0.0324478	0.76689	0.0228317	0.0327098	0.07176	0.0219881	0.120518	0.0413471	0.0232004	0.0474292	0.144364
cg15014975	0.505808	0.105222	0.0264781	0.387571	0.87391	0.610244	0.74081	0.374548	0.889537	0.803322	0.0279849	0.0204501	0.102608	0.0426182	0.206273	0.341985	0.694076	0.114074	0.122038	0.0385126	0.106265	0.0612709
cg07333715	0.215319	0.123703	0.0623521	0.860099	0.105063	0.110788	0.359734	0.347006	0.439898	0.337253	0.125214	0.0431643	0.0259699	0.173226	0.19926	0.271056	0.210847	0.0916623	0.0552886	0.118652	0.194295	0.0675138
cg01268824	-0.0456758	0.232149	0.0705443	0.565146	0.0473342	0.0817432	0.0572975	0.127135	0.0318641	0.0313805	0.047095	0.0421027	0.304098	0.0233277	0.121834	0.132178	0.350276	0.067005	0.815277	0.110606	0.134384	0.0452464
cg04328477	-0.0338027	0.203338	0.0680677	0.13604	0.0923049	0.122705	0.108461	0.206493	0.0894649	0.145088	0.155734	0.0908122	0.838959	0.104698	0.217974	0.272279	0.104003	0.158238	0.0978613	0.157281	0.123338	0.289281
cg21333861	0.00633254	0.0293539	0.0276961	0.0994755	0.0329044	0.0385578	0.0213768	0.218769	0.0435007	0.0452357	0.0307845	0.0507265	0.0165471	0.0225166	0.0356601	0.0890392	0.0656421	0.0183606	0.0325896	0.024624	0.0318609	0.0421075
cg02472486	-0.113575	0.45819	0.151883	0.344263	0.519614	0.556699	0.195008	0.572814	0.566551	0.38385	0.575348	0.568182	0.493254	0.584948	0.374858	0.324409	0.291476	0.630065	0.78229	0.155464	0.656938	0.67204
cg18161285	0.0472208	0.313776	0.453879	0.416444	0.55653	0.534683	0.588776	0.577938	0.641424	0.429817	0.283553	0.718197	0.413075	0.647468	0.312296	0.268108	0.715145	0.504796	0.609978	0.473891	0.46826	0.501033
cg16321280	0.211912	0.597571	0.653011	0.570285	0.188222	0.359414	0.115962	0.125119	0.269282	0.37031	0.197192	0.106072	0.163857	0.124837	0.131148	0.334545	0.122403	0.357702	0.352583	0.116858	0.175299	0.0822318
cg13760252	-0.0214845	0.811117	0.876903	0.935801	0.892327	0.882385	0.867706	0.899522	0.928291	0.89851	0.841027	0.922122	0.880356	0.958142	0.825737	0.756005	0.90695	0.965601	0.969627	0.870517	0.920673	0.935661
cg03996398	0.222914	0.718732	0.724078	0.864878	0.61395	0.841136	0.648374	0.720754	0.684347	0.66937	0.519221	0.0849947	0.41759	0.503731	0.219234	0.667092	0.524416	0.487906	0.678004	0.503832	0.411907	0.125317
cg18911945	-0.0881986	0.332845	0.449091	0.296171	0.46884	0.526301	0.1186	0.510085	0.484793	0.316819	0.553719	0.437945	0.520861	0.799037	0.399365	0.299628	0.323351	0.901326	0.864023	0.383372	0.699776	0.797227
cg14824386	0.0222392	0.0909091	0.0637733	0.547999	0.0392916	0.143937	0.134766	0.0583724	0.049443	0.0892857	0.176441	0.0536714	0.0420488	0.178388	0.188569	0.184325	0.0358854	0.0385179	0.0421859	0.119057	0.0729778	0.0611153
cg05404625	-0.23093	0.320709	0.1238	0.39053	0.231585	0.256052	0.199102	0.254996	0.230581	0.192899	0.252174	0.244975	0.21653	0.485855	0.516297	0.580442	0.47936	0.300341	0.445669	0.376215	0.582731	0.55327
cg17937101	-0.137887	0.177899	0.0272218	0.66501	0.0444757	0.0965491	0.0562754	0.0273963	0.00730769	0.0202906	0.394492	0.0330789	0.267867	0.0334291	0.27137	0.797245	0.169824	0.917484	0.166292	0.194902	0.0873173	0.0341943
cg03306615	0.153336	0.456773	0.44259	0.605907	0.444328	0.407627	0.417434	0.563967	0.588012	0.405314	0.334485	0.203247	0.123699	0.181318	0.341793	0.34463	0.292621	0.289365	0.146881	0.296389	0.34014	0.204084
cg06539717	-0.609268	0.115265	0.0629437	0.0826538	0.113451	0.0817106	0.100622	0.111671	0.11161	0.118982	0.686596	0.126783	0.119884	0.856912	0.948031	0.75516	0.880724	0.933211	0.079004	0.905944	0.628253	0.280126
cg06756709	-0.20186	0.593647	0.833592	0.55553	0.517131	0.445197	0.514125	0.560754	0.554208	0.421733	0.431783	0.722528	0.652384	0.882328	0.749027	0.421532	0.821777	0.798054	0.573132	0.894128	0.763108	0.854511
cg11998141	-0.112654	0.0920928	0.0412207	0.503558	0.0889918	0.0728068	0.0647523	0.0784367	0.0916246	0.0720216	0.400856	0.0833092	0.371775	0.0806631	0.0565538	0.205501	0.307339	0.834806	0.205432	0.176749	0.104506	0.117477
cg09899173	-0.0935543	0.0574227	0.021571	0.57624	0.0297912	0.0198088	0.0232874	0.0221841	0.0100229	0.0127419	0.37586	0.00886738	0.411105	0.0401116	0.0591977	0.160786	0.25942	0.864265	0.151485	0.0799916	0.0314824	0.0392802
cg03452174	-0.179362	0.500759	0.908703	0.104385	0.153123	0.0997151	0.123313	0.374094	0.100829	0.137173	0.0439994	0.147042	0.501249	0.0665524	0.414718	0.113762	0.251375	0.287538	0.509092	0.716501	0.591128	0.345533
cg07455790	0.0448705	0.664715	0.641347	0.876517	0.820663	0.801895	0.908115	0.677395	0.871818	0.855184	0.796059	0.141904	0.809288	0.131641	0.681107	0.194959	0.92504	0.755526	0.941755	0.693542	0.818681	0.894923
cg13762320	0.183154	0.756935	0.631925	0.896637	0.479813	0.602539	0.604612	0.603121	0.668965	0.598463	0.454526	0.268759	0.290968	0.340527	0.505587	0.52597	0.461086	0.634224	0.338468	0.445996	0.396919	0.349559
cg04775710	-0.349854	0.128132	0.515299	0.47645	0.18973	0.190474	0.191063	0.205172	0.242409	0.403697	0.149341	0.0990577	0.0559222	0.842752	0.782089	0.429157	0.550695	0.753908	0.762528	0.803033	0.559357	0.525598
cg26051413	0.26119	0.243451	0.186804	0.743415	0.33627	0.21717	0.428181	0.492442	0.694155	0.367681	0.260458	0.079489	0.068603	0.0572618	0.240058	0.187548	0.0953416	0.210499	0.0689844	0.137238	0.117642	0.081724
cg06866163	-0.0100014	0.0763558	0.0217209	0.0334438	0.0424624	0.0805403	0.0272916	0.036412	0.0318915	0.0383169	0.0551915	0.026289	0.653637	0.0165612	0.101245	0.117207	0.0376353	0.0556421	0.0194816	0.0275965	0.0656036	0.03437
cg20381767	0.0298179	0.134651	0.0559068	0.803376	0.619279	0.641939	0.688045	0.615567	0.654745	0.641649	0.481836	0.882872	0.126253	0.273573	0.778388	0.397802	0.654461	0.66797	0.845573	0.453936	0.5692	0.748884
cg13990092	-0.0997632	0.210883	0.0329742	0.94746	0.742133	0.744418	0.804079	0.611165	0.796988	0.778507	0.611349	0.938359	0.0408345	0.692729	0.853641	0.444137	0.873485	0.834721	0.884197	0.946067	0.741542	0.872558
cg26163852	0.332148	0.277283	0.22334	0.888085	0.55754	0.598457	0.80182	0.225037	0.386436	0.609138	0.459014	0.0854279	0.0461957	0.0942693	0.176081	0.683685	0.113338	0.274703	0.842796	0.08227	0.879195	0.963555
cg04367252	0.156286	0.328936	0.60757	0.334308	0.182137	0.337148	0.141568	0.197569	0.142944	0.309274	0.103257	0.146468	0.192415	0.179162	0.200049	0.134285	0.128054	0.139784	0.210816	0.133367	0.253386	0.159509
cg05768427	-0.0204616	0.0662369	0.0233201	0.0442883	0.0447478	0.0636521	0.0421097	0.040333	0.03466	0.0429231	0.146841	0.029601	0.0370901	0.22958	0.0782774	0.780609	0.0384229	0.297326	0.0348394	0.677187	0.0484921	0.0359017
cg24908198	0.0212819	0.42745	0.16912	0.46127	0.239491	0.427695	0.241032	0.428199	0.231199	0.186669	0.466588	0.0819598	0.508798	0.199018	0.19222	0.188257	0.151481	0.456641	0.314502	0.26478	0.240482	0.0664987
cg27417090	-0.0983922	0.0398629	0.0171976	0.0221536	0.0342261	0.0323106	0.0256089	0.0046957	0.0121871	0.0260814	0.214945	0.0239953	0.315777	0.0161923	0.682297	0.183528	0.79913	0.403551	0.0222561	0.0147632	0.0644743	0.0285828
cg11689813	0.29924	0.282826	0.0151588	0.869738	0.600714	0.593725	0.772528	0.458757	0.396302	0.644358	0.46581	0.0638638	0.119738	0.0619659	0.12316	0.494524	0.087978	0.57343	0.735977	0.0962056	0.781018	0.912541
cg22878489	0.0464308	0.398496	0.535637	0.853585	0.694353	0.799714	0.761204	0.738578	0.731168	0.715074	0.631208	0.12853	0.413247	0.169238	0.907855	0.738267	0.916631	0.55206	0.778049	0.384971	0.82496	0.872437
cg05886241	0.00193543	0.0453283	0.016977	0.193313	0.0348528	0.0480846	0.0206476	0.023614	0.0264944	0.0256995	0.0281046	0.0178484	0.638651	0.0133353	0.0262563	0.0276015	0.0186598	0.104147	0.0228616	0.019902	0.050289	0.0158775
cg23792265	-0.227578	0.144207	0.0427921	0.0882178	0.0373918	0.0774891	0.0833697	0.0694092	0.12878	0.0609609	0.0402712	0.058938	0.0690504	0.306992	0.724078	0.487797	0.272401	0.839548	0.804842	0.816418	0.108546	0.303142
cg12373208	0.0980054	0.0829908	0.0232081	0.839719	0.249347	0.51991	0.663667	0.415511	0.0733407	0.362851	0.310314	0.624444	0.012389	0.752156	0.164224	0.194337	0.0215876	0.820001	0.26962	0.806102	0.0558912	0.26007
cg05017199	-0.32394	0.238739	0.0721678	0.601958	0.158918	0.185027	0.149333	0.163302	0.18749	0.153718	0.507957	0.120962	0.466527	0.348953	0.553902	0.438054	0.784936	0.356346	0.525474	0.321723	0.610283	0.6719
cg00268840	0.00168712	0.0380552	0.0210073	0.0212736	0.0797707	0.0717008	0.0276474	0.00969792	0.00869336	0.0267256	0.0179983	0.0245894	0.0346754	0.038739	0.0331226	0.198097	0.0254877	0.0167031	0.0189885	0.0161719	0.0282413	0.0047651
cg04984575	-0.180076	0.458428	0.125378	0.370874	0.522088	0.661423	0.155036	0.521812	0.516229	0.301595	0.37385	0.447232	0.502918	0.672383	0.635653	0.641355	0.181517	0.818907	0.880266	0.183714	0.768976	0.801642
cg15726260	-0.00235129	0.109797	0.0384573	0.0800618	0.057711	0.0880809	0.0497667	0.0687235	0.0366802	0.0693295	0.0806575	0.0523606	0.0111351	0.0239725	0.187969	0.133989	0.119693	0.0504973	0.295582	0.0902315	0.0444007	0.0614921
cg18586886	0.594392	0.167641	0.878037	0.883361	0.735012	0.412404	0.73175	0.582305	0.748729	0.757499	0.62336	0.0779791	0.131026	0.0612219	0.150215	0.252618	0.0837454	0.346854	0.693116	0.107455	0.110184	0.153905
cg08149193	0.0990544	0.164016	0.387823	0.154328	0.153363	0.328841	0.0898996	0.0331915	0.109448	0.466452	0.228195	0.0429878	0.0429962	0.0617978	0.131732	0.114599	0.0276155	0.0314462	0.271364	0.048749	0.0674372	0.0141902
cg20884887	0.147834	0.584249	0.791971	0.827307	0.716126	0.587968	0.79284	0.760353	0.794227	0.77215	0.506514	0.0765687	0.753883	0.658209	0.590423	0.482069	0.809672	0.254319	0.892741	0.735732	0.723854	0.460727
cg24385580	-0.0760515	0.0609212	0.034429	0.0573102	0.0762627	0.0732431	0.0914963	0.0951231	0.0642355	0.0782409	0.246065	0.103821	0.482185	0.113745	0.722915	0.181441	0.778185	0.520938	0.0833797	0.0731773	0.117148	0.0934324
cg20611126	-0.0470931	0.103235	0.0450413	0.112925	0.0695652	0.105241	0.0901543	0.0970834	0.0753064	0.0795047	0.0925725	0.0778844	0.0387402	0.0756877	0.566741	0.3612	0.076659	0.734692	0.763895	0.475943	0.0947463	0.179749
cg14399369	-0.717833	0.0968439	0.00851144	0.0111788	0.0146001	0.0860258	0.00859501	0.00559242	0.00537589	0.0213015	0.653685	0.04	0.0112916	0.924308	0.920856	0.804339	0.90665	0.908158	0.0296327	0.922643	0.442798	0.191265
cg03108070	-0.0199878	0.0213067	0.0343342	0.775868	0.240018	0.169488	0.13716	0.452363	0.145722	0.285041	0.204524	0.0210114	0.0575236	0.0120482	0.624343	0.11968	0.864731	0.198358	0.180594	0.0158308	0.487532	0.50644
cg27098900	-0.00566654	0.144301	0.0463332	0.0784377	0.0332232	0.0414067	0.0527007	0.0559248	0.044709	0.0552268	0.06561	0.0415816	0.019041	0.0368674	0.166905	0.150994	0.0445269	0.0381005	0.0511244	0.0736991	0.0956769	0.121279
cg27449131	-0.341304	0.0476468	0.300857	0.295181	0.0662733	0.0683177	0.0956034	0.075642	0.104733	0.242552	0.0240392	0.0229322	0.0100734	0.829242	0.831994	0.324211	0.481199	0.707521	0.560373	0.812056	0.392617	0.358414
cg04513006	-0.0309826	0.153165	0.0436753	0.147416	0.0356378	0.0528897	0.0832185	0.114454	0.0733053	0.0569804	0.119917	0.0745175	0.784206	0.0970197	0.184781	0.166754	0.0792536	0.0984387	0.0619862	0.110137	0.0864573	0.168307
cg09127400	-0.24497	0.0407843	0.189434	0.39727	0.11566	0.0869048	0.0966295	0.0740754	0.0993789	0.345721	0.0396086	0.0557009	0.0328771	0.767406	0.712058	0.128025	0.369989	0.669263	0.271788	0.767498	0.318709	0.500498
cg27173046	-0.516436	0.0409428	0.0301061	0.0239489	0.0477901	0.0554126	0.0403358	0.0107181	0.00725429	0.00926156	0.283494	0.118975	0.489466	0.898549	0.60362	0.432474	0.839526	0.34641	0.018811	0.651429	0.650678	0.750524
cg12093371	-0.00352113	0.424349	0.305849	0.833552	0.833727	0.708825	0.859685	0.667961	0.838634	0.800484	0.703228	0.680044	0.797945	0.835406	0.758744	0.718197	0.821737	0.892774	0.8855	0.810065	0.796179	0.906707
cg12017911	0.000736128	0.13252	0.171273	0.824451	0.0348898	0.0358439	0.0452906	0.0794446	0.0635086	0.0451437	0.0610596	0.0423924	0.0626814	0.0541818	0.0948778	0.383929	0.0509042	0.354588	0.511755	0.0596527	0.0690591	0.0628635
cg06747432	-0.774614	0.152014	0.455002	0.0452857	0.0405819	0.469567	0.387669	0.0376993	0.0401425	0.0513438	0.575023	0.441043	0.0163405	0.862818	0.858893	0.357664	0.830881	0.84567	0.823397	0.828518	0.633882	0.880089
cg05309948	0.00912098	0.0553506	0.0522455	0.878851	0.0804094	0.0536542	0.0590484	0.0795878	0.0799701	0.12097	0.0461614	0.108131	0.0497167	0.0399734	0.126364	0.0774359	0.211452	0.0368453	0.106949	0.0524061	0.0634977	0.0943201
cg08887400	0.427161	0.128044	0.663802	0.782516	0.575739	0.254407	0.636772	0.483087	0.523333	0.47547	0.550547	0.0872978	0.0899938	0.0326849	0.14886	0.219381	0.0838298	0.246366	0.529955	0.0899445	0.0776547	0.102351
cg12247101	-0.0349405	0.587251	0.644336	0.669192	0.647917	0.493213	0.670054	0.467928	0.643141	0.54621	0.51146	0.713682	0.639692	0.63761	0.642481	0.743646	0.841107	0.744001	0.64087	0.813416	0.55175	0.717004
cg05250768	0.035925	0.40019	0.0581507	0.709199	0.249041	0.259607	0.273842	0.208364	0.134899	0.229418	0.201031	0.0919064	0.783871	0.0457984	0.429658	0.509078	0.152128	0.0532092	0.33182	0.2252	0.172759	0.284098
cg05301470	0.0752622	0.219191	0.0502754	0.22548	0.202509	0.214964	0.17148	0.0561546	0.115205	0.0728972	0.0660275	3.9692e-05	0.804807	0.0152631	0.124921	0.162098	0.0280515	0.264071	0.0847757	0.10766	0.151777	0.0834003
cg00379648	-0.0233967	0.0756646	0.0781071	0.0958704	0.0500061	0.0468726	0.0584224	0.0669149	0.0813244	0.03734	0.393223	0.0240698	0.481056	0.0244066	0.0738587	0.162162	0.0377698	0.158278	0.0551698	0.106765	0.292636	0.0132136
cg23278196	0.00245333	0.0314774	0.0181283	0.0158596	0.0197781	0.0264347	0.0167821	0.020528	0.184515	0.0188275	0.017631	0.0170185	0.0165699	0.00535506	0.0243021	0.0731505	0.0277523	0.0110397	0.00410877	0.0290529	0.0138536	0.0181672
cg09528265	-0.00462373	0.139857	0.0125716	0.0493712	0.0371857	0.0584272	0.0375817	0.0374516	0.0342857	0.0423511	0.0507342	0.0364402	0.0189162	0.0185233	0.176959	0.187197	0.0352409	0.0279178	0.0210148	0.200452	0.101081	0.0479707
cg00446123	-0.0560889	0.87124	0.806347	0.951046	0.861882	0.767073	0.846752	0.882079	0.889543	0.87748	0.546643	0.962368	0.959621	0.922578	0.728058	0.6741	0.905614	0.980357	0.951767	0.932079	0.906368	0.960808
cg10360552	-0.117272	0.415495	0.533708	0.400338	0.595265	0.649031	0.128431	0.487715	0.54594	0.343165	0.618392	0.528089	0.591581	0.776582	0.565374	0.449523	0.444201	0.930252	0.898803	0.409712	0.779926	0.862941
cg02098463	-0.0861729	0.584971	0.717993	0.170472	0.276611	0.151039	0.257844	0.30996	0.166049	0.162547	0.104735	0.199309	0.379475	0.153559	0.416831	0.30856	0.174173	0.231003	0.495914	0.677528	0.524507	0.43962
cg20265661	-0.556534	0.245862	0.0365987	0.105026	0.0399233	0.105245	0.0819755	0.0441271	0.0507002	0.0543163	0.0608581	0.0287378	0.0278205	0.736019	0.75773	0.507305	0.714396	0.838843	0.283985	0.183986	0.764661	0.867944
cg18383538	0.00350083	0.196405	0.0342523	0.163833	0.092505	0.167405	0.12811	0.075535	0.106816	0.0844077	0.0582217	0.0689734	0.761162	0.0552998	0.117065	0.144463	0.0574026	0.172404	0.0605022	0.0895662	0.117274	0.307444
cg16396284	0.040813	0.0446139	0.0493209	0.116109	0.161981	0.0562708	0.104908	0.225781	0.0934523	0.163891	0.0644489	0.0468539	0.0482903	0.038581	0.195621	0.0624668	0.454083	0.0637402	0.124775	0.022791	0.175854	0.176246
cg08325845	-0.0166415	0.0635406	0.0421669	0.0590296	0.0803586	0.0623946	0.0516472	0.0454488	0.0969887	0.0270042	0.063355	0.058922	0.0304126	0.046825	0.175	0.158584	0.0691405	0.104415	0.398607	0.0908372	0.010918	0.0822016
cg03189210	-0.0326082	0.0214295	0.0226202	0.342887	0.0317854	0.0840627	0.0453112	0.161723	0.0522549	0.109863	0.0970028	0.0278746	0.0284769	0.0142818	0.219654	0.0949745	0.529372	0.046136	0.0747517	0.0278996	0.172743	0.198136
cg04146591	-0.144166	0.61956	0.93063	0.0740181	0.329416	0.0680643	0.0567412	0.325006	0.039983	0.133287	0.0494916	0.0575924	0.553712	0.0924809	0.530073	0.294183	0.0281441	0.260724	0.451458	0.79085	0.495662	0.221217
cg04030615	0.35732	0.0411956	0.0200799	0.8969	0.546906	0.67286	0.711002	0.378393	0.39782	0.545704	0.564079	0.0524744	0.0545446	0.0467545	0.0741041	0.272556	0.0447129	0.449322	0.829843	0.104214	0.75992	0.875514
cg19592934	-0.0781867	0.143107	0.936884	0.9082	0.150286	0.12583	0.129905	0.280416	0.159726	0.164242	0.226759	0.155882	0.249066	0.21994	0.674968	0.606819	0.129599	0.786231	0.733934	0.783904	0.158145	0.138407
cg03142586	0.0339191	0.220564	0.088227	0.28532	0.099213	0.146341	0.0731455	0.0157039	0.0475118	0.0746565	0.0328366	0.0238524	0.096255	0.00677966	0.202073	0.174538	0.15653	0.0183422	0.478143	0.0437232	0.0648926	0.0373599
cg02328793	0.020916	0.793064	0.960733	0.958034	0.904758	0.926428	0.956425	0.899959	0.95082	0.937192	0.913544	0.842149	0.887393	0.923584	0.922414	0.738445	0.94386	0.919008	0.929127	0.856264	0.898714	0.93789
cg13885965	-0.30674	0.0983322	0.371291	0.625096	0.203501	0.255121	0.198804	0.162244	0.27743	0.495068	0.0808172	0.097272	0.0559582	0.856058	0.818467	0.352827	0.575031	0.79962	0.486091	0.928738	0.548691	0.703398
cg19504123	-0.144808	0.642921	0.963778	0.0164968	0.207559	0.0224365	0.0217049	0.2759	0.0101516	0.0428426	0.0185776	0.0330073	0.498612	0.0169044	0.405664	0.133094	0.0257457	0.18372	0.451485	0.561188	0.380875	0.191582
cg06460587	0.187757	0.45523	0.114982	0.818193	0.508062	0.751944	0.693905	0.412199	0.657349	0.415793	0.633395	0.0251159	0.341698	0.0238163	0.148671	0.0651558	0.897143	0.298911	0.893731	0.0974542	0.582198	0.704589
cg26272220	0.47177	0.267586	0.0420413	0.787238	0.698877	0.575604	0.725153	0.574823	0.720455	0.661411	0.0479698	0.030008	0.82426	0.30643	0.155233	0.483059	0.0451536	0.575002	0.862392	0.22405	0.0404535	0.0391269
cg27209278	0.00443177	0.919899	0.957302	0.973862	0.958639	0.951905	0.934927	0.982302	0.968063	0.948461	0.969849	0.947879	0.935521	0.97773	0.923616	0.847366	0.952453	0.967919	0.971969	0.950577	0.953288	0.95879
cg23597629	-0.0535703	0.391495	0.0618266	0.879954	0.702359	0.652669	0.852943	0.527507	0.79322	0.696176	0.730524	0.148534	0.167561	0.416722	0.56938	0.79025	0.281837	0.802483	0.866791	0.768969	0.793562	0.87784
cg17906269	-0.00555961	0.0758969	0.0334531	0.0789865	0.0875789	0.0663981	0.0763084	0.0993979	0.093119	0.076726	0.0393166	0.0712133	0.0932838	0.0772631	0.0857492	0.0761905	0.103364	0.0395724	0.110546	0.100057	0.0788219	0.0983173
cg04209913	0.106391	0.211618	0.400157	0.498297	0.482459	0.135411	0.400607	0.119908	0.0879121	0.267279	0.184459	0.0259624	0.901487	0.056286	0.312011	0.688104	0.950403	0.931299	0.0481912	0.137317	0.0907555	0.0216735
cg17633422	0.0169549	0.0571043	0.0157068	0.0362322	0.0410107	0.0519417	0.0384272	0.041848	0.0351374	0.0513521	0.0269077	0.0198227	0.0131098	0.0307467	0.0707996	0.0400623	0.0338679	0.0136941	0.0145046	0.0465069	0.021204	0.0160029
cg21176643	-0.00881219	0.0432253	0.0233067	0.0347153	0.0479566	0.0337867	0.0334088	0.0409145	0.0489738	0.029732	0.0323691	0.0649821	0.534688	0.0367503	0.0359551	0.0942052	0.062075	0.0277798	0.0539294	0.0368186	0.047818	0.039237
cg01814945	-0.0042306	0.107942	0.0152029	0.060773	0.0250775	0.0545669	0.0469373	0.00841141	0.0302264	0.0150096	0.0329122	0.0183365	0.0109906	0.0202772	0.120129	0.164408	0.0282284	0.0171251	0.161037	0.0449018	0.0400487	0.0360018
cg01702624	0.0376596	0.227541	0.03873	0.0621876	0.128368	0.0751566	0.0753188	0.276678	0.120649	0.19258	0.180675	0.0478019	0.0615054	0.0885958	0.0667855	0.629935	0.0696166	0.128401	0.0773826	0.310127	0.116527	0.0621352
cg20099104	-0.225857	0.0892122	0.0286036	0.876524	0.234648	0.435214	0.374715	0.172377	0.300029	0.504459	0.0832712	0.148693	0.870979	0.0316607	0.138207	0.508626	0.0426739	0.576957	0.875392	0.543148	0.746675	0.891644
cg26381352	-0.00325731	0.157554	0.0369345	0.0714961	0.0375837	0.0850437	0.039284	0.0381957	0.0542441	0.0625663	0.0827347	0.0662742	0.0231027	0.0141499	0.205243	0.1982	0.0660901	0.0117178	0.0292394	0.0854613	0.0450161	0.0489126
cg26259537	0.101764	0.384003	0.0401684	0.885397	0.308356	0.135622	0.254854	0.292872	0.113455	0.244559	0.0589474	0.130632	0.783371	0.192296	0.284444	0.639127	0.128114	0.156942	0.317348	0.0605755	0.149237	0.0695429
cg20164915	-0.00126151	0.073356	0.0371961	0.117998	0.131615	0.0973368	0.132309	0.13289	0.14039	0.129838	0.109438	0.162604	0.130178	0.109572	0.13742	0.108588	0.169241	0.077543	0.170191	0.129619	0.132022	0.149905
cg20252111	-0.252406	0.608447	0.541886	0.453545	0.584736	0.638906	0.0934959	0.533265	0.489907	0.563276	0.446486	0.529309	0.618839	0.858627	0.941326	0.883922	0.52303	0.928	0.946603	0.569237	0.729956	0.913321
cg06835628	-0.340156	0.118766	0.043078	0.525033	0.0550336	0.0673854	0.0516331	0.0506308	0.0428674	0.0442797	0.461247	0.0335006	0.0894446	0.0205232	0.66099	0.747626	0.868107	0.751581	0.0376037	0.635226	0.322332	0.139218
cg13365340	0.0102094	0.117534	0.0472286	0.0958626	0.102037	0.123343	0.0917593	0.128956	0.10948	0.0638728	0.116635	0.0674082	0.0686315	0.0636453	0.099636	0.109925	0.0925	0.0580282	0.0620945	0.0946633	0.102901	0.0911549
cg26348348	-0.550945	0.22529	0.069398	0.0701107	0.067865	0.11517	0.0838535	0.0239661	0.0154256	0.0770544	0.146939	0.0148874	0.144428	0.921823	0.509712	0.562402	0.890026	0.875082	0.627476	0.614635	0.838901	0.915193
cg15302378	-0.136426	0.546505	0.5879	0.494721	0.647673	0.711884	0.278127	0.612663	0.618194	0.508944	0.734527	0.658183	0.71973	0.875367	0.651315	0.548338	0.614538	0.848188	0.856714	0.535749	0.728921	0.748278
cg22626041	-0.374462	0.0313329	0.0130521	0.058362	0.0273467	0.0356631	0.025733	0.0233019	0.0340816	0.0480094	0.378637	0.0252407	0.0142281	0.0164382	0.472059	0.684304	0.862786	0.714614	0.0310955	0.417748	0.504299	0.393842
cg14672084	-0.0765838	0.939851	0.953541	0.937072	0.858496	0.828883	0.814194	0.777474	0.871442	0.741194	0.682651	0.966259	0.933786	0.95733	0.934144	0.589532	0.936017	0.809079	0.966139	0.972848	0.868768	0.951369
cg19664267	0.00641915	0.088338	0.022947	0.0350865	0.0339992	0.087886	0.0370023	0.0259835	0.0297311	0.0279382	0.030988	0.0284653	0.0178086	0.00716385	0.142819	0.169191	0.0117246	0.0240565	0.0100511	0.0266948	0.0538269	0.0386781
cg24725574	0.00111471	0.0547143	0.0146476	0.047614	0.0116871	0.0703631	0.0539831	0.0159	0.0138157	0.0249888	0.0429037	0.00771771	0.00723568	0.0187548	0.0533667	0.108614	0.01448	0.0215086	0.129386	0.00832619	0.0467441	0.0262396
cg01274742	-0.0962067	0.787374	0.968625	0.137693	0.170342	0.131776	0.12489	0.423853	0.104479	0.181176	0.117074	0.146308	0.547459	0.129894	0.412332	0.230202	0.275892	0.230627	0.5801	0.688452	0.505632	0.257206
cg08624648	0.177769	0.39744	0.219368	0.753754	0.428399	0.560602	0.524499	0.357799	0.599528	0.25	0.676519	0.0128092	0.185938	0.00562863	0.11477	0.216609	0.856726	0.284652	0.87881	0.0919216	0.584812	0.576308
cg21201401	-0.0666523	0.789192	0.816045	0.895409	0.872758	0.697055	0.856555	0.776238	0.827705	0.77871	0.378831	0.970659	0.898373	0.83581	0.706298	0.758461	0.867023	0.970798	0.918473	0.910915	0.863895	0.913768
cg24631526	-0.0877572	0.413061	0.588235	0.446703	0.568705	0.348455	0.574468	0.450986	0.626329	0.245192	0.224175	0.545946	0.47553	0.550228	0.336445	0.264347	0.572298	0.857755	0.531541	0.506567	0.617877	0.728211
cg18576957	0.0916282	0.384298	0.237009	0.657297	0.303714	0.482816	0.43046	0.277255	0.604604	0.339816	0.496236	0.0188082	0.332663	0.0255883	0.18643	0.250965	0.611078	0.252675	0.794785	0.191634	0.509261	0.572044
cg08886823	0.0032751	0.174871	0.0474366	0.151293	0.0744442	0.111138	0.101798	0.150754	0.0807012	0.142054	0.136016	0.0498069	0.290707	0.0514948	0.151239	0.482202	0.0565429	0.0647895	0.162871	0.121357	0.0943678	0.062132
cg21330423	0.000129823	0.043529	0.0204179	0.041775	0.0427533	0.0732398	0.0516546	0.0248946	0.0266075	0.0151959	0.0366972	0.0330483	0.0311713	0.0329381	0.116607	0.0733571	0.044539	0.0387514	0.064597	0.0763478	0.0304819	0.0809465
cg08613144	-0.549038	0.176586	0.0510331	0.0569511	0.070097	0.0698103	0.107405	0.0686501	0.0152672	0.0946761	0.159607	0.0582781	0.0722753	0.896723	0.47709	0.37494	0.7767	0.884292	0.637863	0.599835	0.7171	0.811816
cg05661282	-0.0121128	0.0665351	0.0212188	0.275774	0.0345403	0.0345877	0.0363864	0.027927	0.0288777	0.0202404	0.0416527	0.0339593	0.196531	0.0179572	0.0808487	0.208118	0.543805	0.0231594	0.190313	0.0459039	0.02997	0.0474024
cg11973900	-0.368205	0.0868662	0.0197516	0.128444	0.0360029	0.0672072	0.036211	0.022293	0.0471032	0.0307548	0.327565	0.0176822	0.0271662	0.0205513	0.476178	0.722204	0.815752	0.621661	0.0340633	0.332655	0.630699	0.589442
cg15543281	0.00106541	0.0665575	0.0189438	0.0061458	0.0166207	0.0565591	0.0243736	0.0111257	0.0100683	0.0231949	0.0126758	0.0170463	0.0187105	0.014116	0.0646809	0.120939	0.0318954	0.0138699	0.0137826	0.0312185	0.0250408	0.0155253
cg25363885	-0.0145964	0.074647	0.0176964	0.017482	0.0253748	0.0200204	0.0416944	0.025001	0.0274783	0.0204236	0.0316298	0.0255335	0.00194561	0.0142186	0.157081	0.186355	0.0767954	0.00950002	0.0406718	0.187855	0.284255	0.0385231
cg08163199	-0.00334545	0.0949857	0.023438	0.0876375	0.0386445	0.0859497	0.0475127	0.0292565	0.0395803	0.0434322	0.0742969	0.0313684	0.0128926	0.0127921	0.257049	0.347737	0.0162943	0.0382335	0.264122	0.0422912	0.0553038	0.0512641
cg10938374	-0.445003	0.0339798	0.215657	0.332724	0.0847259	0.0797907	0.0468933	3.9692e-05	0.0338629	0.280229	0.0102076	0.0318501	0.0096551	0.838808	0.877446	0.460876	0.441394	0.784416	0.659574	0.881631	0.413031	0.588711
cg10098021	-0.142155	0.372534	0.542098	0.666486	0.54186	0.436942	0.570494	0.413844	0.607947	0.479182	0.302387	0.710568	0.773795	0.620067	0.618161	0.668089	0.69994	0.719333	0.709568	0.735658	0.304199	0.433083
cg01609658	-0.22111	0.362479	0.513404	0.864004	0.512275	0.449053	0.656883	0.516586	0.745514	0.552208	0.246167	0.17904	0.639449	0.639217	0.873917	0.695332	0.860138	0.827838	0.918932	0.845356	0.780061	0.691832
cg25661992	-0.0161019	0.108984	0.0577933	0.0625703	0.0595543	0.0817762	0.0730296	0.0749576	0.0470579	0.0793302	0.0680585	0.054814	0.0359183	0.0425355	0.61947	0.201609	0.10553	0.47045	0.768543	0.17437	0.072733	0.070923
cg04797936	-0.581655	0.100769	0.0331266	0.0558998	0.0362518	0.0416717	0.0357836	0.0498734	0.026241	0.0394737	0.574507	0.52819	0.557179	0.865858	0.744695	0.559461	0.791927	0.516695	0.0563574	0.836304	0.667752	0.830077
cg08432383	0.204277	0.67673	0.691187	0.854183	0.655447	0.742963	0.652935	0.718313	0.69525	0.531938	0.512595	0.049454	0.410327	0.490196	0.307295	0.634175	0.529595	0.483625	0.699712	0.552124	0.413107	0.1237
cg22318514	0.00161433	0.278556	0.162603	0.632065	0.400864	0.399585	0.523246	0.316865	0.54921	0.325681	0.655823	0.126873	0.374912	0.112809	0.421028	0.265428	0.778122	0.360332	0.643614	0.299124	0.462177	0.592784
cg16264705	-0.00587376	0.0720105	0.0235847	0.0662282	0.0831673	0.0543649	0.0611061	0.0590502	0.0706474	0.0816011	0.0980861	0.0643815	0.0744148	0.0549291	0.0785812	0.124759	0.110622	0.0309158	0.0654582	0.0801964	0.0697891	0.0685106
cg13636536	-0.015507	0.22601	0.0306373	0.12047	0.114645	0.139017	0.116676	0.106095	0.135707	0.138553	0.127473	0.144482	0.0684019	0.391344	0.550267	0.188264	0.0771589	0.111611	0.30197	0.172096	0.118017	0.093684
cg21816330	-0.0781544	0.864115	0.928711	0.0461563	0.285132	0.043578	0.0489207	0.380673	0.0357305	0.175522	0.0320122	0.0396873	0.766715	0.0542885	0.675122	0.031899	0.257546	0.16263	0.611572	0.798842	0.58215	0.249808
cg04578774	-0.00422938	0.0387575	0.0100453	0.0377923	0.0737327	0.0736757	0.0387509	0.0474501	0.039596	0.0764217	0.024524	0.0683946	0.0235424	0.0369535	0.0698467	0.163369	0.0510919	0.039767	0.0371944	0.0627838	0.0478838	0.0140092
cg27632435	-0.667165	0.161869	0.118624	0.0762623	0.0534591	0.0880995	0.0871139	0.0795191	0.054336	0.0830614	0.422921	0.0717778	0.435252	0.919225	0.910321	0.811094	0.928745	0.228318	0.0471294	0.689358	0.85768	0.955785
cg04221877	0.363683	0.262126	0.218837	0.542007	0.749382	0.67371	0.655973	0.579979	0.738883	0.683905	0.208637	0.148247	0.254971	0.163086	0.408097	0.331939	0.697609	0.334328	0.349682	0.261905	0.305258	0.279321
cg16862791	-0.357299	0.456796	0.45269	0.400038	0.51084	0.557106	0.14649	0.460758	0.429984	0.340771	0.521688	0.489552	0.57237	0.909428	0.862579	0.841178	0.4784	0.890705	0.871678	0.499536	0.778801	0.851845
cg27530629	0.000458226	0.117794	0.0233655	0.0285283	0.051358	0.073126	0.0609208	0.0460895	0.0492545	0.0550699	0.0333263	0.0360836	0.0130871	0.149691	0.456149	0.0998371	0.038412	0.0557617	0.162049	0.0530539	0.0447208	0.0487456
cg12196936	-0.0207367	0.0773241	0.0325521	0.0424473	0.0360436	0.0582443	0.0444695	0.105642	0.053591	0.0324144	0.0369983	0.0239419	0.87776	0.0666205	0.112251	0.0637919	0.0339264	0.0780069	0.0311439	0.0693655	0.0419576	0.0914718
cg08964780	0.00949492	0.108204	0.018329	0.744022	0.193238	0.0172619	0.0274021	0.0418304	0.0201252	0.095822	0.013414	0.0156799	0.677722	0.0187798	0.117562	0.436817	0.0306581	0.0798582	0.220747	0.0191677	0.0339495	0.0307214
cg22837015	0.120326	0.505121	0.635364	0.746037	0.524821	0.550684	0.472982	0.565828	0.53883	0.391745	0.626782	0.150432	0.649843	0.546117	0.388016	0.333596	0.382511	0.578663	0.574831	0.410269	0.42674	0.253177
cg22806341	-0.0402766	0.287148	0.0451315	0.740536	0.530511	0.524889	0.568377	0.477002	0.578438	0.579252	0.441908	0.115969	0.746748	0.382922	0.311395	0.538359	0.603215	0.662986	0.743294	0.474733	0.632897	0.75928
cg23398076	-0.428343	0.480726	0.94246	0.515076	0.235363	0.271935	0.0785783	0.206652	0.140744	0.412223	0.562787	0.107893	0.621166	0.889042	0.90653	0.854694	0.946693	0.229432	0.9028	0.779389	0.602573	0.124438
cg06632207	0.011633	0.146416	0.0210293	0.0341031	0.0469579	0.0904303	0.0489658	0.0497489	0.0443985	0.0278156	0.0477211	0.0306966	0.0332611	0.0279729	0.121626	0.103476	0.0865015	0.0252392	0.0245873	0.0373888	0.0528163	0.0331887
cg09177567	-0.101568	0.189339	0.0157128	0.56736	0.0325224	0.0474085	0.0734112	0.0406836	0.0498179	0.0487423	0.438759	0.0214609	0.431344	0.0584652	0.0377205	0.164851	0.700814	0.872695	0.247677	0.13577	0.0591085	0.0749117
cg25149751	-0.0337968	0.05136	0.0371298	0.0405383	0.058387	0.0428909	0.040771	0.0723375	0.0494819	0.0243549	0.0552792	0.0493249	0.0313338	0.0346793	0.091779	0.102184	0.083144	0.0326768	0.0767741	0.282116	0.217047	0.0766014
cg00450784	-0.144976	0.691992	0.249826	0.0545429	0.0355058	0.0619912	0.0266096	0.120601	0.035262	0.292878	0.699496	0.181942	0.611924	0.0425826	0.231993	0.329012	0.0350018	0.447081	0.0318364	0.0647415	0.627155	0.0550121
cg05347845	0.402672	0.0392417	0.0116141	0.938965	0.686915	0.771405	0.808108	0.457152	0.61808	0.745753	0.691999	0.0110643	0.0580945	0.0351373	0.0697767	0.419168	0.02392	0.569813	0.922193	0.149319	0.820665	0.93416
cg08100535	0.0483955	0.530024	0.671154	0.568226	0.649286	0.619632	0.723752	0.685461	0.66309	0.529251	0.279296	0.71914	0.618891	0.771766	0.461037	0.432912	0.468875	0.582889	0.711285	0.631187	0.567661	0.684042
cg00761985	0.00217612	0.411566	0.692412	0.770314	0.704208	0.490874	0.62715	0.391376	0.302594	0.502658	0.498345	0.184105	0.908181	0.38108	0.523404	0.502618	0.894082	0.92173	0.562975	0.421948	0.444335	0.442083
cg26977936	0.112319	0.281674	0.0584647	0.153772	0.328731	0.423013	0.273096	0.0991184	0.182215	0.285877	0.100066	0.0967002	0.810968	0.0726342	0.190802	0.158172	0.0479508	0.311999	0.243054	0.163381	0.227335	0.109417
cg14991769	-0.428715	0.173509	0.0817746	0.597305	0.121819	0.0403087	0.0411914	0.0847063	0.0595638	0.0601794	0.506685	0.0418261	0.44646	0.377571	0.747359	0.623401	0.87166	0.342809	0.514295	0.27471	0.635694	0.728415
cg21063716	0.241852	0.121078	0.490292	0.828382	0.315419	0.313052	0.406001	0.441387	0.436734	0.279754	0.261152	0.125483	0.161272	0.185654	0.137201	0.33972	0.540634	0.167026	0.126873	0.0850563	0.237787	0.154876
cg23950233	-0.0735108	0.0481838	0.134075	0.689712	0.428233	0.345784	0.342567	0.495951	0.349677	0.351549	0.252765	0.0447349	0.149365	0.0427028	0.72009	0.542203	0.880715	0.304281	0.542095	0.0760327	0.677091	0.698258
cg19284039	0.248001	0.181422	0.284603	0.607918	0.349313	0.333221	0.442156	0.537639	0.586124	0.363509	0.235609	0.0563348	0.0681624	0.0550074	0.200147	0.20113	0.102126	0.215555	0.0709313	0.12889	0.225249	0.0840034
cg08117431	-0.00424429	0.720772	0.803021	0.853631	0.886388	0.858889	0.823685	0.945015	0.950189	0.833761	0.8137	0.864723	0.771641	0.917384	0.793309	0.673649	0.851026	0.938541	0.947443	0.802601	0.883137	0.939173
cg07996594	0.416864	0.142664	0.0344208	0.294356	0.822145	0.498252	0.719895	0.208258	0.896019	0.683732	0.0390379	0.0403229	0.100979	0.0290012	0.148232	0.0959534	0.0521494	0.0687638	0.119443	0.0257461	0.0940127	0.314524
cg11772919	0.0419281	0.228999	0.0516304	0.128824	0.146127	0.206235	0.168348	0.0993943	0.130841	0.107999	0.114932	0.0781671	0.061318	0.0618222	0.18364	0.181221	0.101837	0.0755419	0.0316595	0.120321	0.0910406	0.0867854
cg04263436	0.00778367	0.052793	0.0282345	0.371243	0.0954761	0.0913947	0.116476	0.253397	0.110244	0.144325	0.132257	0.0553578	0.056629	0.0334824	0.158777	0.0863715	0.447702	0.0864024	0.118519	0.0581317	0.207898	0.189065
cg02850487	-0.0221612	0.58271	0.894801	0.0671259	0.140487	0.0688314	0.0578439	0.294607	0.0614498	0.165319	0.0598675	0.0338858	0.453772	0.0352602	0.461806	0.206926	0.0351445	0.11837	0.445675	0.652171	0.373594	0.113185
cg14701491	-0.0410179	0.0735322	0.0309618	0.0333406	0.0511424	0.0770338	0.0519822	0.0534984	0.0439773	0.0489105	0.111783	0.0577058	0.0721861	0.755891	0.0725375	0.59951	0.126063	0.142338	0.0377686	0.441306	0.0562275	0.0424559
cg02773435	-0.470085	0.371035	0.823856	0.213815	0.227982	0.252684	0.239528	0.185795	0.186386	0.327485	0.543291	0.463856	0.253437	0.819708	0.644112	0.63289	0.684918	0.863513	0.79718	0.76897	0.734308	0.824525
cg23614791	0.414489	0.268382	0.0713694	0.891931	0.642736	0.703223	0.686043	0.531797	0.658412	0.722295	0.0379415	0.0303931	0.83508	0.445868	0.140937	0.535851	0.288975	0.599351	0.808044	0.198872	0.0546482	0.0596979
cg18008019	-0.356297	0.617694	0.85689	0.707018	0.0811361	0.455111	0.614581	0.0534947	0.0914309	0.0675036	0.354494	0.739322	0.808163	0.523241	0.880105	0.12947	0.852593	0.87313	0.700951	0.86913	0.814655	0.924109
cg22694548	-0.00368701	0.975657	0.970774	0.965455	0.989913	0.978497	0.983399	0.989299	0.988025	0.94648	0.981247	0.984612	0.943289	0.98312	0.969413	0.941693	0.986569	0.985657	0.992078	0.976914	0.978064	0.988949
cg24942747	-0.0834129	0.575554	0.659082	0.749597	0.720447	0.659478	0.714874	0.622118	0.724385	0.713462	0.439573	0.826566	0.818942	0.868018	0.764192	0.241129	0.832726	0.603242	0.850765	0.774807	0.748234	0.834155
cg13137376	-0.252958	0.215143	0.274782	0.63135	0.164308	0.256518	0.166505	0.187449	0.210255	0.284646	0.169627	0.210199	0.173065	0.619271	0.512716	0.326104	0.375892	0.633749	0.647627	0.58925	0.461288	0.474916
cg00777636	0.000912126	0.748593	0.972747	0.961153	0.931077	0.856554	0.956075	0.926479	0.965076	0.872954	0.921125	0.903682	0.890138	0.939204	0.915787	0.850229	0.969486	0.979114	0.964719	0.856839	0.94871	0.957125
cg27541317	0.13683	0.256894	0.0400078	0.092102	0.130387	0.198745	0.237892	0.207179	0.137764	0.261506	0.0801836	0.053578	0.0423729	0.0264142	0.0583379	0.114075	0.0714943	0.0958863	0.0612134	0.0626165	0.071057	0.0381047
cg12197421	-0.02945	0.256588	0.363589	0.502996	0.474834	0.379832	0.424555	0.313878	0.485462	0.418498	0.237076	0.502472	0.636419	0.428786	0.327417	0.3424	0.46711	0.558259	0.505928	0.506654	0.261412	0.257205
cg18264486	0.07193	0.488321	0.211032	0.799741	0.557541	0.630215	0.706029	0.517018	0.706345	0.533983	0.681611	0.112563	0.49443	0.10595	0.402135	0.476792	0.813002	0.381643	0.897872	0.368269	0.665546	0.72386
cg24057514	0.317615	0.86251	0.0639566	0.818211	0.495773	0.450686	0.419663	0.443642	0.606151	0.59017	0.315744	0.147661	0.169113	0.277529	0.118976	0.207936	0.131953	0.433195	0.187203	0.131909	0.256138	0.15541
cg25971727	0.28471	0.363563	0.0726021	0.770398	0.752199	0.760532	0.729915	0.496856	0.841352	0.726645	0.0677686	0.0225816	0.846773	0.86486	0.363803	0.526606	0.0276904	0.811723	0.857034	0.724878	0.0531994	0.0580052
cg23409403	-0.566339	0.315405	0.880755	0.102961	0.0702151	0.0879154	0.162913	0.0967486	0.0635452	0.175828	0.472055	0.27602	0.0702566	0.611914	0.672749	0.665851	0.748363	0.754675	0.77486	0.685537	0.623602	0.752453
cg09682051	0.0592843	0.388606	0.0842627	0.446645	0.270143	0.308511	0.210382	0.441485	0.20109	0.189533	0.457358	0.0653001	0.529786	0.185906	0.155849	0.235811	0.0924008	0.380446	0.331493	0.24007	0.170934	0.0498486
cg03499017	-0.0537327	0.304145	0.424526	0.630563	0.494213	0.462471	0.479569	0.440779	0.521303	0.371747	0.293876	0.544589	0.482172	0.774562	0.438897	0.415737	0.655308	0.287005	0.624109	0.487818	0.707503	0.743979
cg25318809	0.00171012	0.062138	0.0309552	0.179321	0.0262523	0.0583052	0.0527279	0.040625	0.0454545	0.0505769	0.0632885	0.0292522	0.0214333	0.0302996	0.0747244	0.310324	0.0482085	0.0415074	0.31613	0.0506255	0.0495251	0.0373863
cg12499235	0.462942	0.322643	0.0594779	0.875661	0.643566	0.421571	0.66257	0.706444	0.856147	0.739196	0.290556	0.0382849	0.0709401	0.0648686	0.370956	0.467939	0.664147	0.77666	0.110501	0.195489	0.203767	0.0881926
cg03446876	0.191459	0.879445	0.256424	0.417791	0.768628	0.885979	0.769036	0.848483	0.712122	0.755682	0.339313	0.761762	0.706242	0.724351	0.520447	0.583039	0.195366	0.571298	0.748909	0.794859	0.549671	0.527848
cg04295815	-0.134562	0.493006	0.933963	0.199443	0.198707	0.131502	0.242398	0.404461	0.191846	0.165118	0.0549635	0.078621	0.533638	0.0606773	0.395396	0.09539	0.166242	0.38434	0.545076	0.777387	0.639081	0.283671
cg22775776	-0.616319	0.215669	0.0196376	0.0549125	0.0378104	0.0851482	0.0434114	0.0456886	0.0439445	0.0572487	0.0518177	0.0349616	0.0329061	0.790781	0.843497	0.537681	0.786334	0.870686	0.360474	0.295352	0.81917	0.909183
cg26270195	0.00481417	0.0795971	0.0456288	0.0925645	0.088898	0.0769491	0.0853878	0.118514	0.0595753	0.136615	0.062312	0.0823164	0.0435222	0.0436064	0.216904	0.18069	0.350147	0.0614441	0.0700364	0.0788308	0.0872497	0.140968
cg22770135	-0.674412	0.355509	0.89021	0.121468	0.141008	0.123139	0.359194	0.207836	0.194964	0.428402	0.661898	0.451709	0.130384	0.878731	0.85453	0.81699	0.906399	0.913131	0.9418	0.92741	0.885764	0.939034
cg09410389	0.0694868	0.127974	0.0473629	0.165364	0.198017	0.262553	0.224291	0.230006	0.163506	0.22537	0.239097	0.0978015	0.104921	0.146043	0.1375	0.29486	0.0660562	0.0762588	0.104797	0.119561	0.144299	0.188136
cg15912800	0.134302	0.609484	0.685256	0.897919	0.454498	0.360578	0.326563	0.396275	0.291859	0.448582	0.116383	0.376183	0.866341	0.45955	0.249451	0.580442	0.231829	0.259572	0.485082	0.0653406	0.368987	0.0851855
cg21790626	0.0033357	0.104885	0.0335427	0.272696	0.0438159	0.0501465	0.0291299	0.0262687	0.00777618	0.00733414	0.0326109	0.0198491	0.077703	0.0185236	0.0823502	0.100801	0.464811	0.0224597	0.127331	0.0248784	0.02225	0.0278031
cg02709205	-0.031327	0.272227	0.093373	0.600455	0.159233	0.178175	0.156885	0.157069	0.16671	0.135907	0.201026	0.111937	0.0982117	0.0857183	0.235775	0.353882	0.0897507	0.321971	0.418798	0.212058	0.180094	0.129559
cg18653451	-0.747261	0.0734741	0.455733	0.117018	0.0183656	0.121523	0.283912	0.0215657	0.0907308	0.0415967	0.628201	0.440024	0.0210744	0.848442	0.917237	0.791265	0.88107	0.83831	0.837674	0.908472	0.67356	0.873894
cg12421686	-0.165202	0.0296498	0.0360922	0.0658234	0.0139255	0.0347435	0.0151447	0.0226882	0.0367095	0.0266212	0.0193308	0.0333282	0.0283725	0.118617	0.808509	0.75099	0.136588	0.756623	0.801265	0.66746	0.0691224	0.253116
cg04367345	-0.0115992	0.0425939	0.0381352	0.117204	0.0635959	0.082293	0.0464795	0.0210683	0.0452599	0.126415	0.0646095	0.035072	0.065275	0.0616834	0.0479394	0.0337809	0.0544739	0.0619115	0.0654231	0.0393509	0.0817698	0.0254518
cg05143887	0.514007	0.403723	0.038649	0.897769	0.686007	0.515429	0.730633	0.506341	0.780983	0.729918	0.0170248	0.0206705	0.800099	0.344889	0.0718608	0.881473	0.0226754	0.669455	0.838085	0.272139	0.0124045	0.00844999
cg02177317	-0.13458	0.778892	0.268865	0.307844	0.7149	0.738647	0.278075	0.676237	0.584638	0.634569	0.620868	0.731893	0.635114	0.785745	0.787859	0.862693	0.6669	0.874646	0.752554	0.348374	0.832045	0.928167
cg00687252	-0.415806	0.0204713	0.50362	0.43019	0.284849	0.22115	0.282351	0.189262	0.320645	0.46892	0.0609133	0.137428	0.0194418	0.845136	0.947811	0.722177	0.714397	0.792313	0.686913	0.939682	0.577618	0.674759
cg08372947	0.0258609	0.165053	0.0271399	0.798292	0.386712	0.517023	0.559349	0.280915	0.0334805	0.401373	0.254744	0.569442	0.0243371	0.756051	0.34276	0.0307438	0.0492631	0.654843	0.378943	0.796847	0.0399822	0.4562
cg12978581	-0.108396	0.0174498	0.00895295	3.9692e-05	0.00485874	0.00151017	0.00791258	0.00273598	0.0218734	0.0105519	0.185604	0.0153025	0.414876	0.0470131	0.708645	0.197518	0.709324	0.347501	0.00578982	0.00924085	0.0459351	0.00527543
cg18368820	-0.333257	0.0427928	0.0273995	0.0502885	0.0253586	0.027735	0.0223592	0.0285991	0.0172414	0.0153374	0.0330892	0.0235476	0.0602773	0.406898	0.72571	0.768635	0.500631	0.112535	0.367533	0.0729897	0.478989	0.35378
cg23483840	0.00847443	0.0259331	0.0443021	0.0601829	0.0418028	0.0540394	0.0499581	0.0429519	0.0303544	0.00371422	0.0231468	0.0475757	0.031807	0.0300226	0.0454339	0.056551	0.0294145	0.102707	0.31848	0.0333817	0.0350195	0.0339355
cg22997177	-0.0725116	0.0385717	0.0276358	0.0397585	0.0611719	0.0404529	0.0398135	0.0244129	0.0248541	0.0436799	0.207846	0.0244992	0.106637	0.0571503	0.0614783	0.503827	0.312897	0.117903	0.219592	0.155051	0.0627194	0.0270193
cg19336959	-0.148168	0.05937	0.052087	0.0384397	0.0480381	0.0389576	0.0241521	0.0260681	0.0263839	0.0221447	0.0440263	0.0345375	0.0266183	0.239016	0.543294	0.832954	0.201008	0.0589713	0.172208	0.0845104	0.394227	0.365256
cg03104765	0.0146791	0.933725	0.963389	0.820175	0.942918	0.936968	0.949155	0.950673	0.946037	0.908342	0.816081	0.966433	0.908573	0.970512	0.868887	0.904206	0.966313	0.748234	0.966849	0.947904	0.89347	0.960192
cg14601621	-0.0379485	0.805975	0.936284	0.934042	0.94416	0.783052	0.70515	0.934641	0.883299	0.788168	0.91268	0.960292	0.69248	0.972107	0.914815	0.865197	0.947653	0.902201	0.92735	0.9405	0.915146	0.941657
cg07348922	-0.000163119	0.017801	0.0129325	0.0164039	0.011144	0.0123783	0.00855487	0.00781919	0.0156129	0.00292545	0.00701856	0.0123342	0.0116677	0.0094012	0.0140686	0.0385105	0.00908837	0.00922722	0.0234226	0.0127486	0.016709	0.0196277
cg20912770	-0.00422162	0.0269407	0.0459004	0.671999	0.0428066	0.0355054	0.0319078	0.0444861	0.0458547	0.0316583	0.0332686	0.0792232	0.0396679	0.0448063	0.0331724	0.066173	0.071768	0.0396197	0.0594113	0.0378312	0.0492501	0.0823064
cg06753439	9.75293e-05	0.0153102	0.0304403	0.479413	0.121093	0.0559284	0.0525894	0.272632	0.0866407	0.114121	0.109161	0.00827904	0.0535017	0.0146325	0.297603	0.0411905	0.693598	0.0956635	0.0774229	0.00262544	0.280064	0.25063
cg09659004	0.00461075	0.0238478	0.0203385	0.0321601	0.0242749	0.0288423	0.0294811	0.0291298	0.0126367	0.0188448	0.0234694	0.0157114	0.00769534	0.00865801	0.0659605	0.0290144	0.0220166	0.0168052	0.0173116	0.0301164	0.0130622	0.0316984
cg09577104	-0.518878	0.0301252	0.0288083	0.0120285	0.0150144	0.00994131	0.0177235	0.0262338	0.027537	0.00563931	0.549844	0.0239466	0.0206242	0.714493	0.814912	0.771759	0.769685	0.704456	0.0242718	0.523358	0.402795	0.0606239
cg06511389	0.00840714	0.0676335	0.0200013	0.847508	0.359564	0.57901	0.588262	0.273467	0.0673762	0.404642	0.256986	0.621037	0.00680585	0.837898	0.345882	0.0411905	0.0250048	0.745457	0.356433	0.905663	0.01802	0.501988
cg19068510	-0.488528	0.559331	0.849723	0.69148	0.179022	0.195684	0.450299	0.0345814	0.0870756	0.0612988	0.534427	0.720151	0.648274	0.389553	0.881703	0.354102	0.775848	0.768754	0.587802	0.806391	0.613139	0.861534
cg01418856	-0.462938	0.0264949	0.0109511	0.00998901	0.0153769	0.00617036	0.00995265	0.00807899	0.00734287	0.00626884	0.40897	0.0182592	0.493382	0.797489	0.886156	0.212248	0.687999	0.269706	0.162151	0.831048	0.452398	0.625319
cg20919942	-0.150467	0.0369477	0.0278073	0.0118088	0.0209676	0.00701754	0.0111748	0.0766427	0.0415973	0.0106773	0.244437	0.0242366	0.507027	0.0984328	0.78488	0.248442	0.744197	0.466366	0.0202665	0.0124289	0.0672569	0.0336495
cg00673661	-0.0175432	0.104499	0.0359601	0.0662868	0.0382901	0.0524224	0.0600747	0.0670304	0.0557281	0.0549822	0.0535058	0.0465024	0.0211898	0.480258	0.716466	0.0845177	0.0432332	0.106568	0.423346	0.128309	0.035364	0.0620248
cg16148951	-0.108776	0.0203314	0.0500745	0.0215762	0.0428968	0.0314116	0.0431405	0.0590394	0.0214335	0.0298442	0.272971	0.0657019	0.423592	0.0636818	0.7007	0.202799	0.732157	0.392766	0.0720032	0.0223991	0.0775768	0.069849
cg18656903	-0.421904	0.454995	0.163564	0.55389	0.233694	0.620663	0.368317	0.262278	0.526939	0.336038	0.42281	0.609864	0.456289	0.752872	0.890883	0.863506	0.82757	0.846768	0.85328	0.888522	0.514053	0.676641
cg09272992	-0.279305	0.0280433	0.0274387	0.307645	0.0185223	0.0286148	0.0103655	0.0063656	0.0152508	0.0094083	0.0150513	0.0128699	0.0410131	0.394075	0.804897	0.907194	0.459399	0.126806	0.201579	0.178536	0.530028	0.570101
cg00152946	-0.0230149	0.526099	0.226685	0.894287	0.774378	0.830599	0.899658	0.620166	0.889926	0.808493	0.734707	0.789847	0.843704	0.819312	0.870637	0.404755	0.801687	0.850547	0.877691	0.87978	0.681165	0.875904
cg17839543	-0.22221	0.0116112	0.0260076	0.0155593	0.0178592	0.0153261	0.00512883	0.0159509	0.00324588	0.00850088	0.176679	0.00952674	0.0245781	0.00701325	0.524577	0.277021	0.625959	0.51561	0.052747	0.198839	0.371043	0.276234
cg14852384	0.148909	0.177055	0.059268	0.897456	0.630904	0.624315	0.760833	0.501754	0.654057	0.65605	0.684352	0.0853999	0.153539	0.0979779	0.350652	0.804519	0.233283	0.613338	0.928703	0.296898	0.807187	0.944667
cg19842134	-0.0159013	0.0612414	0.0474719	0.0607031	0.0457156	0.055668	0.0571589	0.0421399	0.0668238	0.0412438	0.235577	0.03593	0.1163	0.0501589	0.0460403	0.223671	0.195418	0.0599911	0.149249	0.0650924	0.0780463	0.047068
cg23811942	0.297732	0.655445	0.67963	0.890144	0.587375	0.745395	0.63519	0.718479	0.618002	0.550463	0.348742	0.0396708	0.301983	0.481836	0.176412	0.692953	0.471086	0.367834	0.653657	0.366682	0.280114	0.0377054
cg25417675	0.0142552	0.391575	0.241822	0.805392	0.49991	0.631001	0.759511	0.529151	0.470549	0.516594	0.630303	0.0540596	0.452995	0.0830432	0.138669	0.035225	0.84541	0.551683	0.876863	0.157189	0.615297	0.62037
cg22790257	-0.0240351	0.0151274	0.0112567	0.0118725	0.00774208	0.00456691	0.0191058	0.0288386	0.0151892	0.0221331	0.010943	0.0144729	0.0376331	0.334534	0.917512	0.0406918	0.0203957	0.0768867	0.475117	0.225071	0.0186459	0.00991174
cg08652487	0.135112	0.0867891	0.0393604	0.874106	0.516778	0.584839	0.799005	0.465379	0.612706	0.597085	0.528304	0.0333761	0.0990678	0.0943409	0.196571	0.745893	0.0533933	0.526911	0.726723	0.372542	0.65824	0.84276
cg04566848	-0.00576164	0.0459272	0.0177875	0.0146987	0.0159394	0.0166782	0.0351038	0.00367309	0.00510986	0.0187761	0.032116	0.00986636	0.00720861	0.0070922	0.0307568	0.0385591	0.0205222	0.00855005	0.122439	0.0225873	0.0222925	0.0807345
cg21387418	-0.00143515	0.0253602	0.0261097	0.0179619	0.0250763	0.0227854	0.0288128	0.042316	0.0213501	0.0216204	0.0250594	0.0223427	0.0262711	0.0285267	0.0364349	0.0372299	0.0324286	0.0152597	0.0162578	0.0267518	0.0244898	0.0290358
cg22489321	-0.670934	0.612848	0.932209	0.722861	0.0952085	0.136466	0.558936	0.0533299	0.0588325	0.0496908	0.73301	0.644541	0.814689	0.467169	0.823596	0.101695	0.832867	0.873453	0.800112	0.869501	0.751136	0.897621
cg13305657	0.227136	0.231111	0.0542751	0.267715	0.566823	0.651796	0.404263	0.286586	0.512358	0.522393	0.171808	0.139471	0.190664	0.161422	0.267481	0.262177	0.250694	0.182446	0.14026	0.0903308	0.285544	0.110617
cg13338877	-0.00232021	0.174302	0.0626525	0.0977126	0.0985599	0.0963043	0.0763917	0.0974495	0.0988806	0.0796169	0.0824994	0.0760569	0.0773081	0.0900152	0.200276	0.281833	0.252806	0.0820694	0.244061	0.0981254	0.101414	0.112298
cg15597821	-0.0136723	0.0170598	0.011397	0.0138632	0.0123098	0.0164132	0.00758098	0.00207965	0.0132651	0.00966971	0.00209351	0.0217723	0.010902	0.0301919	0.755246	0.293445	0.021736	0.505634	0.783281	0.127104	0.00863388	0.0114444
cg04705620	-0.67904	0.108053	0.0508256	0.0472973	0.012884	0.110683	0.066568	0.0204689	0.0392806	0.0300523	0.732391	0.151527	0.0136122	0.728071	0.924263	0.724604	0.910306	0.814331	0.0233254	0.943206	0.535745	0.175337
cg01156550	0.204833	0.0520512	0.316526	0.740917	0.163288	0.119631	0.286758	0.305354	0.364712	0.210251	0.161985	0.0329478	0.0502325	0.056598	0.0699257	0.128329	0.284087	0.165993	0.0432482	0.0727463	0.194796	0.0911035
cg22858277	-0.0880706	0.514713	0.762147	0.649543	0.679415	0.401846	0.833988	0.731065	0.722947	0.775871	0.598191	0.504179	0.793422	0.847251	0.876062	0.844187	0.855477	0.692317	0.828613	0.831559	0.591242	0.641317
cg24907527	-0.00991463	0.0210341	0.0334418	0.022635	0.011978	0.026727	0.00799132	0.0202939	0.0058929	0.00172482	0.0177571	0.0148195	3.9692e-05	0.384347	0.935954	0.0193023	0.0315709	0.0524611	0.56186	0.186805	0.0288462	0.0242784
cg12142501	-0.126156	0.108042	0.0229622	0.564541	0.00944432	0.0144336	0.0104372	0.00426279	0.0746522	0.0285101	0.405724	0.00273779	0.447303	0.0500157	0.0448529	0.221566	0.241985	0.827905	0.18276	0.115477	0.0295273	0.0264498
cg15786900	0.202845	0.579644	0.915518	0.39405	0.263656	0.417287	0.193739	0.146991	0.24776	0.436472	0.147239	0.0682687	0.167497	0.214912	0.368243	0.25155	0.240248	0.165247	0.268093	0.0767911	0.2551	0.0925754
cg11826826	0.000296475	0.0554788	0.0239087	0.0286177	0.0202792	0.0416713	0.0303545	0.0143383	0.030097	0.0237646	0.0352654	0.0230254	0.0156188	0.0218964	0.149878	0.089204	0.0281201	0.0218712	0.0189236	0.228552	0.10008	0.0285224
cg18335326	-0.0311587	0.141158	0.222652	0.394707	0.416593	0.164397	0.394234	0.323959	0.493935	0.32062	0.247337	0.475079	0.398709	0.253994	0.338063	0.360383	0.446225	0.490643	0.376907	0.349852	0.238875	0.205563
cg00314904	0.0468944	0.777601	0.881913	0.743597	0.918177	0.885731	0.892405	0.927479	0.858671	0.797878	0.562913	0.901013	0.832019	0.882033	0.767864	0.752607	0.929372	0.712222	0.912571	0.838018	0.797013	0.867062
cg02269388	-0.681687	0.0561251	0.0436066	0.0234773	0.0415667	0.0264675	0.0343073	0.0334728	0.0275945	0.0250098	0.582662	0.0656674	0.654233	0.873467	0.847501	0.773113	0.810866	0.268402	0.348516	0.804114	0.657207	0.812785
cg25882256	0.649674	0.351307	0.0185333	0.414456	0.833388	0.760656	0.759989	0.375973	0.766763	0.744264	0.197946	0.0810532	0.137171	0.103261	0.113974	0.0859189	0.208205	0.0735432	0.059493	0.0463828	0.212245	0.0329783
cg17561241	0.00438748	0.047637	0.142233	0.152534	0.0428313	0.0274635	0.0649154	0.0282374	0.0531165	0.0814635	0.0711528	0.0242357	0.0364302	0.0267188	0.0345786	0.167665	0.0610279	0.0667621	0.151034	0.0620389	0.0265657	0.0165746
cg17359076	-0.674058	0.0806904	0.024643	0.0290698	0.0294499	0.0442768	0.021978	0.025345	0.0316953	0.0214048	0.310734	0.0374411	0.480383	0.845898	0.868692	0.7776	0.781241	0.270429	0.0543693	0.78581	0.631162	0.775093
cg06723863	-0.00831166	0.024977	0.0222868	0.0150676	0.0165414	0.00667247	0.0218378	0.021132	0.00404274	0.00431163	0.0250292	0.0125448	0.790781	0.0140845	0.0246769	0.0426892	0.0258028	0.0169007	0.00982742	0.0285616	0.0168846	0.0254349
cg22974228	-0.0121191	0.0774291	0.0793463	0.0382075	0.167651	0.186977	0.0639472	0.138069	0.0980278	0.158101	0.0957628	0.0669161	0.120408	0.102445	0.0524399	0.157307	0.190956	0.1551	0.122494	0.0524696	0.117848	0.0965956
cg07704934	0.176578	0.780365	0.308193	0.624503	0.128359	0.42029	0.139272	0.101969	0.100828	0.455019	0.103189	0.0659309	0.187557	0.130727	0.344828	0.399332	0.106624	0.170365	0.299049	0.0802292	0.132504	0.0477825
cg03371199	-0.00190909	0.0715003	0.0344758	0.754386	0.486019	0.508002	0.517059	0.528216	0.391182	0.411548	0.454385	0.843968	0.0255182	0.152893	0.921805	0.724777	0.456804	0.519052	0.779474	0.440903	0.390655	0.52245
cg24008884	0.121459	0.307563	0.205938	0.059428	0.129858	0.462265	0.0610522	0.060008	0.267517	0.441422	0.115334	0.0404641	0.0927933	0.0956132	0.157632	0.0420297	0.105574	0.105779	0.0635048	0.0305816	0.0761653	0.059769
cg15768443	0.447345	0.092562	0.64021	0.70374	0.58364	0.286628	0.685034	0.464849	0.55081	0.605803	0.482903	0.139621	0.132969	3.9692e-05	0.0489771	0.173868	0.119676	0.343375	0.533041	0.0977533	0.101663	0.164978
cg22224257	-0.417249	0.0202377	0.00941318	0.827096	0.182041	0.0788809	0.125792	0.0262433	0.130967	0.106554	0.0279319	0.404228	0.216192	0.800757	0.866435	0.836002	0.64338	0.708121	0.0287449	0.923378	0.0886929	0.0487718
cg07525299	0.473378	0.183093	0.030303	0.914238	0.53141	0.486293	0.678233	0.628393	0.872217	0.746096	0.346087	0.0327931	0.111897	0.109978	0.198133	0.407311	0.817305	0.652355	0.094202	0.0923913	0.270459	0.0271788
cg06245037	0.348554	0.785926	0.530621	0.794484	0.0672653	0.450194	0.0501399	0.0615497	0.0743381	0.510842	0.0742525	0.0316692	0.132447	0.0989433	0.264645	0.347977	0.129247	0.0519105	0.27746	0.0999642	0.103315	0.0404802
cg04250451	0.569304	0.244975	0.0927283	0.524526	0.864653	0.833973	0.883791	0.456194	0.868262	0.803897	0.234837	0.269512	0.23435	0.227984	0.0655957	0.275	0.254565	0.191102	0.260906	0.138993	0.33449	0.0550158
cg21356837	0.0276666	0.114076	0.0353782	0.855205	0.681513	0.656979	0.717387	0.571985	0.671712	0.602553	0.48494	0.900757	0.0657952	0.410548	0.83839	0.544848	0.829291	0.614567	0.85578	0.644058	0.602009	0.827002
cg27547165	-0.288145	0.515176	0.535647	0.176656	0.22936	0.240554	0.255476	0.312073	0.321011	0.192235	0.15625	0.418056	0.40731	0.64635	0.719758	0.188452	0.682547	0.440892	0.420512	0.882175	0.670852	0.662857
cg14308479	0.0170239	0.085034	0.0391709	0.552036	0.0169407	0.0264306	0.073706	0.0360106	0.0276809	0.0607412	0.0301694	0.00811359	0.00976248	0.0138732	0.0787487	0.0958512	0.0228891	0.0121732	0.0214048	0.0455112	0.00803958	0.0281044
cg15929573	-0.445342	0.0207677	0.0239405	0.0221059	0.0148478	0.0183934	0.0239825	0.0143402	0.018863	0.0193776	0.404707	0.0215844	0.293575	0.680018	0.7888	0.51151	0.548053	0.178301	0.123608	0.742197	0.41793	0.776495
cg15790820	-0.00454278	0.021265	0.0165343	0.778064	0.00828949	0.00577281	0.0140344	0.011542	0.0169939	0.0103535	0.0168475	0.00972748	0.00997459	0.00287099	0.0633484	0.05911	0.00909987	0.0235635	0.0028729	0.0244518	0.0203068	0.0257992
cg24006721	0.582998	0.107404	0.019584	0.433063	0.843924	0.812028	0.645261	0.32255	0.825489	0.858113	0.0944062	0.0775723	0.0641895	0.0425103	0.0603363	0.174207	0.0332533	0.0572383	0.0813545	0.0479042	0.0801235	0.0262596
cg04861380	-0.239226	0.0430279	0.0531926	0.174457	0.0198328	0.03294	0.0148284	0.0183475	0.0238612	0.0143035	0.0362979	0.0204046	0.0273511	0.324275	0.798143	0.901039	0.363765	0.0749706	0.2019	0.0662139	0.395382	0.390244
cg04370314	-0.673007	0.620119	0.887122	0.852333	0.0498956	0.144311	0.571328	0.0616103	0.0887838	0.10926	0.544572	0.770474	0.807891	0.565501	0.8579	0.268448	0.806566	0.888365	0.831998	0.901976	0.826744	0.918914
cg27252164	-0.0391856	0.0429463	0.074972	0.696767	0.0791427	0.0341539	0.042011	0.100254	0.295665	0.034537	0.0723192	0.271642	0.0743796	0.128455	0.0688014	0.0738839	0.135634	0.0998603	0.202942	0.0306302	0.171429	0.239913
cg20513976	-0.0106593	0.898517	0.94996	0.943141	0.948232	0.821946	0.938572	0.868509	0.942373	0.846369	0.621598	0.960487	0.970068	0.962301	0.875	0.870192	0.941144	0.963129	0.957319	0.935734	0.92036	0.960331
cg10526374	-0.00672994	0.0180157	0.0254435	0.80382	0.0227955	0.0281147	0.0193037	0.0542088	0.0256383	0.0393939	0.0320905	0.0224672	0.0213899	0.0326459	0.0348224	0.0275634	0.0396544	0.0615366	0.0368091	0.0344329	0.0297952	0.0304703
cg25116125	-0.0403772	0.0207629	0.0152187	0.0170718	0.0218535	0.0173624	0.0184388	0.0264436	0.0248562	0.0181581	0.00899101	0.0234954	0.00732883	0.0434869	0.94202	0.645846	0.0233086	0.776819	0.841175	0.562181	0.0213422	0.074145
cg06272038	-0.00290151	0.0270591	0.0304523	0.78192	0.00914316	0.011523	0.0114209	0.020122	0.0125514	0.0193136	0.0147125	0.0222277	0.0184575	0.015132	0.0524334	0.0835497	0.0243496	0.0387447	0.0109154	0.0265803	0.0222025	0.0175915
cg21978924	-0.0139231	0.0359156	0.882543	0.0117309	0.024615	0.052047	0.00283067	0.0118257	0.00798915	0.0541918	0.0272868	0.0287984	0.0532188	0.0456859	0.0393742	0.030759	0.0305691	0.037702	0.043204	0.0262726	0.0395021	0.137064
cg26559974	0.0265756	0.549001	0.90761	0.837044	0.746346	0.667037	0.715417	0.693925	0.532008	0.73033	0.5549	0.1422	0.817305	0.631353	0.572295	0.744522	0.857455	0.850491	0.764945	0.705594	0.672088	0.589381
cg19241689	0.0129709	0.023037	0.023094	0.27424	0.110786	0.0426209	0.0709285	0.171675	0.0397434	0.221918	0.0461006	0.00902039	0.0166093	0.0193161	0.309444	0.0692588	0.548751	0.0466565	0.0885237	0.0227508	0.211232	0.168654
cg18686527	-0.0403823	0.611275	0.738473	0.0297004	0.0888261	0.02229	0.0110283	0.367806	0.0599022	0.129702	0.0359661	0.0213559	0.576037	0.0120159	0.54987	0.0298338	0.0713845	0.101665	0.540386	0.473517	0.232506	0.156752
cg08881680	-0.18071	0.6459	0.922759	0.870934	0.723637	0.681294	0.646676	0.541794	0.640772	0.612906	0.593176	0.795791	0.823063	0.831708	0.890364	0.85782	0.800281	0.812005	0.854298	0.904712	0.736013	0.873234
cg13630962	-0.0334847	0.403331	0.518903	0.537383	0.537449	0.473451	0.465059	0.454504	0.478344	0.451389	0.434133	0.296412	0.227751	0.733434	0.482523	0.455004	0.407318	0.597662	0.612344	0.597148	0.53135	0.561237
cg00221654	0.184545	0.727599	0.827232	0.419045	0.162371	0.331442	0.162474	0.118614	0.268279	0.384672	0.148678	0.0568734	0.286975	0.172288	0.109359	0.164668	0.145116	0.143087	0.438722	0.077	0.300519	0.0411749
cg08101375	-0.644451	0.0555962	0.581481	0.712585	0.0831019	0.0880108	0.106166	0.132035	0.0693179	0.138434	0.52028	0.446953	0.43924	0.867252	0.944163	0.897997	0.82671	0.6155	0.388507	0.946708	0.674524	0.91234
cg16182148	0.070553	0.131121	0.0104712	0.852349	0.358947	0.54408	0.604113	0.46695	0.325153	0.487977	0.373964	0.854211	0.0110659	0.832085	0.33742	0.0411125	0.0149599	0.812656	0.41883	0.945262	0.0988548	0.484111
