# Supplementary material for: Melanotic Neuroectodermal Tumor of Infancy (MNTI) and Pineal Anlage Tumor (PAT) Harbor A Medulloblastoma Signature by DNA Methylation Profiling
Source: Cancers (Basel). 2021 Feb 9;13(4):706. doi: 10.3390/cancers13040706 (PMC7916108; doi:10.3390/cancers13040706)
Supplement: Supplementary file 1 [file cancers-13-00706-s001.zip › Supplementary Table4.xlsx]

## Sheet: Supplementary Table 4
Webgestalt analysis, from total DMR genes
Reactome
geneSet	description	link	size	overlap	expect	enrichmentRatio	pValue	FDR	overlapId	userId
R-HSA-373752	Netrin-1 signaling	http://reactome.org/PathwayBrowser/#/R-HSA-373752	50	2	0.127914	15.6356	0.00715859	1	57113;6477	TRPC7;SIAH1
R-HSA-8952158	RUNX3 regulates BCL2L11 (BIM) transcription	http://reactome.org/PathwayBrowser/#/R-HSA-8952158	5	1	0.0127914	78.1778	0.0127285	1	864	RUNX3
R-HSA-8949275	RUNX3 Regulates Immune Response and Cell Migration	http://reactome.org/PathwayBrowser/#/R-HSA-8949275	6	1	0.0153496	65.1481	0.0152554	1	864	RUNX3
R-HSA-8941855	RUNX3 regulates CDKN1A transcription	http://reactome.org/PathwayBrowser/#/R-HSA-8941855	7	1	0.0179079	55.8413	0.0177761	1	864	RUNX3
R-HSA-5576894	Phase 1 - inactivation of fast Na+ channels	http://reactome.org/PathwayBrowser/#/R-HSA-5576894	7	1	0.0179079	55.8413	0.0177761	1	30820	KCNIP1
R-HSA-8951671	RUNX3 regulates YAP1-mediated transcription	http://reactome.org/PathwayBrowser/#/R-HSA-8951671	8	1	0.0204662	48.8611	0.0202905	1	864	RUNX3
R-HSA-4411364	Binding of TCF/LEF:CTNNB1 to target gene promoters	http://reactome.org/PathwayBrowser/#/R-HSA-4411364	8	1	0.0204662	48.8611	0.0202905	1	864	RUNX3
R-HSA-8951430	RUNX3 regulates WNT signaling	http://reactome.org/PathwayBrowser/#/R-HSA-8951430	8	1	0.0204662	48.8611	0.0202905	1	864	RUNX3
R-HSA-77111	Synthesis of Ketone Bodies	http://reactome.org/PathwayBrowser/#/R-HSA-77111	8	1	0.0204662	48.8611	0.0202905	1	79611	ACSS3
R-HSA-2993913	Clearance of Nuclear Envelope Membranes from Chromatin	http://reactome.org/PathwayBrowser/#/R-HSA-2993913	9	1	0.0230244	43.4321	0.0227988	1	7444	VRK2
wikipathways cancer
geneSet	description	link	size	overlap	expect	enrichmentRatio	pValue	FDR	overlapId	userId
WP3982	miRNA regulation of p53 pathway in prostate cancer	http://www.wikipathways.org/wpi/PathwayWidget.php?id=WP3982&label[]=SESN3&label[]=SIAH1&label[]=TP53AIP1&colors=steelblue	34	3	0.142334	21.0772	0.000271412	0.0208988	6477;143686;63970	SESN3;SIAH1;TP53AIP1
WP560	TGF-beta Receptor Signaling	http://www.wikipathways.org/wpi/PathwayWidget.php?id=WP560&label[]=RUNX3&label[]=LTBP1&colors=steelblue	58	2	0.242805	8.23707	0.0225413	0.867838	4052;864	RUNX3;LTBP1
WP364	IL-6 signaling pathway	http://www.wikipathways.org/wpi/PathwayWidget.php?id=WP364&label[]=PRDM1&colors=steelblue	43	1	0.18001	5.55523	0.166736	1	639	PRDM1
WP707	DNA Damage Response	http://www.wikipathways.org/wpi/PathwayWidget.php?id=WP707&label[]=TP53AIP1&colors=steelblue	69	1	0.288854	3.46196	0.255281	1	63970	TP53AIP1
WP4336	ncRNAs involved in Wnt signaling in hepatocellular carcinoma	http://www.wikipathways.org/wpi/PathwayWidget.php?id=WP4336&label[]=SFRP1&colors=steelblue	91	1	0.380952	2.625	0.323658	1	6422	SFRP1
WP4258	LncRNA involvement in canonical Wnt signaling and colorectal cancer	http://www.wikipathways.org/wpi/PathwayWidget.php?id=WP4258&label[]=SFRP1&colors=steelblue	104	1	0.435374	2.29688	0.361424	1	6422	SFRP1
WP428	Wnt Signaling	http://www.wikipathways.org/wpi/PathwayWidget.php?id=WP428&label[]=SFRP1&colors=steelblue	118	1	0.493982	2.02436	0.40002	1	6422	SFRP1
WP3932	Focal Adhesion-PI3K-Akt-mTOR-signaling pathway	http://www.wikipathways.org/wpi/PathwayWidget.php?id=WP3932&label[]=PPP2R2B&colors=steelblue	309	1	1.29356	0.773058	0.756789	1	5521	PPP2R2B
